# Supplementary material for: ChIP-Seq and RNA-Seq Analyses Identify Components of the Wnt and Fgf Signaling Pathways as Prep1 Target Genes in Mouse Embryonic Stem Cells
Source: PLoS One. 2015 Apr 13;10(4):e0122518. doi: 10.1371/journal.pone.0122518 (PMC4395233; doi:10.1371/journal.pone.0122518)
Supplement: S1 Table — (XLS) [file pone.0122518.s004.xls]

## Sheet: MACS_in_Galaxy_peaks
Table S1
ChIPseq analysis of Prep1 in wild type ES cells.
chr	start	end	peak_name	length	score	fold_enrichment	FDR(%)	closest gene	distance	class
chr1	7078506	7079385	1	880	799.54	45.71	0.2	Pcmtd1	-33	TSSA
chr1	7196576	7197194	2	619	122.98	14.84	25.83	Pcmtd1	-117975	FI
chr1	7387007	7387424	3	418	298.99	38.6	1.63	Pcmtd1	-308136	FI
chr1	7387460	7388639	4	1180	3100	186.6	0	Pcmtd1	-309064	FI
chr1	7767017	7767852	5	836	618.6	54.83	0.26	Pcmtd1	-688433	FI
chr1	8547741	8548193	6	453	65.91	8.66	95.17	Sntg1	741854	IG
chr1	9957770	9958388	7	619	330.78	30.81	0.86	Snhg6	-23883	FI
chr1	12634617	12635185	8	569	123.19	15.39	25.78	Sulf1	47629	FI
chr1	12701296	12701776	9	481	67.28	8.33	92.41	Sulf1	7185	IG
chr1	12734757	12735107	10	351	63.34	8.66	100	Sulf1	-26246	IG
chr1	13066358	13066739	11	382	71.84	11.22	81.35	Prdm14	50735	FI
chr1	13362113	13363333	12	1221	3100	139.23	0	Ncoa2	1518	IG
chr1	13650436	13650908	13	473	209.5	25.93	5.48	Lactb2	-89	TSSA
chr1	15795229	15796047	14	819	359.96	28.33	0.69	Terf1	77	TSSA
chr1	19334632	19335011	15	380	69.49	12.82	86.59	Tcfap2b	-132618	FI
chr1	24252503	24253105	16	603	115.12	15.66	30.87	Col9a1	-68301	IG
chr1	32228952	32229951	17	1000	1170.06	54.3	0.12	Khdrbs2	172	TSSA
chr1	33811752	33812368	18	617	67	14.96	92.89	Bag2	2518	IG
chr1	34090214	34090849	19	636	104.44	13.6	39.78	Dst	-21837	IG
chr1	34131366	34131872	20	507	67	8.78	92.89	Dst	-62905	IG
chr1	34516015	34517216	21	1202	3100	137.64	0	Ptpn18	27	TSSA
chr1	34573383	34573982	22	600	86.86	12.12	58.31	Prss39	-18423	CI
chr1	34836440	34836885	23	446	81.14	9.62	66.1	Arhgef4	21802	FI
chr1	36371289	36372515	24	1227	1150.5	62.33	0.12	Arid5a	-7415	IG
chr1	36748038	36748508	25	471	195.56	16.78	7.45	Cox5b	74	TSSA
chr1	36766306	36767524	26	1219	2107.07	71.18	0.19	Actr1b	-106	TSSA
chr1	36971116	36971647	27	532	77.07	13.53	72.06	Tmem131	24985	IG
chr1	37597437	37598601	28	1165	3100	283.01	0	Mgat4a	-4899	CI
chr1	37988489	37989177	29	689	373.04	30.67	0.63	Lyg2	-15445	CI
chr1	38187908	38188593	30	686	139.81	16.11	19.73	Rev1	-1726	CI
chr1	39044084	39044919	31	836	244.48	19.79	3.47	Pdcl3	161	TSSA
chr1	39424278	39424854	32	577	102.23	15.63	41.3	Rpl31	140	TSSA
chr1	39592070	39592632	33	563	106.5	12.37	37.56	D1Bwg0212e	181	TSSA
chr1	39872325	39873145	34	821	197.81	19.24	7.14	Gm3646	-10664	CI
chr1	42752155	42752972	35	818	811.26	65.5	0.2	2610017I09Rik	-846	CI
chr1	43155133	43155793	36	661	325.86	37.1	1.05	AI597479	24	TSSA
chr1	43527201	43527825	37	625	94.82	16.23	49.69	Nck2	-24886	IG
chr1	43877374	43878059	38	686	163.51	19.79	12.77	Uxs1	6771	IG
chr1	43884340	43885157	39	818	1181.14	56.89	0.12	Uxs1	-237	TSSA
chr1	43952370	43952764	40	395	76.77	12.82	72.27	Tpp2	38200	FI
chr1	43990239	43990996	41	758	521.27	34.12	0.24	Tpp2	216	TSSA
chr1	45851686	45852370	42	685	464.55	46.17	0.31	Wdr75	332	TSSA
chr1	51984966	51985663	43	698	232.7	27.7	3.95	Myo1b	-12588	CI
chr1	52289812	52290589	44	778	833.71	32.63	0.21	Gls	-125	TSSA
chr1	53353358	53354438	45	1081	3213.11	133.31	0	Pms1	-46	TSSA
chr1	55420226	55420915	46	690	786.85	50.86	0.2	Boll	-349	TSSA
chr1	55462217	55463403	47	1187	3100	147.16	0	Plcl1	78	TSSA
chr1	55893601	55894079	48	479	93.74	14.65	50.62	Plcl1	-431072	FI
chr1	57097162	57097560	49	399	64.59	12.98	97.82	9130024F11Rik	-68978	FI
chr1	58514948	58515749	50	802	633.61	43.28	0.27	Nif3l1	-10771	IG
chr1	58561339	58562370	51	1032	2156.48	91.23	0.19	Orc2	-98	TSSA
chr1	58670651	58671084	52	434	68.42	10.2	89.28	Ndufb3	-27402	FI
chr1	58946745	58947292	53	548	193.85	29.29	7.43	Trak2	83314	FI
chr1	59663119	59663960	54	842	197.95	14.76	7.09	Sumo1	64223	IG
chr1	60237377	60238235	55	859	313.99	33.81	1.22	Nbeal1	-369	IG
chr1	60680973	60681522	56	550	155.79	18.4	14.4	Raph1	-57703	FI
chr1	61152389	61153350	57	962	694.77	61.83	0.28	Icos	-118108	FI
chr1	62781090	62781593	58	504	63.48	13.67	100	Nrp2	-31419	IG
chr1	63504457	63505124	59	668	133.65	12.72	21.69	Adam23	-12353	IG
chr1	64050432	64050991	60	560	98.83	14.84	45.55	Gm13749	-39367	FI
chr1	64351957	64352448	61	492	75.48	14.07	75.17	Klf7	-184206	FI
chr1	64715897	64716280	62	384	69.01	12.82	87.56	Ccnyl1	21759	FI
chr1	64741676	64742203	63	528	125.52	17.97	24.1	Ccnyl1	-4020	IG
chr1	65434702	65435417	64	716	334.69	24.53	0.87	Pth2r	-77262	IG
chr1	69894508	69895109	65	602	207.55	20.2	5.5	Spag16	-21274	IG
chr1	71656331	71657077	66	747	392.69	37.51	0.57	Fn1	43054	IG
chr1	71699118	71699789	67	672	162.55	15.15	12.74	Fn1	300	IG
chr1	71719816	71720312	68	497	194	21.99	7.43	Fn1	-20353	FI
chr1	72263152	72263929	69	778	152.29	14.08	15.4	Mreg	-4677	CI
chr1	72918746	72919549	70	804	655.2	65.33	0.27	Igfbp5	2204	IG
chr1	73007009	73007745	71	737	211.81	17.88	5.29	Tnp1	55125	FI
chr1	73619964	73620429	72	466	69.24	12.17	87.11	Pinc	-166056	FI
chr1	74303297	74303908	73	612	129.61	17.31	22.8	Arpc2	-20434	IG
chr1	74330933	74331941	74	1009	2464.49	129.85	0.22	Aamp	-14	TSSA
chr1	74900779	74902089	75	1311	2508.26	82.24	0.23	Cdk5r2	199	TSSA
chr1	74904799	74905544	76	746	296.88	21.4	1.63	Cdk5r2	-3576	CI
chr1	75188030	75189164	77	1135	3100	130.81	0	Atg9a	-75	TSSA
chr1	75313453	75314674	78	1222	380.97	20.78	0.57	Dnpep	10	TSSA
chr1	75341052	75341691	79	640	99.15	19.24	44.93	Des	15515	CI
chr1	75375674	75376238	80	565	96.22	12.94	48.37	Speg	2737	IG
chr1	75475764	75476512	81	749	202.88	18	6.2	Tmem198	-32	TSSA
chr1	75579481	75580127	82	647	85.74	12.02	59.29	Slc4a3	-36904	FI
chr1	75701757	75702367	83	611	235.85	23.08	3.7	Slc4a3	-159203	FI
chr1	77511246	77512185	84	940	464.65	29.97	0.31	Epha4	-17	TSSA
chr1	78364512	78365089	85	578	111.05	16.42	33.81	Sgpp2	-57908	IG
chr1	82279464	82280424	86	961	1407.46	84.11	0.14	Irs1	8026	IG
chr1	82289223	82290086	87	864	943.23	61.83	0.11	Irs1	-1627	CI
chr1	82302852	82303468	88	617	227.53	25.97	4.18	Rhbdd1	10039	CI
chr1	82378858	82379281	89	424	121.32	23.8	26.83	Rhbdd1	-43469	IG
chr1	84865151	84866015	90	865	166.81	13.48	12.04	Fbxo36	-29188	IG
chr1	84886515	84887044	91	530	86.21	15.11	59.12	Slc16a14	44925	IG
chr1	87983039	87983466	92	428	89.45	12.97	55.51	Psmd1	-22075	IG
chr1	88363817	88364459	93	643	213.24	24.12	5.25	1700019O17Rik	-41188	FI
chr1	88400289	88401190	94	902	813.66	64.34	0.2	Ptma	22497	FI
chr1	88407465	88408213	95	749	290.23	34.88	1.99	Ptma	15414	CI
chr1	88421380	88422400	96	1021	3100	144.57	0	Ptma	1355	CI
chr1	88478661	88479590	97	930	3204.27	130.82	0	Pde6d	-84	TSSA
chr1	89503853	89504511	98	659	64.96	6.49	97.21	Inpp5d	12610	CI
chr1	89504856	89505453	99	598	223.9	21.64	4.54	Inpp5d	11739	CI
chr1	89533944	89534494	100	551	67.28	9.54	92.41	Inpp5d	-17325	IG
chr1	90860928	90861273	101	346	141.55	19.62	19.06	Sh3bp4	105951	FI
chr1	90998881	90999170	102	290	63.94	11.13	99.81	Sh3bp4	-32011	IG
chr1	91085815	91086342	103	528	67	10.06	92.89	Sh3bp4	-119006	FI
chr1	91385643	91386253	104	611	126.89	21.64	23.76	Agap1	-34529	IG
chr1	91694411	91694934	105	524	79.12	13.41	68.96	4933400F21Rik	-114263	IG
chr1	91698066	91698581	106	516	124.38	17.31	24.85	4933400F21Rik	-117924	IG
chr1	91767179	91767817	107	639	190.27	24.53	7.91	Gbx2	60234	IG
chr1	91872795	91873462	108	668	231.24	30.37	4.04	Asb18	38022	IG
chr1	91956700	91957153	109	454	86.78	14.78	58.43	Asb18	-45707	IG
chr1	92949315	92949900	110	586	177.19	13.38	9.6	Lrrfip1	422	TSSA
chr1	93294920	93295717	111	798	179.59	15.74	9.19	Ilkap	-36	TSSA
chr1	93355400	93356579	112	1180	3100	191.41	0	Per2	-102	TSSA
chr1	93436480	93437597	113	1118	505.25	27.96	0.32	Asb1	186	TSSA
chr1	93799025	93799444	114	420	66.99	12.87	92.87	Twist2	-101265	FI
chr1	94076529	94077716	115	1188	2706.21	64.41	0	Hdac4	-31930	FI
chr1	96366195	96367041	116	847	1064.69	122.66	0.12	Pdcd1	-417451	FI
chr1	97727322	97727747	117	426	68.92	13.52	87.62	St8sia4	-163279	FI
chr1	108324679	108325157	118	479	108.8	18.22	35.51	Phlpp1	-256458	FI
chr1	116746115	116746542	119	428	220.75	29.29	4.67	Cntnap5a	835406	FI
chr1	127456978	127457633	120	656	79.59	9.52	68.25	Slc35f5	262	TSSA
chr1	129999216	130000326	121	1111	2622.44	96.18	0.24	R3hdm1	91	TSSA
chr1	132634002	132634728	122	727	209	23.81	5.53	AA986860	-5796	IG
chr1	133423470	133424690	123	1221	3100	189.97	0	Srgap2	-70	TSSA
chr1	133724023	133725035	124	1013	1419.92	61.26	0.14	Slc41a1	49	TSSA
chr1	133780435	133780862	125	428	61.36	12.37	100	Rab7l1	-16795	CI
chr1	133827970	133828398	126	429	130.8	25.63	22.48	Nucks1	-21242	IG
chr1	135111511	135112080	127	570	96.68	11.02	48.16	Plekha6	30876	FI
chr1	135243694	135244270	128	577	101.07	10.82	42.72	Ren2	3163	CI
chr1	135814709	135815232	129	524	61.47	10.13	100	Prelp	3076	IG
chr1	135959383	135960044	130	662	119.7	9.17	28.24	Btg2	16042	CI
chr1	135995760	135996393	131	634	206.69	25.86	5.59	Chit1	11761	CI
chr1	136277535	136278207	132	673	147.31	13.77	17.2	4933406M09Rik	4813	CI
chr1	136311698	136312398	133	701	607.04	36.41	0.26	Adipor1	83	TSSA
chr1	137326750	137327314	134	565	119.07	17.31	28.51	Ipo9	-5	TSSA
chr1	137604676	137605683	135	1008	2452.1	125.52	0.22	Csrp1	20587	FI
chr1	137904157	137905059	136	903	719.63	60.96	0.29	Tmem9	151	TSSA
chr1	137914115	137915157	137	1043	2326.75	143.85	0.21	Tmem9	32	TSSA
chr1	138520924	138521851	138	928	3154.54	135.62	0	Zfp281	23	TSSA
chr1	138849140	138849759	139	620	148.41	19	16.76	Nr5a2	705	IG
chr1	139275155	139275554	140	400	72.39	10.18	80.38	Nr5a2	-418405	FI
chr1	140514349	140515294	141	946	1880.78	112.54	0.17	Nek7	1532	IG
chr1	140745104	140745597	142	494	140.51	20.99	19.47	Lhx9	-1158	CI
chr1	140853634	140854144	143	511	165.81	23.08	12.3	Dennd1b	6371	CI
chr1	145851244	145851517	144	274	62.79	11.39	100	Rgs2	-91	TSSA
chr1	153191632	153193047	145	1416	3100	133.78	0	Ivns1abp	-818	IG
chr1	153391062	153391655	146	594	108.63	14.98	35.89	Fam129a	27140	FI
chr1	153872343	153872946	147	604	197.39	29.9	7.18	1700025G04Rik	64798	IG
chr1	154693113	154693459	148	347	74.45	10.51	76.86	Smg7	32007	IG
chr1	154856444	154857061	149	618	194.8	24.07	7.46	Nmnat2	-54464	IG
chr1	154858123	154858732	150	610	194.22	19.01	7.45	Nmnat2	-56125	IG
chr1	154940158	154940703	151	546	61.61	11.54	100	Lamc2	93128	IG
chr1	155256734	155257204	152	471	106.31	14.43	37.61	E330020D12Rik	4379	IG
chr1	155432709	155433334	153	626	125.4	10.82	24.17	Npl	-36027	FI
chr1	155746758	155747263	154	506	73.12	11.54	79.2	Glul	8	TSSA
chr1	159186695	159187034	155	340	61.29	9.81	100	1700057K13Rik	-148115	IG
chr1	162135464	162135955	156	492	102	17.04	41.49	Cacybp	7077	IG
chr1	163108912	163109515	157	604	78.08	13.6	69.98	4930469G21Rik	-19781	CI
chr1	163125933	163126714	158	782	442.97	39.44	0.3	4930469G21Rik	-36891	FI
chr1	164468571	164469248	159	678	156.13	19.79	14.38	Mettl13	9597	IG
chr1	165333517	165334155	160	639	151.92	25.97	15.68	Gorab	-16	TSSA
chr1	166948621	166949154	161	534	110.43	22.51	34.11	Xcl1	-83288	FI
chr1	167166829	167167405	162	577	80.22	9.99	67.19	Tiprl	-95	TSSA
chr1	167238756	167239520	163	765	303.63	30.49	1.45	Gpr161	-13256	IG
chr1	167932590	167933524	164	935	1007.95	53.51	0.11	Pou2f1	-251	TSSA
chr1	168060048	168060972	165	925	323.65	25.01	1.17	Gpa33	77	TSSA
chr1	169513124	169513950	166	827	1007.98	83.9	0.11	Rxrg	14979	CI
chr1	170362453	170362786	167	334	84.97	12.53	60.19	Pbx1	-235	TSSA
chr1	172009236	172010088	168	853	402.89	39.85	0.36	Ddr2	9381	IG
chr1	172104772	172105670	169	899	592.31	47.13	0.26	Uap1	-109	TSSA
chr1	172819307	172820074	170	768	305.38	37.51	1.39	Dusp12	-4043	CI
chr1	173125864	173126839	171	976	1142.55	76.83	0.12	Pcp4l1	-60	TSSA
chr1	173152205	173153190	172	986	2669.73	94.5	0	Tomm40l	-78	TSSA
chr1	173180038	173180946	173	909	461.6	35.05	0.31	Adamts4	36	TSSA
chr1	173366974	173368012	174	1039	3100	192.37	0	F11r	201	TSSA
chr1	175348798	175349573	175	776	1505.17	137.31	0.15	Aim2	1587	CI
chr1	175350394	175351018	176	625	149.65	20.14	16.5	Aim2	15	TSSA
chr1	175561347	175561707	177	361	62.76	16.48	100	Pyhin1	-465	IG
chr1	176433481	176434014	178	534	77.38	11.9	71.06	Fmn2	-1772	IG
chr1	178528631	178529073	179	443	78.06	14.13	69.94	Mir350	173744	FI
chr1	179371650	179372420	180	771	1174.67	67.7	0.12	Zfp238	2578	CI
chr1	179686102	179686528	181	427	72.9	12.82	79.34	1700016C15Rik	-26457	FI
chr1	180201859	180202344	182	486	65.29	11.8	96.41	Fam36a	47205	FI
chr1	182125995	182126730	183	736	169.21	13.6	11.47	Adck3	-245	TSSA
chr1	182250005	182250769	184	765	164.43	16.89	12.62	Itpkb	10210	CI
chr1	182501023	182501758	185	736	170.79	19.36	11.09	Parp1	-2204	IG
chr1	182858112	182858716	186	605	115.12	11.35	30.87	Lefty1	6714	CI
chr1	182864490	182864984	187	495	160.72	14.26	13.01	Lefty1	427	TSSA
chr1	182872506	182873087	188	582	74.17	10.65	77.4	Tmem63a	-189	IG
chr1	182906693	182907436	189	744	129.41	13.12	22.87	Tmem63a	-34413	FI
chr1	183546129	183546557	190	429	116.88	19.74	30.06	Ccdc121	-104832	FI
chr1	184012255	184012625	191	371	76.89	16.08	72.33	Srp9	42448	FI
chr1	185857616	185858742	192	1127	2701.59	108.6	0	Dusp10	53	TSSA
chr1	187278383	187278918	193	536	64.21	7.03	98.89	Slc30a10	38	TSSA
chr1	191340607	191341133	194	527	62.6	10.82	100	Cenpf	171063	FI
chr1	191511758	191512403	195	646	185.17	24.61	8.59	Cenpf	-155	TSSA
chr1	191687919	191688599	196	681	80.31	11.8	67.27	Smyd2	57921	IG
chr1	191745066	191745626	197	561	67.19	9.74	92.53	Smyd2	808	IG
chr1	193136242	193137168	198	927	954.5	57.45	0.11	Nenf	5234	IG
chr1	193220497	193221970	199	1474	3100	111.29	0	Ppp2r5a	-598	CI
chr1	193813667	193814506	200	840	1006.27	58.17	0.11	Rd3	-12887	CI
chr1	193925686	193926001	201	316	73.37	13.68	79.01	Traf5	-9381	IG
chr1	195208431	195209179	202	749	523.57	41.4	0.24	Camk1g	-12340	CI
chr1	195499245	195499916	203	672	142.9	23.8	18.64	Mir205	-165939	FI
chr1	196436859	196437140	204	282	85.23	15.46	59.88	Plxna2	9034	CI
chr1	196844189	196844784	205	596	78.3	12.37	69.75	A330023F24Rik	-904	IG
chr10	6124465	6124931	206	467	87.57	12.13	57.55	Akap12	-44500	FI
chr10	6453951	6454783	207	833	109.94	11.99	34.54	Plekhg1	19423	IG
chr10	7173803	7174500	208	698	326.22	38.34	1.05	Lrp11	135486	FI
chr10	8558813	8559173	209	361	61.33	8.53	100	Sash1	46920	IG
chr10	9620907	9621473	210	567	110.72	15.15	34.04	Stxbp5	-267	TSSA
chr10	10976087	10976502	211	416	69.51	14.98	86.58	Fbxo30	24854	FI
chr10	11130729	11131266	212	538	69.08	9.62	87.46	Epm2a	-67720	IG
chr10	12603025	12603804	213	780	192.45	24.57	7.61	Utrn	-21837	FI
chr10	12912563	12913296	214	734	224.53	16.45	4.43	Ltv1	-20	TSSA
chr10	17198680	17199085	215	406	73.37	12.3	79.01	Cited2	244115	FI
chr10	17320190	17320559	216	370	61.1	10.82	100	Cited2	122592	FI
chr10	17724995	17725327	217	333	66.16	14.65	94.88	3110003A17Rik	17859	CI
chr10	17932829	17933742	218	914	2108.14	137.58	0.19	Ect2l	-2653	CI
chr10	17954295	17954848	219	554	126.35	20.78	23.95	Ccdc28a	283	IG
chr10	19075694	19076352	220	659	86.86	12.36	58.31	Olig3	348	TSSA
chr10	19124173	19124627	221	455	126.24	14.43	24.01	Olig3	-48091	FI
chr10	20067389	20067914	222	526	94.91	13.74	49.76	Fam54a	-86	TSSA
chr10	21015157	21016155	223	999	490.31	36.68	0.31	Hbs1l	58	TSSA
chr10	22966276	22966698	224	423	62.1	10.39	100	Eya4	103137	IG
chr10	24312080	24312469	225	390	61.77	9.52	100	Ctgf	3038	CI
chr10	24525307	24526167	226	861	283.58	35.17	2.09	Enpp3	30349	IG
chr10	30319802	30320264	227	463	80.12	9.89	67.29	Trmt11	416	IG
chr10	33624135	33625336	228	1202	3100	201.99	0	Rsph4a	162	TSSA
chr10	34001566	34002344	229	779	405.1	20.02	0.29	Tspyl1	133	TSSA
chr10	36862060	36862409	230	350	62.42	11.54	100	Marcks	-3451	CI
chr10	36932168	36932584	231	417	76.82	13.24	72.22	Marcks	-73660	FI
chr10	39089051	39089962	232	912	619.96	44.25	0.26	Fyn	98	TSSA
chr10	40020417	40021077	233	661	141.88	16.02	18.99	Amd1	1285	IG
chr10	40021684	40022790	234	1107	3100	234.97	0	Amd1	-106	TSSA
chr10	40050061	40050480	235	420	86.25	13.6	59.1	Cdk19	18857	CI
chr10	40068136	40069025	236	890	886.89	64.2	0.11	Cdk19	510	CI
chr10	40432948	40433502	237	555	173.63	15.06	10.39	9030224M15Rik	-30185	IG
chr10	40791898	40792382	238	485	70.33	8.85	84.61	Gpr6	-722	CI
chr10	40872517	40872955	239	439	64.61	12.87	97.79	Gpr6	-81248	FI
chr10	41169681	41170435	240	755	155.85	12.98	14.36	Zbtb24	99	TSSA
chr10	41529094	41529922	241	829	611.27	46.65	0.26	2410017P07Rik	-136	TSSA
chr10	41606729	41607718	242	990	3174.04	128.28	0	Sesn1	58	TSSA
chr10	41996959	41998126	243	1168	1095.72	43.28	0.12	Foxo3	-949	CI
chr10	42032491	42033071	244	581	159.9	13.2	13.2	Foxo3	-36117	IG
chr10	42665073	42665564	245	492	112.77	13.72	32.54	Scml4	-84930	IG
chr10	43819967	43820337	246	371	133.98	23.08	21.62	Speer5-ps1	70044	FI
chr10	44185355	44185954	247	600	89.34	11.7	55.69	Prdm1	-7185	CI
chr10	50613891	50614998	248	1108	1110.69	62.29	0.12	Sim1	964	CI
chr10	53129350	53129978	249	629	265.72	45.77	2.58	Pln	-72180	FI
chr10	53794963	53796073	250	1111	1591.71	67.81	0.15	Man1a	-2	TSSA
chr10	55826372	55826838	251	467	102	20.21	41.49	Msl3l2	199	TSSA
chr10	55948349	55949008	252	660	63.64	8.66	100	D630037F22Rik	-211	TSSA
chr10	56560541	56561111	253	571	87.47	12.02	57.77	Gja1	-463726	FI
chr10	57205809	57206404	254	596	373.8	45.73	0.63	Hsf2	93	TSSA
chr10	57211869	57212480	255	612	181.8	25.13	9.01	Hsf2	-5966	IG
chr10	58371158	58371600	256	443	60.35	12.55	100	Sh3rf3	-95234	IG
chr10	59078944	59080085	257	1142	3100	192.37	0	Ccdc109a	-108	TSSA
chr10	59362034	59362837	258	804	234.11	17.31	3.79	Dnajb12	-20106	FI
chr10	59465401	59466076	259	676	84.38	8.78	60.9	Anapc16	103	IG
chr10	59813270	59814243	260	974	1597.29	93.06	0.15	4632428N05Rik	-4155	IG
chr10	59814300	59814986	261	687	67.21	6.49	92.53	4632428N05Rik	-4828	IG
chr10	60278476	60279252	262	777	71.9	7.99	81.16	Unc5b	15427	IG
chr10	60348093	60348871	263	779	81.95	10.18	65.29	Pldi	52348	FI
chr10	60542499	60543714	264	1216	2868.96	181.79	0	Pcbd1	8936	CI
chr10	60549084	60549769	265	686	414.53	32.27	0.3	Pcbd1	2641	CI
chr10	60914084	60914474	266	391	84.23	12.79	61.04	Eif4ebp2	1069	IG
chr10	61250177	61250726	267	550	66.23	6.59	94.73	H2afy2	-3804	CI
chr10	61521565	61522191	268	627	324.19	24.81	1.17	Gm5424	11805	CI
chr10	61693712	61694416	269	705	500.42	38.14	0.32	Tspan15	-12	TSSA
chr10	61745267	61745837	270	571	152.73	16.33	15.32	Tacr2	-30441	IG
chr10	62113581	62114577	271	997	795.02	33.66	0.2	Ddx50	-137	TSSA
chr10	62188647	62189336	272	690	92.32	15.74	52.06	Stox1	-148	TSSA
chr10	62359504	62360202	273	699	407.09	39.95	0.29	Tet1	-17119	CI
chr10	62486478	62487145	274	668	138.98	13.27	20.17	Hnrnph3	-142	TSSA
chr10	62799528	62799989	275	462	62.02	12.17	100	Sirt1	1875	IG
chr10	66326926	66327554	276	629	66.59	8.66	93.83	Reep3	232395	FI
chr10	67110397	67110863	277	467	77.04	14.88	72.08	Ado	-98962	FI
chr10	68704386	68704930	278	545	85.07	8.88	60.26	Rhobtb1	-29408	IG
chr10	68780887	68781705	279	819	960.28	80.47	0.11	Cdk1	34242	FI
chr10	69315225	69315468	280	244	100.77	17.31	43.06	Ank3	72931	IG
chr10	70430257	70430848	281	592	87.97	8.66	57.25	Bicc1	191827	IG
chr10	70664023	70664636	282	614	364.61	31.74	0.62	Tfam	36368	FI
chr10	74429275	74430295	283	1021	3100	106.43	0	Gnaz	207	TSSA
chr10	74827660	74828545	284	886	380.79	37.1	0.57	Gm5779	-13291	CI
chr10	74902060	74902833	285	774	189.39	19.84	7.99	Upb1	-32672	IG
chr10	76511297	76512086	286	790	131.91	12.49	22.26	Slc19a1	-15623	IG
chr10	76661830	76662384	287	555	166.98	16.49	12.07	Col18a1	-32802	FI
chr10	77159767	77160332	288	566	123.72	14.43	25.52	LOC16697	9120	CI
chr10	77365691	77366280	289	590	97.06	13.67	47.78	Lrrc3	-670	CI
chr10	77378854	77379555	290	702	150.07	16.45	16.32	Lrrc3	-13902	IG
chr10	77471936	77473171	291	1236	2686.4	81.95	0	Pfkl	-32	TSSA
chr10	77511700	77512340	292	641	170.98	21.31	10.86	Dnmt3l	564	IG
chr10	77529610	77530579	293	970	925.66	59.63	0.11	Icosl	1951	CI
chr10	77803054	77803725	294	672	131.75	13.77	22.26	Agpat3	11066	IG
chr10	78559936	78560894	295	959	1527.65	108.83	0.15	2610008E11Rik	-69	TSSA
chr10	79144327	79144919	296	593	69.41	9.8	86.83	Cdc34	376	TSSA
chr10	79316614	79317769	297	1156	3100	154.95	0	Ptbp1	152	TSSA
chr10	79458605	79460523	298	1919	2187.96	79.91	0.2	Abca7	1198	CI
chr10	79488608	79489220	299	613	70.52	7.21	84.3	Hmha1	-6514	IG
chr10	79490910	79491618	300	709	85.97	11.32	59.25	Hmha1	-8844	IG
chr10	79577593	79578930	301	1338	3100	78.39	0	Stk11	1040	CI
chr10	79622357	79623266	302	910	2820.65	104.39	0	Cirbp	7859	CI
chr10	79792206	79793055	303	850	506.16	36.24	0.32	Reep6	295	TSSA
chr10	79834009	79834716	304	708	103.68	10.56	40.04	Plk5	-15138	CI
chr10	79856047	79856842	305	796	276.5	25.97	2.31	Mbd3	5861	IG
chr10	79896352	79897304	306	953	1313.26	59.79	0.13	Tcf3	-440	TSSA
chr10	79996151	79996969	307	819	416.34	27.54	0.3	Atp8b3	5277	IG
chr10	80001649	80002391	308	743	155.7	17.13	14.37	Atp8b3	-140	TSSA
chr10	80164465	80165645	309	1181	887.07	37.06	0.11	Mobkl2a	-326	TSSA
chr10	80204937	80205551	310	615	73.75	8.87	78.11	Ap3d1	-311	TSSA
chr10	80214740	80215282	311	543	127.52	15.95	23.49	Dot1l	2897	CI
chr10	80288688	80289740	312	1053	784.65	35.78	0.2	Oaz1	172	TSSA
chr10	80401821	80402326	313	506	79.64	9.52	68.25	Gadd45b	-9233	CI
chr10	80477349	80478328	314	980	1460.48	75.42	0.14	Gng7	-171	TSSA
chr10	80499487	80500674	315	1188	3100	154.38	0	Slc39a3	-3454	CI
chr10	80522806	80523341	316	536	60.56	9.28	100	Sgta	-198	TSSA
chr10	80532485	80532963	317	479	67.24	7.49	92.47	Thop1	42	TSSA
chr10	80554920	80555978	318	1059	1618.34	77.91	0.15	Creb3l3	6186	IG
chr10	80599939	80600717	319	779	3100	128.18	0	Zbtb7a	-1222	IG
chr10	80645611	80646428	320	818	168.28	15.58	11.73	Dapk3	-37	TSSA
chr10	80695818	80696343	321	526	82.71	8.66	64.32	Zfr2	-102	IG
chr10	80782841	80784064	322	1224	2388.91	59.02	0.22	2510012J08Rik	444	TSSA
chr10	80800634	80801471	323	838	318.07	16.04	1.23	Gipc3	4973	IG
chr10	80819883	80820627	324	745	700.67	58.06	0.28	F630110N24Rik	77	TSSA
chr10	80927116	80927907	325	792	175.99	12.02	9.93	Celf5	17944	IG
chr10	81007188	81008361	326	1174	1039.14	61.46	0.12	Gna11	-106	TSSA
chr10	81033312	81034322	327	1011	2685.35	131.82	0	Tle2	4476	CI
chr10	81063285	81064403	328	1119	1709.69	57.13	0.16	Tle6	-226	TSSA
chr10	81068547	81069391	329	845	318.51	26.91	1.23	BC025920	178	TSSA
chr10	81078186	81078631	330	446	68.33	8.91	90.28	BC025920	-9432	CI
chr10	81083264	81084072	331	809	315.14	24.53	1.22	Sirt6	6357	CI
chr10	81111163	81112054	332	892	3100	192.07	0	Gm10778	81	TSSA
chr10	81326340	81326585	333	246	206.59	36.62	5.59	Gm10778	-51534	FI
chr10	81510201	81511253	334	1053	1689.83	100.27	0.16	Zfp873	40	TSSA
chr10	81545490	81546517	335	1028	2820.9	92.08	0	Zfp873	-35122	FI
chr10	81590431	81591169	336	739	2723.01	155.82	0	AU041133	78	TSSA
chr10	81703509	81704677	337	1169	2033.84	77.91	0.18	Zfp938	-90	TSSA
chr10	81816562	81817551	338	990	2419.86	108.84	0.22	Zfp938	-112942	FI
chr10	82321502	82322151	339	650	143.47	16.08	18.42	Txnrd1	82	TSSA
chr10	82362659	82363190	340	532	103.16	9.31	40.39	Eid3	-33690	FI
chr10	83845670	83846656	341	987	979.52	73.52	0.11	Nuak1	57031	IG
chr10	84590301	84591394	342	1094	2241.33	85.23	0.2	Mterfd3	-36	TSSA
chr10	85554585	85555106	343	522	86.34	15.15	59.04	Fbxo7	-70221	IG
chr10	87388351	87388736	344	386	68.77	10.98	87.65	Tyms-ps	40806	IG
chr10	87921870	87922483	345	614	88.95	10.82	56.11	Sycp3	51	TSSA
chr10	88010314	88010906	346	593	110.34	18.55	34.25	Chpt1	-43936	IG
chr10	88147453	88148130	347	678	348.15	26.73	0.74	Spic	-2082	CI
chr10	88905907	88906948	348	1042	3100	175.93	0	Gas2l3	325	IG
chr10	89148963	89149566	349	604	73.26	10.39	79.03	Scyl2	-257	TSSA
chr10	92896425	92896952	350	528	217.95	30.23	4.81	Lta4h	19544	CI
chr10	93021885	93022845	351	961	1439.67	111.94	0.14	Ccdc38	-19038	IG
chr10	93070110	93070532	352	423	93.55	15.36	50.6	Snrpf	-17835	CI
chr10	93118255	93118710	353	456	65.52	9.74	96.1	Gm8580	10143	IG
chr10	93739037	93739766	354	730	367.76	29.19	0.63	Gm4792	22042	FI
chr10	93995746	93996465	355	720	201.53	21.64	6.28	Tmcc3	-18482	IG
chr10	94075284	94075704	356	421	62.19	8.66	100	Tmcc3	-36487	FI
chr10	94808064	94808324	357	261	71.19	16.33	82.47	Cradd	-21464	IG
chr10	94903237	94903774	358	538	147.4	15.74	17.22	Socs2	-23964	FI
chr10	94923347	94924418	359	1072	1823.07	94.26	0.17	Mrpl42	40657	FI
chr10	95039310	95039979	360	670	204.55	23.4	5.82	Nudt4	-12844	CI
chr10	95143531	95144102	361	572	78.17	13.12	69.97	Nudt4	-117032	FI
chr10	95354447	95355268	362	822	261.33	26.45	2.74	Eea1	48479	FI
chr10	95402640	95403818	363	1179	1776.25	49.9	0.17	Eea1	18	TSSA
chr10	105191240	105191746	364	507	102.17	16.65	41.31	BC067068	86954	FI
chr10	106046262	106046684	365	423	111.34	16.48	33.47	Ppfia2	-139161	IG
chr10	106560929	106561537	366	609	193	27.46	7.51	Acss3	-620	CI
chr10	107783272	107784023	367	752	511.19	42.96	0.24	Pawr	-14359	IG
chr10	107793614	107794128	368	515	74.45	8.92	76.86	Pawr	-24534	IG
chr10	110291625	110292243	369	619	180.79	27.46	9.02	Csrp2	65243	IG
chr10	110356802	110357446	370	645	64.09	7.68	99.57	Csrp2	117	TSSA
chr10	110366956	110367320	371	365	158.15	13.09	13.93	Csrp2	-9864	IG
chr10	110574705	110575433	372	729	267.09	34.1	2.58	Osbpl8	26731	FI
chr10	110798631	110799345	373	715	178.95	15.58	9.32	Bbs10	-63260	FI
chr10	111142808	111143196	374	389	89.45	11.79	55.51	Phlda1	-199706	FI
chr10	114637355	114637850	375	496	96.48	11.54	48.21	Tph2	-15502	IG
chr10	114791507	114792006	376	500	85.99	12.92	59.24	Tmem19	7541	IG
chr10	115456030	115456550	377	521	88.2	13.6	57.04	Ptprr	-901	IG
chr10	117035665	117036613	378	949	75.78	5.77	75.01	Cpm	30404	FI
chr10	117099595	117100205	379	611	221.85	20.46	4.58	Cpm	-33307	IG
chr10	117152113	117152557	380	445	105.87	16.83	38.47	Mdm2	-4473	CI
chr10	117298891	117299534	381	644	74.41	7.96	76.83	Rap1b	-16177	CI
chr10	117393374	117394266	382	893	375.24	36.92	0.63	Rap1b	-110737	FI
chr10	118200709	118201022	383	314	65.44	13.58	96.1	Dyrk2	105065	FI
chr10	118224200	118224523	384	324	74.77	12.98	76.54	Dyrk2	81555	FI
chr10	118676686	118677882	385	1197	3100	141.65	0	Cand1	-144	TSSA
chr10	118700105	118700582	386	478	178.16	22.07	9.43	Cand1	-23270	FI
chr10	119549934	119550402	387	469	96.63	13.09	48.09	Helb	-69	TSSA
chr10	119676434	119676977	388	544	76.14	9.74	73.6	Llph	-12607	CI
chr10	119707646	119708116	389	471	174.14	27.41	10.26	Llph	-43851	FI
chr10	121078183	121078905	390	723	78.42	7.99	69.72	D930020B18Rik	235	TSSA
chr10	121981053	121981508	391	456	87.46	20.14	57.75	Avpr1a	-95763	FI
chr10	122307238	122307792	392	555	75.41	10.97	75.13	Mirlet7i	115211	IG
chr10	122331919	122332568	393	650	109.85	15.76	34.6	Mirlet7i	90532	IG
chr10	123612644	123612974	394	331	64.05	12.12	99.62	4930503E24Rik	293361	FI
chr10	126408857	126409370	395	514	84.48	11.75	60.6	Ctdsp2	6625	CI
chr10	126417967	126418522	396	556	60.14	9.44	100	Ctdsp2	-2445	IG
chr10	126495161	126495751	397	591	103.7	13.67	40.07	March9	1824	IG
chr10	126507136	126507690	398	555	130.25	12.37	22.66	Tspan31	-114	TSSA
chr10	126620437	126621128	399	692	84.47	8.32	60.58	Slc26a10	-3191	IG
chr10	126621938	126622887	400	950	412.21	27.54	0.3	D10Ertd610e	4548	IG
chr10	126655337	126656045	401	709	210.14	20.71	5.44	Pip4k2c	-7005	CI
chr10	126696082	126696671	402	590	73.79	12.1	78.17	Kif5a	4082	IG
chr10	126726229	126726637	403	409	62.9	10.56	100	Mbd6	-582	CI
chr10	126788566	126789286	404	721	191.82	17.13	7.64	Inhbe	-145	TSSA
chr10	126994702	126995286	405	585	162.47	13.98	12.74	Nxph4	-23357	IG
chr10	127094277	127095667	406	1391	1773.75	56.07	0.16	Nab2	8896	IG
chr10	127104724	127105145	407	422	76.07	10.82	73.85	Nab2	-1185	IG
chr10	127113346	127114578	408	1233	3100	118.15	0	Tmem194	78	TSSA
chr10	127519578	127520821	409	1244	3100	242.39	0	Atp5b	159	TSSA
chr10	127631035	127632015	410	981	1417.11	84.53	0.14	Gls2	231	TSSA
chr10	127707299	127707723	411	425	60.36	9.2	100	Stat2	74	TSSA
chr10	127739809	127740950	412	1142	3100	190.45	0	Pan2	11	TSSA
chr10	127774300	127775160	413	861	137.73	11.54	20.33	Cs	96	TSSA
chr10	127848761	127849600	414	840	615.38	37.51	0.26	Rnf41	-528	IG
chr10	127878411	127878996	415	586	106.65	11.7	37.56	Smarcc2	17592	CI
chr10	128132733	128134237	416	1505	3100	278.25	0	Rab5b	-216	TSSA
chr10	128346257	128346705	417	449	62.24	10.82	100	Cd63	-463	TSSA
chr10	129978905	129979813	418	909	980.34	71.94	0.11	Vmn2r87	-44919	FI
chr11	3023272	3024756	419	1485	1989.24	18.65	0.18	#VALUE!	135	TSSA
chr11	3351778	3352742	420	965	423.38	28.44	0.3	Rnf185	25	TSSA
chr11	3748997	3749944	421	948	402.39	32.03	0.36	Osbp2	14347	IG
chr11	3763754	3764400	422	647	63.36	8.66	100	Osbp2	-302	TSSA
chr11	4086310	4087175	423	866	1289.18	64.06	0.13	Tbc1d10a	187	TSSA
chr11	4590367	4590851	424	485	139.17	17.31	20.11	Uqcr10	13825	CI
chr11	4748959	4750146	425	1188	3100	132.22	0	Nf2	-136	TSSA
chr11	5161480	5162207	426	728	233.91	30.06	3.79	Kremen1	-247	TSSA
chr11	5389278	5390057	427	780	261.45	22.72	2.74	Xbp1	31293	FI
chr11	5719146	5719649	428	504	169.13	17.07	11.46	Pgam2	-15541	CI
chr11	5777851	5778575	429	725	102.31	11.14	41.26	Pold2	3	TSSA
chr11	6191288	6192545	430	1258	3100	113.98	0	Ogdh	-298	IG
chr11	6271594	6272126	431	533	255.84	28.13	2.95	Zmiz2	17456	CI
chr11	6315167	6316277	432	1111	3100	160.54	0	Ppia	103	TSSA
chr11	6344148	6345181	433	1034	1475.61	87.65	0.14	H2afv	-214	TSSA
chr11	8202770	8203297	434	528	69.92	10.39	85.59	Tns3	361407	FI
chr11	11593860	11594467	435	608	73.98	10.58	77.9	Ikzf1	-7882	IG
chr11	11722716	11723001	436	286	75.64	14.17	75.11	Fignl1	-13908	IG
chr11	15335796	15336196	437	401	64.35	14.43	98.53	Vstm2a	821809	FI
chr11	16575825	16576181	438	357	101.74	16.48	41.86	Egfr	76169	FI
chr11	16850653	16851674	439	1022	2228.03	132.32	0.2	2810442I21Rik	-121	TSSA
chr11	18918286	18918974	440	689	189.84	25.97	7.96	Meis1	373	IG
chr11	18920360	18920831	441	472	167.32	20.29	11.91	Meis1	-1625	CI
chr11	19146663	19147156	442	494	76.82	8.55	72.19	Meis1	-227948	FI
chr11	19877425	19878181	443	757	174.02	16.89	10.3	Spred2	-53411	IG
chr11	20012300	20013547	444	1248	3100	138.51	0	Actr2	-55	TSSA
chr11	20027130	20027466	445	337	68.69	10.12	87.85	Actr2	-14358	CI
chr11	20232580	20233235	446	656	79.59	10.39	68.25	Slc1a4	-191	TSSA
chr11	20304392	20304876	447	485	141.45	15.74	19.07	Gm12034	41730	FI
chr11	20356152	20356870	448	719	508.87	43.28	0.32	Gm12034	-10093	CI
chr11	20442208	20443544	449	1337	3100	138.51	0	Sertad2	404	TSSA
chr11	20547679	20548438	450	760	144.24	17.31	18.11	Sertad2	-16125	IG
chr11	20978498	20978836	451	339	62.38	11.17	100	Peli1	12708	CI
chr11	21270713	21271846	452	1134	3100	162.55	0	Ugp2	-427	TSSA
chr11	21471594	21472564	453	971	859.48	60.6	0.21	Mdh1	-129	TSSA
chr11	21534300	21534924	454	625	80.22	9.92	67.27	AV249152	-62331	IG
chr11	21900881	21902303	455	1423	1744.18	80.25	0.16	Otx1	-10	TSSA
chr11	21907853	21908418	456	566	252.41	27.65	3.11	Otx1	-6532	IG
chr11	22186589	22187920	457	1332	3100	183.95	0	Ehbp1	-1519	CI
chr11	22682678	22683243	458	566	70.68	9.38	83.62	B3gnt2	76835	FI
chr11	22907297	22908227	459	931	427.3	29.9	0.3	Fam161a	5658	CI
chr11	23155071	23156339	460	1269	3100	121.86	0	Xpo1	174	TSSA
chr11	23670431	23671205	461	775	126.07	13.38	24.03	Rel	212	IG
chr11	25000008	25000302	462	295	283.77	37.03	2.09	Gm10466	-369454	FI
chr11	29592508	29593299	463	792	1310.59	70.27	0.13	Rtn4	55	TSSA
chr11	31069136	31069808	464	673	248.7	27.05	3.32	Chac2	-183106	FI
chr11	31294446	31294995	465	550	62.49	11.13	100	Stc2	-24693	FI
chr11	32220501	32221205	466	705	78.06	10.23	69.96	Hbq1	-20810	FI
chr11	32480153	32480999	467	847	410.91	29.58	0.3	Stk10	-47434	IG
chr11	34495072	34495902	468	831	66.18	5.81	94.85	Dock2	101916	IG
chr11	36366974	36367452	469	479	84.63	10.98	60.45	Odz2	390478	IG
chr11	40568335	40569191	470	857	527.22	44.73	0.24	Ccng1	37	TSSA
chr11	42987857	42988412	471	556	78.33	14.43	69.74	Atp10b	-24760	IG
chr11	43494906	43495797	472	892	2963.5	97.15	0	Pwwp2a	97	TSSA
chr11	44559820	44560759	473	940	1013.63	72.14	0.11	Ebf1	-128724	IG
chr11	44574781	44575422	474	642	105.29	15.28	38.86	Ebf1	-143482	IG
chr11	44646213	44646834	475	622	133.72	17.82	21.63	Ebf1	-214904	IG
chr11	45833626	45834277	476	652	325.86	23.61	1.05	Gm12166	31030	FI
chr11	46249894	46250850	477	957	1626.56	133.18	0.15	Med7	72	TSSA
chr11	49057072	49057727	478	656	139.18	19.88	20.13	Mgat1	321	TSSA
chr11	49525286	49525974	479	689	171.81	18.55	10.73	Cnot6	616	IG
chr11	49526132	49527039	480	908	348.88	26.84	0.74	Cnot6	-376	TSSA
chr11	49659696	49660801	481	1106	1701.54	88.3	0.16	Mapk9	8	TSSA
chr11	50050211	50050786	482	576	306.11	25.97	1.4	Ltc4s	1527	IG
chr11	50105414	50106394	483	981	1417.25	48.69	0.14	Maml1	-46	TSSA
chr11	50138466	50139725	484	1260	3100	100.79	0	Canx	-84	TSSA
chr11	51420009	51420946	485	938	2046.77	99.24	0.18	Hnrnpab	-59	TSSA
chr11	51502210	51503116	486	907	181.54	13.38	9	0610009B22Rik	-569	CI
chr11	52001055	52001668	487	614	75.07	9.92	75.96	Olfr1371	26127	FI
chr11	52089497	52090172	488	676	321.94	29.43	1.17	Tcf7	5868	IG
chr11	52090217	52091130	489	914	374.79	25.1	0.63	Tcf7	4990	IG
chr11	52293660	52293966	490	307	61.29	9.74	100	9530068E07Rik	-83852	FI
chr11	53330135	53330655	491	521	150.05	16.54	16.31	Sept8	2872	CI
chr11	53572932	53573580	492	649	397.11	37.08	0.36	Irf1	10284	CI
chr11	53705057	53705616	493	560	185.17	21.81	8.59	Slc22a5	-152	TSSA
chr11	54251024	54251962	494	939	728.51	67.16	0.29	Fnip1	219	TSSA
chr11	54769254	54769987	495	734	1006.27	45.89	0.11	Tnip1	-26	TSSA
chr11	55205736	55206654	496	919	870.33	43.28	0.21	Sparc	27389	FI
chr11	55282122	55283616	497	1495	3100	157.15	0	G3bp1	227	TSSA
chr11	56563520	56563993	498	474	94.82	13.13	49.69	Gria1	261421	FI
chr11	57367228	57367744	499	517	80.22	7.46	67.19	Mfap3	-35462	FI
chr11	57614237	57615881	500	1645	2541.77	112.42	0.23	Sap30l	133	TSSA
chr11	58043838	58044413	501	576	67.53	6.98	92.17	Irgm2	-15594	CI
chr11	58659944	58661128	502	1185	3100	200.55	0	Olfr311	-5947	CI
chr11	58717471	58718055	503	585	157.71	17.31	14.03	Zfp39	-51	TSSA
chr11	58773300	58773977	504	678	186.54	13.98	8.28	Trim17	3718	CI
chr11	58774897	58775368	505	472	66.47	11.39	94.08	Trim17	2117	CI
chr11	59107153	59107621	506	469	71.03	11.54	82.95	Wnt3a	-3053	CI
chr11	59214272	59214894	507	623	139.26	18.55	20.15	Prss38	-25397	FI
chr11	59475405	59476379	508	975	2545.19	144.28	0.23	Mprip	58	TSSA
chr11	59652214	59653391	509	1178	3117.36	128.89	0	Cops3	452	IG
chr11	59900753	59901397	510	645	215.49	27.34	5.01	Rai1	17411	CI
chr11	60165949	60167306	511	1358	3100	138.51	0	Lrrc48	191	TSSA
chr11	60230194	60231021	512	828	647.26	34.81	0.27	Atpaf2	-5	TSSA
chr11	60236516	60237106	513	591	80.31	7.08	67.3	4933439F18Rik	-6098	IG
chr11	60350659	60351623	514	965	1261.34	43.79	0.13	Alkbh5	144	TSSA
chr11	60541545	60542390	515	846	1278.18	53.26	0.13	Smcr7	-8	TSSA
chr11	60590675	60591358	516	684	80.33	9.74	67.28	Smcr8	-4	TSSA
chr11	60639994	60640387	517	394	80.96	12.19	66.36	Dhrs7b	4017	CI
chr11	60942848	60943169	518	322	61.29	10.22	100	Tnfrsf13b	11296	CI
chr11	60988299	60989316	519	1018	2919.24	103.09	0	Usp22	-316	TSSA
chr11	61177577	61178030	520	454	129.16	17.03	22.94	Slc47a1	13787	IG
chr11	61307449	61308224	521	776	532.61	42.38	0.24	Mapk7	-188	TSSA
chr11	61889662	61890866	522	1205	1248.61	81.32	0.13	Specc1	302	TSSA
chr11	62467630	62468173	523	544	78.28	10.07	69.79	Mmgt2	-5689	IG
chr11	62559733	62560113	524	381	83.01	11.29	63.83	Zfp287	-17335	CI
chr11	63735079	63736411	525	1333	2668.05	92.92	0.25	Hs3st3b1	-57	TSSA
chr11	63765529	63766264	526	736	82.53	10.39	64.43	Hs3st3b1	-30162	FI
chr11	64010908	64011387	527	480	69.92	8.66	85.59	2810001G20Rik	-118161	FI
chr11	64791980	64792887	528	908	2138.37	151.9	0.19	Elac2	85	TSSA
chr11	66779938	66780640	529	703	439	30.78	0.3	Gm12298	-19696	CI
chr11	68504582	68506176	530	1595	3100	121.77	0	Myh10	64	TSSA
chr11	68821723	68822400	531	678	546.75	44.61	0.25	Pfas	-95	TSSA
chr11	68825720	68826436	532	717	310.72	30.92	1.27	1500010J02Rik	3385	CI
chr11	68872607	68873701	533	1095	501	26.59	0.32	2310047M10Rik	67	TSSA
chr11	69436281	69437053	534	773	291.51	30.3	1.99	Sat2	-1113	IG
chr11	69479570	69480038	535	469	142.58	15.39	18.73	Cd68	-229	TSSA
chr11	69485515	69486480	536	966	2739.86	87.8	0	Eif4a1	-60	TSSA
chr11	69526811	69527371	537	561	328.63	33.22	0.92	BC096441	-17375	CI
chr11	69608644	69609485	538	842	469.54	32.8	0.31	Chrnb1	416	IG
chr11	69651583	69652024	539	442	67.61	11.54	91.91	1810027O10Rik	251	TSSA
chr11	69734695	69735600	540	906	851.75	38.56	0.21	Eif5a	-214	TSSA
chr11	69910829	69911260	541	432	78.69	9.99	69.2	Asgr2	-4831	IG
chr11	70043465	70043951	542	487	99.3	10.82	44.74	Bcl6b	-461	TSSA
chr11	70050868	70052108	543	1241	3100	159.28	0	0610010K14Rik	-43	TSSA
chr11	70375767	70376505	544	739	292.68	17.31	1.99	Mink1	296	TSSA
chr11	70465409	70466143	545	735	182.97	12.12	8.79	Pfn1	2353	IG
chr11	70481835	70483132	546	1298	3100	209.4	0	Spag7	477	IG
chr11	70783379	70783993	547	615	203.39	14.91	6.11	Nup88	-112	TSSA
chr11	70832815	70833526	548	712	73.07	6.93	79.16	Mis12	-28	TSSA
chr11	71855409	71856417	549	1009	727.15	44.86	0.29	Fam64a	105	TSSA
chr11	72242656	72243334	550	679	331.48	33.39	0.86	Ggt6	5979	CI
chr11	72355348	72356133	551	786	327.8	29.61	1.05	Spns3	7990	IG
chr11	72609458	72609838	552	381	63.08	10.25	100	Zzef1	17	TSSA
chr11	72788702	72789485	553	784	217.15	17.69	4.86	Atp2a3	-14464	IG
chr11	72844255	72844767	554	513	139.13	14.72	20.14	Camkk1	-12007	IG
chr11	74252052	74253033	555	982	107.22	8.5	36.8	Olfr412	-74208	IG
chr11	74376939	74377654	556	716	138.78	13.62	20.18	Rap1gap2	26386	IG
chr11	74397389	74398019	557	631	65.75	10.32	95.37	Rap1gap2	5976	IG
chr11	74651201	74651849	558	649	74.91	6.12	76.34	Mnt	-7298	IG
chr11	75107320	75108148	559	829	132.63	15.79	21.89	Rpa1	54101	FI
chr11	75274506	75275374	560	869	676.22	27.94	0.28	2210403K04Rik	51	TSSA
chr11	75299738	75300779	561	1042	1948.77	80.07	0.18	Prpf8	42	TSSA
chr11	75745657	75746293	562	637	83.72	11.46	62.17	Rph3al	-21449	FI
chr11	76475568	76476245	563	678	208.4	17.09	5.52	Bhlha9	10113	CI
chr11	76660241	76660935	564	695	60.49	7.35	100	Cpd	-31	TSSA
chr11	76969863	76970445	565	583	131.6	22.51	22.33	Efcab5	32287	IG
chr11	77499058	77500097	566	1040	1993.94	77.37	0.18	Nufip2	48	TSSA
chr11	77710507	77711145	567	639	83.64	13.85	62.32	Pipox	-3493	CI
chr11	77928489	77929522	568	1034	3100	153.22	0	BC017647	-20794	IG
chr11	78003234	78003605	569	372	64.42	11.25	98.37	Rab34	-1109	IG
chr11	78141524	78142236	570	713	161.06	15.77	13.01	Pigs	32	TSSA
chr11	78363794	78364802	571	1009	1170.26	54.1	0.12	Tmem97	-99	TSSA
chr11	78510595	78511832	572	1238	3100	238.06	0	Nlk	-184	TSSA
chr11	78621046	78621714	573	669	269.05	22.72	2.47	1810012P15Rik	18768	CI
chr11	79517601	79518388	574	788	381.35	25.97	0.57	Mir193	7451	CI
chr11	79679839	79680131	575	293	74.29	14.21	77.08	Utp6	95886	FI
chr11	79775646	79776357	576	712	320.58	24.24	1.17	Suz12	30718	FI
chr11	79806135	79806864	577	730	607.56	45.14	0.26	Suz12	110	TSSA
chr11	79894010	79895039	578	1030	1175.77	48.61	0.12	Crlf3	-86	TSSA
chr11	79997025	79997679	579	655	139.33	15.74	20.11	Rnf135	5	TSSA
chr11	80022609	80023317	580	709	199.72	14.83	6.71	Rhot1	-511	IG
chr11	80297630	80298176	581	547	64.84	8.38	97.54	Cdk5r1	-7348	IG
chr11	80436031	80436651	582	621	130.17	12.54	22.62	Cdk5r1	-145856	IG
chr11	80779364	80780092	583	729	203.15	19.67	6.2	Spaca3	-107898	IG
chr11	80885490	80886115	584	626	363.62	39.68	0.69	Accn1	80547	IG
chr11	82703602	82704537	585	936	1114.37	77.21	0.12	Rad51l3	27	TSSA
chr11	82734933	82735543	586	611	75.22	7.57	75.74	Unc45b	-10588	IG
chr11	83755436	83755750	587	315	65.88	11.7	95.28	Ddx52	1	TSSA
chr11	83881939	83882807	588	869	193.72	17.31	7.43	Dusp14	-580	CI
chr11	85126322	85126763	589	442	61.32	13.43	100	Ppm1d	-1811	IG
chr11	85165800	85167142	590	1343	3100	81.37	0	Bcas3	3	TSSA
chr11	85689883	85690568	591	686	611.27	44.54	0.26	Tbx4	13332	CI
chr11	86806550	86807975	592	1426	3100	167.62	0	Ypel2	-9	TSSA
chr11	86922213	86923004	593	792	212.37	19.24	5.29	Fam33a	75	TSSA
chr11	87613817	87614348	594	532	92.53	14.07	51.89	Mpo	-6734	IG
chr11	87734336	87734786	595	451	81.76	12.37	65.41	Olfr464	-6132	CI
chr11	87828430	87829224	596	795	195.1	22.12	7.43	Dynll2	-16983	CI
chr11	87936361	87937076	597	716	176.24	19.48	9.85	Cuedc1	-24166	IG
chr11	88092725	88093334	598	610	137.91	14.08	20.26	1700106J16Rik	14553	CI
chr11	88192512	88192961	599	450	67.65	7.08	91.88	1700106J16Rik	-85177	IG
chr11	88481554	88481976	600	423	76.34	13.07	73.28	Msi2	97750	IG
chr11	89863905	89864479	601	575	96.79	16.08	48.02	Pctp	-18	TSSA
chr11	90110214	90110833	602	620	393.86	37.1	0.58	Mmd	159	TSSA
chr11	90250994	90251612	603	619	149.14	23.45	16.61	Hlf	890	IG
chr11	93816953	93817410	604	458	60.1	7.08	100	Nme2	61	TSSA
chr11	94335530	94336127	605	598	69.72	8.98	86.13	Cacna1g	-300	TSSA
chr11	94365205	94365774	606	570	80.97	8.77	66.38	Epn3	-4188	IG
chr11	94994543	94995113	607	571	149.71	12.79	16.38	Dlx4	12231	CI
chr11	95016719	95017394	608	676	145.6	14.58	17.77	Dlx4	-9898	IG
chr11	95071729	95072740	609	1012	664.39	42.88	0.28	Tac4	50624	FI
chr11	95170554	95171848	610	1295	1994.74	97.82	0.18	Myst2	495	IG
chr11	95172651	95173236	611	586	231.7	31.74	4.05	Myst2	-1437	CI
chr11	95197788	95198406	612	619	455.59	37.87	0.31	Fam117a	139	TSSA
chr11	95719718	95720473	613	756	241.31	24.31	3.45	Gngt2	-16146	CI
chr11	95936940	95937443	614	504	126.93	13.47	23.73	Atp5g1	-281	TSSA
chr11	96433729	96434301	615	573	236.36	28.08	3.7	Skap1	-108176	IG
chr11	96690704	96692060	616	1357	3100	94.6	0	Nfe2l1	-158	TSSA
chr11	96796312	96796907	617	596	143.13	17.31	18.57	Prr15l	-5907	IG
chr11	96804932	96805792	618	861	352.59	25.1	0.68	D030028A08Rik	57	TSSA
chr11	96838291	96840029	619	1739	3100	148.4	0	Sp2	-112	TSSA
chr11	97049568	97050108	620	541	100.06	13.53	44	Kpnb1	-591	CI
chr11	97254935	97255496	621	562	232.54	18.77	3.95	Socs7	-31348	IG
chr11	97514346	97515269	622	924	215.17	17.52	5.17	Mllt6	9876	CI
chr11	97526141	97526746	623	606	191.47	19.24	7.69	Mllt6	-1724	IG
chr11	97564161	97565204	624	1044	3100	113.15	0	Psmb3	98	TSSA
chr11	97744546	97745341	625	796	430.61	49.7	0.3	Fbxo47	501	IG
chr11	97855847	97856632	626	786	592.87	36.55	0.26	Arl5c	1155	IG
chr11	97918887	97920010	627	1124	2104.29	114.7	0.19	Stac2	-4725	CI
chr11	98054048	98054713	628	666	119.3	10.82	28.48	Med1	191	TSSA
chr11	98232481	98233228	629	748	84.83	11.02	60.27	Tcap	12272	IG
chr11	98768782	98769255	630	474	85.05	7.42	60.24	Cdc6	95	TSSA
chr11	98802983	98803717	631	735	371.16	20.4	0.63	Rara	-2317	IG
chr11	98885288	98886236	632	949	1033.59	42.62	0.12	Top2a	-211	TSSA
chr11	100057835	100058212	633	378	67.2	8.66	92.53	Krt9	-3530	CI
chr11	100195230	100195850	634	621	168.67	19.89	11.6	Gast	67	TSSA
chr11	100258627	100259861	635	1235	3100	179.88	0	Jup	-230	TSSA
chr11	100308384	100309032	636	649	160.05	16.45	13.12	Klhl10	-5397	IG
chr11	100487843	100488539	637	697	218.01	17.56	4.82	Nkiras2	-3918	IG
chr11	100598945	100600051	638	1107	1475.73	53.67	0.14	Rab5c	-122	TSSA
chr11	100617557	100618295	639	739	208.44	25.2	5.52	Kcnh4	3150	IG
chr11	100635369	100635994	640	626	174.29	23.5	10.27	Ghdc	-3460	CI
chr11	100800347	100801404	641	1058	958.55	51.07	0.11	Stat3	32	TSSA
chr11	100956591	100957137	642	547	67.25	10.65	92.5	Psmc3ip	-96	TSSA
chr11	101024836	101025365	643	530	90.08	11.25	54.93	Plekhh3	7543	IG
chr11	101032465	101033130	644	666	195.82	21.16	7.36	Plekhh3	-130	TSSA
chr11	101286143	101286708	645	566	71.58	7.79	81.99	Rundc1	-101	IG
chr11	101413558	101414441	646	884	2076.26	68.02	0.19	Nbr1	106	TSSA
chr11	101535268	101535838	647	571	100.71	14.21	43.17	Arl4d	-8765	CI
chr11	102237436	102237927	648	492	106.6	14.07	37.53	Slc4a1	-11097	CI
chr11	102306652	102307437	649	786	277.42	23.34	2.31	Fam171a2	1968	IG
chr11	102316819	102317912	650	1094	138.37	10.1	20.22	Fam171a2	-8179	IG
chr11	102889718	102890659	651	942	1195.53	86.57	0.12	Nmt1	-313	IG
chr11	102976417	102977101	652	685	250.17	23.72	3.21	Hexim1	862	CI
chr11	102993806	102994949	653	1144	2337.47	118.46	0.21	Hexim2	282	TSSA
chr11	103022494	103023081	654	588	291.31	24.24	1.99	Fmnl1	9615	CI
chr11	103264955	103265753	655	799	453.25	38.73	0.3	Plekhm1	8676	IG
chr11	103634830	103635811	656	982	1463.28	63.37	0.14	Wnt3	131	TSSA
chr11	103827256	103828459	657	1204	2852.6	101.38	0	Arf2	438	TSSA
chr11	103911385	103911923	658	539	60.01	10.31	100	Crhr1	82559	FI
chr11	104156156	104156712	659	557	107.58	16.86	36.57	Mapt	-63715	IG
chr11	104171889	104172301	660	413	106.43	16.86	37.55	Mapt	-79262	IG
chr11	104330308	104331194	661	887	2034.88	110.85	0.18	1700081L11Rik	-27235	FI
chr11	105011121	105011670	662	550	170.6	16.08	11.17	Mettl2	-23636	FI
chr11	105013096	105013641	663	546	146.47	30.92	17.52	Mettl2	-25587	FI
chr11	105311062	105311717	664	656	91.99	11.07	52.55	March10	6666	IG
chr11	105369676	105370158	665	483	69.36	9.74	87.04	March10	-51876	FI
chr11	105897359	105898581	666	1223	3100	135.04	0	Dcaf7	199	TSSA
chr11	105945046	105946501	667	1456	3100	94.71	0	Map3k3	344	TSSA
chr11	106502926	106503531	668	606	99.45	11.1	44.56	Tex2	-29011	FI
chr11	107146472	107146880	669	409	119.89	13.85	28.21	Nol11	-96025	IG
chr11	107181150	107181672	670	523	87.94	11.13	57.33	Nol11	-130670	IG
chr11	107431844	107432380	671	537	63.8	10.96	100	Helz	-22849	IG
chr11	108286259	108286790	672	532	364.35	21.18	0.62	Ccdc46	48	TSSA
chr11	109421813	109422444	673	632	90.38	9.51	54.45	Arsg	-17143	IG
chr11	110271043	110271568	674	526	86.86	9.87	58.27	Map2k6	-10831	IG
chr11	112610063	112610628	675	566	104.04	19.4	40.01	Sox9	33197	FI
chr11	112687773	112688313	676	541	194.47	20.56	7.46	Sox9	-44536	FI
chr11	113479749	113480325	677	577	68.91	9.27	87.54	Sstr2	5507	CI
chr11	113495929	113496810	678	882	284.95	29.22	2.1	Sstr2	-10818	CI
chr11	113545189	113545943	679	755	125.39	11.54	24.16	D11Wsu99e	-6	TSSA
chr11	113612882	113613455	680	574	66.17	10.97	94.85	Cdc42ep4	-62	TSSA
chr11	113851609	113852530	681	922	532.55	44.39	0.24	Sdk2	75173	IG
chr11	114046519	114047129	682	611	158.15	16.62	13.94	Sdk2	-119736	FI
chr11	114339898	114340629	683	732	183.58	19.89	8.75	4932435O22Rik	-30155	FI
chr11	114449689	114450310	684	622	170.77	19.58	11.08	Rpl38	79825	FI
chr11	114503421	114504007	685	587	64.09	8.89	99.57	Rpl38	26100	FI
chr11	114656450	114657124	686	675	132.8	13.88	21.71	Btbd17	446	IG
chr11	114665227	114665733	687	507	63.57	7.21	100	Gpr142	-5209	IG
chr11	115013168	115013793	688	626	431.03	25.97	0.3	Rab37	1940	IG
chr11	115021254	115021963	689	710	123.39	14.43	25.8	Slc9a3r1	3066	IG
chr11	115033987	115034657	690	671	190.35	20.15	7.92	Slc9a3r1	-9677	IG
chr11	115138019	115139216	691	1198	1987.49	82.72	0.18	Fdxr	-352	TSSA
chr11	115375326	115376148	692	823	1872.83	85.49	0.17	Hn1	-125	TSSA
chr11	115397991	115398627	693	637	113.5	13.79	32.09	Sumo2	-703	CI
chr11	115488780	115489910	694	1131	3100	171.21	0	Slc25a19	-28	TSSA
chr11	115560210	115561309	695	1100	1695.51	76.95	0.16	Grb2	9044	IG
chr11	115674631	115675408	696	778	257.43	17.45	2.89	Caskin2	-128	TSSA
chr11	116167440	116168500	697	1061	90.91	7.21	53.85	Exoc7	24	TSSA
chr11	116229164	116229829	698	666	226.62	19.46	4.22	Foxj1	-32880	IG
chr11	116704418	116705096	699	679	132.65	9.27	21.87	Jmjd6	-24	TSSA
chr11	116819690	116820377	700	688	133.75	12.65	21.64	Mgat5b	-39930	IG
chr11	117126891	117128130	701	1240	1025.83	40.09	0.12	Sept9	-26	TSSA
chr11	117220011	117221143	702	1133	1246.98	82.96	0.13	Sept9	-26990	IG
chr11	117248286	117249364	703	1079	692.96	48.85	0.28	Sept9	-55174	FI
chr11	117383051	117383784	704	734	108.26	11.97	36.15	2900041M22Rik	89199	FI
chr11	117671615	117672270	705	656	132.63	11.93	21.89	Syngr2	-951	IG
chr11	117715349	117716168	706	820	375.4	36.26	0.63	Birc5	-5264	IG
chr11	118151362	118152009	707	648	120.72	13.98	27.67	Usp36	-69	TSSA
chr11	118587594	118588208	708	615	127.5	10.39	23.48	D11Bwg0517e	182922	IG
chr11	118837245	118837798	709	554	60.38	7.87	100	Enpp7	12025	CI
chr11	118902198	118903164	710	967	983.34	63.84	0.11	Cbx8	-327	TSSA
chr11	119020481	119021581	711	1101	2044.11	115.07	0.18	Tbc1d16	68828	IG
chr11	119074652	119075515	712	864	1253.85	96.75	0.13	Tbc1d16	14788	IG
chr11	119097711	119098124	713	414	67.28	8.06	92.41	Ccdc40	-7960	IG
chr11	119376090	119376795	714	706	248.65	19.91	3.32	A730011L01Rik	-23493	FI
chr11	119385765	119386429	715	665	1169.55	80.86	0.12	Nptx1	23158	FI
chr11	119915002	119915843	716	842	516.33	41.71	0.24	Aatk	-6908	CI
chr11	119947498	119948740	717	1243	2889.08	84.18	0	Azi1	-97	TSSA
chr11	119959540	119960570	718	1031	1550.54	49.21	0.15	2410002I01Rik	-100	TSSA
chr11	120030384	120031391	719	1008	1702.05	96.7	0.16	Slc38a10	-18211	CI
chr11	120077961	120078788	720	828	419.86	31.16	0.3	Bahcc1	15800	CI
chr11	120092354	120093509	721	1156	2628.13	101.72	0.24	Bahcc1	1267	CI
chr11	120093755	120094629	722	875	1708.55	81.27	0.16	Bahcc1	169	TSSA
chr11	120350515	120351268	723	754	204.86	19.34	5.73	Slc25a10	2356	CI
chr11	120713874	120714395	724	522	61.74	7.49	100	Fasn	-28305	IG
chr11	120800201	120800563	725	363	65.55	10.25	95.98	Ccdc57	-6142	CI
chr11	121017653	121018463	726	811	329.62	25.58	0.93	Uts2r	3539	CI
chr11	121065142	121066017	727	876	326.6	21.64	1.05	Hexdc	226	TSSA
chr11	121090532	121091024	728	493	96.96	13.47	47.84	BC017643	-172	TSSA
chr11	121097940	121098439	729	500	67.28	14.07	92.41	Narf	404	TSSA
chr11	121098693	121099331	730	639	126.95	14.22	23.74	Narf	-516	IG
chr11	121120687	121122153	731	1467	2277.12	97.89	0.21	Foxk2	26	TSSA
chr11	121249156	121250143	732	988	456.25	24.53	0.31	Rab40b	-105	TSSA
chr11	121295906	121296477	733	572	72.26	8.83	80.56	Fn3k	-5	TSSA
chr11	121534110	121535090	734	981	3223.06	90.56	0	B3gntl1	-70	TSSA
chr11	121708863	121709941	735	1079	2591.35	153.16	0.24	Ptchd3	-17874	CI
chr11	121786117	121786970	736	854	1019.14	70.54	0.11	Ptchd3	-95156	FI
chr11	121817711	121818381	737	671	1319.7	75.51	0.13	Ptchd3	-126559	FI
chr12	3235433	3236442	738	1010	1209.29	51.07	0.13	1700012B15Rik	-235	IG
chr12	3405400	3405952	739	553	87.57	11.49	57.55	1110002L01Rik	20987	IG
chr12	3791738	3792180	740	443	81.84	11.5	65.27	Dnmt3a	15052	CI
chr12	3968188	3968898	741	711	158.65	16.53	13.82	Pomc	-13634	IG
chr12	4082381	4083615	742	1235	3100	160.15	0	Dnajc27	-370	IG
chr12	4775608	4776496	743	889	3100	118.86	0	A830093I24Rik	-10	TSSA
chr12	4849822	4850568	744	747	1091.29	61.79	0.12	BC068281	-36	TSSA
chr12	5050560	5051157	745	598	188.46	31.06	8.07	Atad2b	-126736	IG
chr12	7821409	7821797	746	389	68.42	14.65	89.26	Apob	162954	FI
chr12	8506487	8507350	747	864	1229.3	55.65	0.13	Rhob	-187	TSSA
chr12	8644939	8645745	748	807	1702.19	103.62	0.16	Pum2	35552	FI
chr12	8647313	8648342	749	1030	3100	133	0	Pum2	33076	FI
chr12	8928205	8929205	750	1001	2883.58	118.31	0	Laptm4a	-598	IG
chr12	12184354	12184976	751	623	145.25	15.74	17.89	Fam49a	84275	FI
chr12	12588508	12589363	752	856	344.74	30.3	0.74	Fam49a	-319970	FI
chr12	14158612	14159442	753	831	1121.92	86.57	0.12	Fam84a	-110	TSSA
chr12	15823331	15824288	754	958	2110.35	119.03	0.19	Trib2	-218	TSSA
chr12	16350818	16351221	755	404	119.91	16.32	28.25	Lpin1	245629	FI
chr12	17272660	17274032	756	1373	2818.9	104.5	0	Pdia6	62	TSSA
chr12	17667813	17668891	757	1079	1313.48	64.92	0.13	Hpcal1	29244	FI
chr12	18393878	18394335	758	458	65.75	10.1	95.35	5730507C01Rik	127243	FI
chr12	18531209	18531555	759	347	113.92	21.97	31.72	5730507C01Rik	-10021	IG
chr12	20432497	20432899	760	403	91.37	19.04	52.62	1700030C10Rik	388982	FI
chr12	24625298	24625701	761	404	64.61	10.49	97.82	Taf1b	557914	FI
chr12	25515790	25516727	762	938	1537.64	64.59	0.15	Mboat2	186	TSSA
chr12	25780456	25782218	763	1763	3052.73	133.29	0	Id2	-87	TSSA
chr12	25783573	25784197	764	625	602.16	44.86	0.26	Id2	-2844	CI
chr12	25827277	25827705	765	429	100.91	15.85	42.99	Id2	-46551	FI
chr12	25928780	25929191	766	412	108.97	20.9	35.3	Id2	-147981	FI
chr12	28028032	28028629	767	598	224.2	26.45	4.49	Sox11	-772	CI
chr12	28175301	28175711	768	411	71.21	12.37	82.49	Sox11	-147929	FI
chr12	29008535	29009057	769	523	84.97	15.09	60.19	Dcdc2c	224423	FI
chr12	31606932	31607874	770	943	956.21	64.31	0.11	Sh3yl1	-10878	IG
chr12	32634524	32635731	771	1208	3100	126.39	0	Hbp1	154	IG
chr12	32765461	32766030	772	570	166.33	20.97	12.12	Prkar2b	-19635	CI
chr12	36862607	36862996	773	390	63.14	11.8	100	Bzw2	20680	IG
chr12	37397648	37398125	774	478	93.87	12.82	50.43	Ispd	-289733	IG
chr12	39506457	39507204	775	748	1384.41	117.73	0.14	Etv1	43	TSSA
chr12	40763605	40764560	776	956	3100	136.77	0	Arl4a	-142	TSSA
chr12	42817744	42818377	777	634	110.9	27.46	33.94	Lrrn3	-605695	IG
chr12	47920222	47921147	778	926	3100	234.05	0	Nova1	-778	CI
chr12	50485933	50486382	779	450	68.57	12.37	88.4	Foxg1	-2259	IG
chr12	52792839	52793858	780	1020	1541.09	78.93	0.15	Strn3	-483	TSSA
chr12	52945615	52946662	781	1048	2791.52	153.35	0	Hectd1	-15637	CI
chr12	55292732	55293385	782	654	79.05	14.43	69.01	Egln3	11772	IG
chr12	55303005	55303988	783	984	1508.11	87.65	0.15	Egln3	1426	IG
chr12	56373163	56373641	784	479	110.85	20.73	34.04	1110008L16Rik	30144	FI
chr12	57446555	57447459	785	905	3100	151.49	0	Mbip	-79	TSSA
chr12	57795797	57797113	786	1317	2285	98.11	0.21	Pax9	88	TSSA
chr12	58041760	58042406	787	647	313.83	34.63	1.22	Slc25a21	219545	IG
chr12	59046274	59046724	788	451	67.47	8.46	92.19	Sstr1	266255	FI
chr12	60112694	60113456	789	763	189.29	17.82	7.98	Sec23a	-53	TSSA
chr12	60167326	60168531	790	1206	2310.82	121.19	0.21	Trappc6b	-5458	IG
chr12	66018491	66019052	791	562	158.05	29.19	13.95	Gm527	180	TSSA
chr12	68890060	68890400	792	341	61.16	11.65	100	LOC100316870	-119984	FI
chr12	70259779	70260576	793	798	819.09	75.75	0.2	Rps29	-15	TSSA
chr12	70284309	70285597	794	1289	3100	198.14	0	Rpl36al	-8	TSSA
chr12	70462043	70462787	795	745	298.53	35.71	1.63	Sdccag1	-4285	CI
chr12	71447858	71449046	796	1189	2625.93	106.36	0.24	Trim9	165	IG
chr12	72561607	72562029	797	423	83.1	11.02	63.84	Dact1	-150983	FI
chr12	72805157	72806058	798	902	1211.57	113.2	0.13	Daam1	126449	FI
chr12	73259343	73259838	799	496	119.96	14.65	28.23	4930403N07Rik	26435	IG
chr12	73298941	73299509	800	569	105.29	16.01	38.86	4930403N07Rik	-13230	CI
chr12	73514469	73515043	801	575	177.44	27.48	9.61	Rtn1	-4865	CI
chr12	74040282	74041414	802	1133	2182.53	98.11	0.2	Six6	105	TSSA
chr12	74135632	74136311	803	680	241.95	34.63	3.46	Six1	11707	CI
chr12	74147469	74148050	804	582	86.31	12.65	59	Six1	-76	TSSA
chr12	74204609	74205385	805	777	121.87	13.71	26.4	Six4	9219	IG
chr12	74214278	74214970	806	693	541.79	44.99	0.25	Six4	-272	TSSA
chr12	74468263	74468586	807	324	122.68	14.72	26.02	Slc38a6	-80626	IG
chr12	74638860	74639329	808	470	216.05	16.87	4.91	Tmem30b	8331	CI
chr12	74648570	74649038	809	469	64.1	11.54	99.62	Tmem30b	-1459	CI
chr12	76696821	76697799	810	979	1139.46	45.95	0.12	Ppp2r5e	-83	TSSA
chr12	76801990	76802310	811	321	67.71	12.82	91.84	Wdr89	-31622	FI
chr12	76944922	76945437	812	516	156.14	16.29	14.39	Syne2	-25893	IG
chr12	77355670	77356762	813	1093	3100	99.26	0	Mthfd1	-6	TSSA
chr12	77361477	77362185	814	709	375.23	27.41	0.63	Mthfd1	-5609	IG
chr12	77425213	77426459	815	1247	3100	141.55	0	Akap5	51	TSSA
chr12	77471521	77472405	816	885	691.92	52.34	0.28	Zbtb1	-860	IG
chr12	77504401	77505806	817	1406	3100	193.33	0	Hspa2	120	TSSA
chr12	77810823	77811423	818	601	113.06	10.41	32.29	Spnb1	341	IG
chr12	78338564	78339576	819	1013	1177.76	99.13	0.12	Fut8	1014	CI
chr12	79975526	79975964	820	439	76.82	10.13	72.22	Eif2s1	-12598	IG
chr12	80097484	80097998	821	515	161.36	16.72	12.99	Tmem229b	10476	IG
chr12	80116020	80116503	822	484	65.8	12.7	95.4	Tmem229b	-7976	CI
chr12	80231435	80232266	823	832	141.53	11.32	19.05	Arg2	-49	TSSA
chr12	81213567	81214644	824	1078	1169.39	77.21	0.12	Zfp36l1	-105	TSSA
chr12	81317412	81317851	825	440	133.47	15.15	21.63	Actn1	43743	IG
chr12	81361001	81362093	826	1093	2807.23	127.03	0	Actn1	-143	TSSA
chr12	81986776	81987263	827	488	86.51	14.43	58.79	1700052I22Rik	38375	FI
chr12	82127169	82128333	828	1165	1944.09	113.5	0.18	Smoc1	41	TSSA
chr12	82585447	82586358	829	912	324.1	28.44	1.17	Cox16	275	IG
chr12	82881871	82882874	830	1004	2362.91	168.94	0.21	Map3k9	-150	TSSA
chr12	84860932	84861972	831	1041	1661.4	62.96	0.16	Dcaf4	11	TSSA
chr12	85148496	85148835	832	340	63.72	14.43	100	Numb	34577	IG
chr12	85262393	85263685	833	1293	3100	171.21	0	2410016O06Rik	28503	FI
chr12	85379719	85380461	834	743	903.36	63.03	0.11	Acot4	-701	IG
chr12	85625978	85626684	835	707	573.71	45.06	0.25	Ptgr2	-2	TSSA
chr12	86113541	86114723	836	1183	2484.5	74.35	0.23	Npc2	-39	TSSA
chr12	86620648	86622052	837	1405	3100	169.67	0	Acyp1	-30	TSSA
chr12	86839790	86840389	838	600	85.93	13.6	59.22	Fos	-25261	FI
chr12	87165374	87166104	839	731	119.7	9.49	28.24	0610007P14Rik	-135	TSSA
chr12	88029059	88029564	840	506	123.4	13.03	25.81	Vash1	-9546	IG
chr12	88139627	88140111	841	485	75.51	12.02	75.22	Gm6772	-64579	FI
chr12	89689543	89690014	842	472	70.37	8.53	84.58	Adck1	-90647	IG
chr12	93027180	93027616	843	437	64.4	12.59	98.37	Ston2	-2455	CI
chr12	99963055	99963725	844	671	184.78	22.72	8.62	Ptpn21	9439	IG
chr12	100139441	100139984	845	544	212.67	28.26	5.3	Eml5	7	TSSA
chr12	100629777	100630965	846	1189	3100	131.29	0	Foxn3	57941	IG
chr12	101473613	101474199	847	587	390.82	30.48	0.57	Calm1	-36152	FI
chr12	101575709	101576075	848	367	63.38	10.82	100	Calm1	-138197	IG
chr12	101963013	101964249	849	1237	1094.48	50.86	0.12	Rps6ka5	-491	TSSA
chr12	102246506	102246960	850	455	65.89	7.69	95.25	Mir1190	13167	IG
chr12	103627953	103628923	851	971	603.21	35.96	0.26	Lgmn	49459	IG
chr12	103677664	103678348	852	685	658.07	26.41	0.27	Lgmn	-120	TSSA
chr12	103947930	103948642	853	713	240.26	21.93	3.55	Itpk1	-5146	CI
chr12	103968708	103969184	854	477	72.25	10.18	80.54	Moap1	12940	CI
chr12	104626393	104627446	855	1054	2264.1	136.68	0.2	Otub2	4	TSSA
chr12	104663708	104664405	856	698	741.57	46.07	0.29	Ddx24	-66	TSSA
chr12	105302618	105303222	857	605	262.48	26.11	2.68	Serpina4-ps1	13254	CI
chr12	106270061	106271170	858	1110	1730.7	61.11	0.16	Snhg10	-178	TSSA
chr12	106324282	106324764	859	483	166.33	27.18	12.12	Glrx5	-53605	FI
chr12	106801024	106801622	860	599	103.1	13.47	40.41	Bdkrb2	45	TSSA
chr12	106810646	106811364	861	719	311.42	33.61	1.28	Bdkrb2	-9615	IG
chr12	106823095	106823627	862	533	68.84	9.5	87.55	Bdkrb1	18967	IG
chr12	107022781	107023364	863	584	85.52	14.07	59.45	Papola	-130	IG
chr12	107141228	107142229	864	1002	230.7	23.31	4.09	Vrk1	106948	FI
chr12	107144635	107145526	865	892	689.92	37.51	0.28	Vrk1	103430	FI
chr12	107900414	107901104	866	691	118.86	15.39	28.61	4933406K04Rik	53735	FI
chr12	109096896	109097565	867	670	73.75	9.67	78.11	Bcl11b	144371	FI
chr12	109417397	109418164	868	768	192.02	17.31	7.65	Setd3	-170	TSSA
chr12	110030755	110031479	869	725	435.71	29.58	0.3	Yy1	419	TSSA
chr12	110781125	110781455	870	331	118.53	19.24	28.65	Mir1906-2	1448	IG
chr12	111949358	111950113	871	756	295.74	32.46	1.63	Hsp90aa1	-15053	CI
chr12	112276790	112277929	872	1140	3100	192.75	0	Rcor1	588	CI
chr12	112402455	112403275	873	821	652.82	42.42	0.27	Traf3	1872	CI
chr12	112775907	112776798	874	892	3004.26	76.47	0	Eif5	-4	TSSA
chr12	113051929	113052825	875	897	1436.97	49.58	0.14	Zfyve21	169	TSSA
chr12	114006658	114007988	876	1331	941.59	47.82	0.11	Pld4	-8572	CI
chr12	114066900	114067757	877	858	551.13	31.02	0.25	Cdca4	229	IG
chr12	114167696	114168555	878	860	200.82	18.39	6.42	Jag2	-316	TSSA
chr12	114393979	114395131	879	1153	1822.44	72.72	0.17	4930427A07Rik	101	TSSA
chr12	117285413	117286412	880	1000	2754.15	194.06	0	Zfp386	15	TSSA
chr12	118391799	118392289	881	491	107.33	14.88	36.72	Gm10421	-2344	IG
chr12	119539473	119540728	882	1256	873.94	61.32	0.21	Sp4	35	TSSA
chr13	3536744	3537867	883	1124	3100	178.54	0	Gdi2	38	TSSA
chr13	4608085	4608933	884	849	820.89	42.42	0.2	Akr1e1	-112	TSSA
chr13	11774553	11774986	885	434	78.07	15.58	69.95	Zp4-ps	-160530	IG
chr13	14155684	14156201	886	518	121.95	14.84	26.43	Arid4b	104	TSSA
chr13	15555384	15555885	887	502	138.79	20.56	20.19	Gli3	-79	TSSA
chr13	19148448	19148897	888	450	74.09	11.65	77.56	Amph	-108529	IG
chr13	19485698	19486057	889	360	62.13	13.6	100	Stard3nl	1711	IG
chr13	19487359	19488128	890	770	1061.27	70.49	0.12	Stard3nl	-108	TSSA
chr13	20299970	20300446	891	477	62.98	10.82	100	Elmo1	-22974	IG
chr13	21545230	21546007	892	778	277.92	33.67	2.31	Zfp187	1	TSSA
chr13	21586994	21587404	893	411	95.47	11.9	49.3	Zfp389	11235	CI
chr13	21802089	21802365	894	277	71.63	15.58	81.8	Hist1h2bl	5791	CI
chr13	21819589	21820203	895	615	161.1	20.14	13.02	Hist1h2bm	-5929	CI
chr13	23461189	23461549	896	361	85.86	13.32	59.23	Zfp322a	-350	TSSA
chr13	23598787	23599481	897	695	133.24	12.5	21.66	Btn2a2	-18403	CI
chr13	23831299	23831900	898	602	210.37	20.2	5.39	Hist1h1c	-898	IG
chr13	25361400	25362226	899	827	841.44	50.91	0.21	Nrsn1	-48	TSSA
chr13	31901943	31902572	900	630	69.18	13.8	87.2	Foxc1	-3799	IG
chr13	33188499	33189212	901	714	158.73	18.76	13.79	Serpinb1b	-12820	CI
chr13	34222721	34223210	902	490	102.92	16.55	40.54	Tubb2b	-827	CI
chr13	35085950	35086520	903	571	81.8	11.32	65.4	Peci	-200	TSSA
chr13	37949206	37950401	904	1196	2584.55	67.6	0.24	Rreb1	-30489	IG
chr13	38056902	38057523	905	622	86.04	9.5	59.2	Ssr1	28910	FI
chr13	38156672	38157333	906	662	555.09	51.4	0.25	Riok1	-27794	FI
chr13	38436568	38437441	907	874	1626.54	89.16	0.15	Bmp6	646	CI
chr13	40618230	40618967	908	738	131.92	15.15	22.27	Tcfap2a	207220	FI
chr13	40729069	40729798	909	730	106.65	12.98	37.59	Tcfap2a	96323	FI
chr13	41003336	41003951	910	616	100.61	11.54	43.2	Gcnt2	9332	IG
chr13	41315970	41316336	911	367	77.3	14.43	71.69	Elovl2	-327	TSSA
chr13	43626383	43627022	912	640	113.74	12.66	31.91	Ccdc90a	28819	FI
chr13	44810624	44811172	913	549	92.37	12.37	52.01	Jarid2	15423	CI
chr13	44825684	44826560	914	877	1196.7	69.25	0.12	Jarid2	189	TSSA
chr13	45588894	45589968	915	1075	2632.29	154.42	0.24	Gmpr	13414	CI
chr13	46104062	46104503	916	442	94.24	11.63	50.09	Atxn1	-43898	FI
chr13	47461119	47461545	917	427	95.06	11.54	49.53	Rnf144b	-172020	FI
chr13	47951062	47951746	918	685	319.21	33.39	1.23	Id4	405350	FI
chr13	48640981	48642464	919	1484	3100	164.48	0	Mirlet7a-1	-8319	CI
chr13	48801610	48802143	920	534	212.67	25.89	5.3	Barx1	-43498	FI
chr13	48827513	48828205	921	693	68.91	6.71	87.57	Barx1	-69450	FI
chr13	49060646	49061551	922	906	1002.03	78.19	0.11	Fam120a	2084	IG
chr13	49115536	49116132	923	597	173	21.64	10.65	C030044B11Rik	-52380	FI
chr13	49436396	49436922	924	527	118.31	14.25	28.88	Bicd2	279	TSSA
chr13	49665671	49666090	925	420	138.59	25.97	20.15	Omd	12227	IG
chr13	51060941	51061366	926	426	85.35	11.13	59.67	9430083A17Rik	134970	FI
chr13	51220639	51221202	927	564	69.81	10.18	85.89	Spin1	7209	IG
chr13	51664733	51665184	928	452	68.92	11.74	87.62	Shc3	-2445	CI
chr13	52657627	52658469	929	843	728.72	69.25	0.29	Sykb	20735	FI
chr13	53075907	53077024	930	1118	405.13	25.97	0.29	Nfil3	-257	TSSA
chr13	53220727	53221425	931	699	87.02	9.52	58.36	Nfil3	-144557	IG
chr13	53248759	53249633	932	875	211.11	19.91	5.34	Ror2	132320	IG
chr13	54867361	54868421	933	1061	486.43	33.39	0.31	Sncb	-168	TSSA
chr13	55268162	55268813	934	652	200.72	22.51	6.51	Fgfr4	-14302	IG
chr13	55290987	55291970	935	984	506.78	33.76	0.32	Nsd1	19577	CI
chr13	55463491	55464682	936	1192	3100	149.15	0	Lman2	-55	TSSA
chr13	55545888	55546729	937	842	1653.2	70.98	0.16	Grk6	345	TSSA
chr13	55637605	55638395	938	791	189.7	18.76	7.94	Ddx41	14	TSSA
chr13	55807049	55807598	939	550	141.17	17.97	19.28	Txndc15	8701	CI
chr13	56324937	56325632	940	696	126.79	12.8	23.8	Neurog1	28260	FI
chr13	56372611	56373285	941	675	74.18	11.65	77.42	Neurog1	-19465	CI
chr13	56411740	56412342	942	603	151.22	19.14	15.94	Cxcl14	-14189	CI
chr13	57361283	57361829	943	547	89.45	11.84	55.51	Trpc7	-364585	FI
chr13	57596205	57596724	944	520	117.63	11.7	29.5	Spock1	413216	IG
chr13	58229769	58230829	945	1061	2248.26	88.73	0.2	Hnrnpa0	-413	TSSA
chr13	58502920	58504198	946	1279	2601.83	89.66	0.24	Rmi1	28	TSSA
chr13	58730855	58731551	947	697	140.6	17.31	19.48	Slc28a3	-19012	CI
chr13	58731558	58731941	948	384	64.73	13.04	97.79	Slc28a3	-19439	CI
chr13	58833903	58834726	949	824	581.36	53.93	0.25	Ntrk2	73620	FI
chr13	58869586	58869937	950	352	60.56	12.87	100	Ntrk2	38140	FI
chr13	59048284	59048885	951	602	120.41	16.38	27.92	Ntrk2	-139370	IG
chr13	59056529	59057069	952	541	357.58	44.95	0.68	Ntrk2	-147617	IG
chr13	59118446	59119084	953	639	117.42	14.43	29.58	Ntrk2	-209570	IG
chr13	59870803	59871868	954	1066	3100	193.64	0	Isca1	-82	TSSA
chr13	59943419	59944109	955	691	235.66	20.78	3.69	Zcchc6	-19199	CI
chr13	60525669	60526110	956	442	86.04	13.85	59.21	Dapk1	177420	FI
chr13	61718484	61718967	957	484	69.74	9.89	86.09	Cts3	-47126	FI
chr13	61744320	61744773	958	454	136.85	21.97	20.52	Cts3	-72952	FI
chr13	61769049	61769416	959	368	61.95	12.82	100	Cts3	-97816	FI
chr13	61813910	61814657	960	748	354.43	48.48	0.68	BC052688	58656	FI
chr13	61816476	61816907	961	432	136.36	22.51	20.68	BC052688	56188	FI
chr13	61872521	61873291	962	771	290.88	32.04	1.99	BC052688	5	TSSA
chr13	61905184	61906017	963	834	877.48	74.45	0.21	BC052688	-32673	FI
chr13	61941017	61941601	964	585	152.15	15.87	15.43	BC052688	-68306	FI
chr13	62005802	62006236	965	435	76.82	11.3	72.22	BC052688	-133017	FI
chr13	62022020	62022430	966	411	150.4	17.58	16.02	BC052688	-149261	FI
chr13	62080051	62080745	967	695	497.46	67.81	0.32	Zfp808	150896	FI
chr13	62116810	62117618	968	809	293.68	27.7	1.75	Zfp808	113996	FI
chr13	62131367	62131818	969	452	126.88	20.14	23.75	Zfp808	99678	FI
chr13	62160581	62161034	970	454	136.85	29.29	20.52	Zfp808	70377	FI
chr13	62198726	62199276	971	551	260.87	45.77	2.73	Zfp808	32250	FI
chr13	62230825	62231597	972	773	1202.47	79.35	0.13	Zfp808	94	TSSA
chr13	62320548	62321064	973	517	116.9	23.8	30.07	A130040M12Rik	77053	FI
chr13	62322989	62323456	974	468	114.34	20.14	31.39	A130040M12Rik	74542	FI
chr13	62364571	62365227	975	657	153.87	16.43	14.98	A130040M12Rik	32975	FI
chr13	62484201	62485006	976	806	541.79	46.52	0.25	Gm3604	-42	TSSA
chr13	62518371	62518871	977	501	139.17	23.8	20.1	Gm3604	-33969	FI
chr13	62567884	62568516	978	633	1413.16	83.29	0.14	Zfp935	-105	TSSA
chr13	62608711	62609128	979	418	83.07	16.48	63.84	Zfp935	-40828	FI
chr13	62659608	62660352	980	745	644.86	50.98	0.27	Zfp934	-40	TSSA
chr13	62672494	62672975	981	482	185.48	25.97	8.4	Zfp934	-12746	CI
chr13	62696529	62696857	982	329	76.16	16.48	73.5	6720489N17Rik	28860	FI
chr13	62725162	62726036	983	875	873.41	93.49	0.21	Zfp934	-65583	FI
chr13	62754325	62755014	984	690	843.78	58.74	0.21	6720489N17Rik	-29108	FI
chr13	62785863	62786250	985	388	68.53	16.48	89.12	6720489N17Rik	-60553	FI
chr13	62786292	62786795	986	504	298.99	40.72	1.63	6720489N17Rik	-60876	FI
chr13	62813855	62814484	987	630	235.66	31.16	3.7	Mir713	47889	FI
chr13	62861765	62862453	988	689	518.88	65.91	0.24	Mir713	2	TSSA
chr13	62886785	62887713	989	929	508.82	56.75	0.32	Mir713	-25242	FI
chr13	63225649	63226104	990	456	67.12	10.18	92.68	2010111I01Rik	-109606	IG
chr13	63454759	63455107	991	349	64.17	12.82	99.38	Mir3074-1	-52332	IG
chr13	63531683	63532686	992	1004	1553.78	77.91	0.15	Fancc	886	IG
chr13	63916404	63917421	993	1018	797.49	50.21	0.2	0610007P08Rik	-270	IG
chr13	63946966	63947416	994	451	77.11	14.13	72.08	0610007P08Rik	-30646	IG
chr13	64254043	64254960	995	918	1198.51	35.13	0.12	Zfp367	-72	TSSA
chr13	65329045	65329634	996	590	204.55	25.54	5.82	Nlrp4f	-22251	FI
chr13	65341474	65342506	997	1033	2765.58	98.37	0	Nlrp4f	-34866	FI
chr13	65449626	65450251	998	626	679.74	87.88	0.28	Zfp369	-69807	FI
chr13	65515936	65516324	999	389	431.47	64.08	0.3	Zfp369	-135950	FI
chr13	65604648	65605049	1000	402	110.85	16.24	34.04	Zfp369	-224747	FI
chr13	65658367	65659014	1001	648	740.93	82.38	0.29	Zfp369	-278503	FI
chr13	65804491	65805024	1002	534	250.94	18.49	3.22	Gm10324	409524	FI
chr13	65918519	65918997	1003	479	132.62	23.8	21.88	Gm10324	295744	FI
chr13	65997874	65998204	1004	331	661.92	59.22	0.27	Gm10324	216324	FI
chr13	66051108	66051799	1005	692	557.29	53.09	0.25	Gm10324	162999	FI
chr13	66128292	66128609	1006	318	175.48	28.9	9.96	Gm10324	85894	FI
chr13	66209626	66209865	1007	240	180.69	32.95	9.06	Gm10324	4641	CI
chr13	66304363	66304870	1008	508	202.04	23.8	6.18	Gm10324	-90257	FI
chr13	66392106	66392613	1009	508	207.6	25.97	5.51	Gm10324	-177930	FI
chr13	66449920	66450595	1010	676	212.41	31.12	5.3	Gm10324	-235873	FI
chr13	66502622	66503181	1011	560	170.32	29.29	11.31	Gm10324	-288504	FI
chr13	66541945	66542411	1012	467	114.49	25.63	31.27	Gm10324	-327764	FI
chr13	66589012	66589460	1013	449	263.56	42.11	2.57	Gm10324	-374746	FI
chr13	66620291	66620890	1014	600	691.63	75.06	0.28	Uqcrb	385774	FI
chr13	66664395	66665087	1015	693	478.79	65.91	0.31	Uqcrb	341513	FI
chr13	66689877	66690163	1016	287	82.59	18.31	64.4	Uqcrb	316230	FI
chr13	66781688	66782048	1017	361	202.32	36.62	6.19	Uqcrb	224475	FI
chr13	66798959	66799576	1018	618	165.28	24.53	12.51	Uqcrb	207018	FI
chr13	66853804	66854370	1019	567	621.15	93.37	0.26	Uqcrb	152251	FI
chr13	66903320	66903883	1020	564	234.86	42.11	3.74	Uqcrb	102767	FI
chr13	67596342	67597088	1021	747	284.44	34.33	2.09	Zfp58	4728	IG
chr13	67843792	67844354	1022	563	62.52	12.98	100	Zfp85-rs1	11977	IG
chr13	67914763	67915390	1023	628	247.02	31.16	3.37	Zfp273	-351	IG
chr13	69673226	69673734	1024	509	285.5	30.78	2.1	Papd7	-628	CI
chr13	69948626	69949256	1025	631	84.55	9.62	60.51	Med10	-112	IG
chr13	72100822	72101575	1026	754	226.99	30.3	4.23	Irx1	12	TSSA
chr13	72765586	72766634	1027	1049	1575.21	72.14	0.15	D430050G20	-203	TSSA
chr13	74146422	74147180	1028	759	94.28	9.49	50.03	Tppp	84	TSSA
chr13	74536572	74537608	1029	1037	623.09	53.38	0.26	Zfp72	-23088	FI
chr13	74599833	74600781	1030	949	838.93	70.7	0.21	Zfp825	31200	FI
chr13	74631027	74631878	1031	852	581.26	67.74	0.25	Zfp825	-50	TSSA
chr13	74659664	74660654	1032	991	579.01	33.18	0.25	Zfp825	-28984	FI
chr13	74701034	74701893	1033	860	542.2	43.28	0.25	Zfp825	-69939	FI
chr13	74728649	74729533	1034	885	340.3	23.5	0.8	Erap1	48087	FI
chr13	74754512	74755508	1035	997	1108.46	53.09	0.12	Erap1	22116	FI
chr13	74991619	74992166	1036	548	345.58	38.15	0.74	Cast	-46547	FI
chr13	75981827	75982223	1037	397	65.17	13.6	96.66	Glrx	-4684	IG
chr13	80651576	80651829	1038	254	62.87	12.09	100	Arrdc3	370978	FI
chr13	81014396	81014802	1039	407	101.62	21.2	42.02	Arrdc3	8127	CI
chr13	81024928	81025964	1040	1037	3009.52	122.92	0	Arrdc3	-2834	IG
chr13	81562916	81563517	1041	602	81.41	12.5	65.76	Gpr98	208912	IG
chr13	81921608	81923165	1042	1558	3100	69.25	0	Cetn3	139	TSSA
chr13	83711147	83711709	1043	563	129.58	18.31	22.79	Mef2c	-68503	IG
chr13	84765980	84766520	1044	541	70.37	14.43	84.6	Tmem161b	-404321	FI
chr13	91044735	91045082	1045	348	78.35	13.32	69.8	Atp6ap1l	-2	TSSA
chr13	91362968	91363838	1046	871	178.96	14.07	9.32	Atg10	253	IG
chr13	91600251	91601007	1047	757	1555.32	97.2	0.15	Ssbp2	38	TSSA
chr13	92843255	92843632	1048	378	60.83	16.48	100	Rasgrf2	58065	IG
chr13	93102291	93102782	1049	492	68.04	10.39	91.03	Dhfr	22267	IG
chr13	96201550	96202239	1050	690	101	15.15	42.85	Crhbp	12901	IG
chr13	96489519	96490075	1051	557	102.7	14.43	40.97	F2rl2	-22958	IG
chr13	96662194	96662661	1052	468	78.34	10.58	69.79	Iqgap2	-603	CI
chr13	98142219	98142630	1053	412	165.01	20.78	12.59	Enc1	-131403	FI
chr13	98258942	98259474	1054	533	132.93	16.23	21.72	Enc1	-248111	FI
chr13	98773666	98774009	1055	344	65.67	10.82	95.73	Rgnef	202271	IG
chr13	98786643	98787460	1056	818	419.17	30.98	0.3	Rgnef	189115	IG
chr13	99869007	99869365	1057	359	72.7	13.32	79.73	Zfp366	85638	FI
chr13	100555348	100555806	1058	459	221.76	29.34	4.57	Cartpt	115070	FI
chr13	101450182	101450727	1059	546	90.57	10.82	54.37	Ccdc125	-11099	IG
chr13	104123907	104125158	1060	1252	3100	94.14	0	Mast4	-23	TSSA
chr13	104935018	104935350	1061	333	82.49	17.31	64.48	2410002O22Rik	33397	IG
chr13	104968494	104969036	1062	543	96.12	11.54	48.43	2410002O22Rik	-277	TSSA
chr13	105309394	105309877	1063	484	80.75	11.94	66.62	Adamts6	-231641	FI
chr13	105440185	105440709	1064	525	115.77	21.97	30.49	Cwc27	166629	IG
chr13	107731381	107732097	1065	717	544.14	49.47	0.25	Ipo11	-4855	CI
chr13	108621124	108621850	1066	727	219.61	19.74	4.73	Zswim6	58815	IG
chr13	109180624	109181111	1067	488	167.5	24.19	11.88	Depdc1b	-74349	FI
chr13	110435574	110436388	1068	815	302.39	25.46	1.45	Mir1904	258039	IG
chr13	110617972	110618665	1069	694	241.21	24.03	3.44	Mir1904	75755	IG
chr13	112280580	112281067	1070	488	63.47	12.73	100	Gpbp1	-587	CI
chr13	112878021	112878552	1071	532	94.67	13.6	49.77	Ankrd55	200258	FI
chr13	114016111	114016687	1072	577	81.07	13.09	66.15	Esm1	-16497	CI
chr13	114374498	114375137	1073	640	153.87	18.18	14.97	Snx18	33989	FI
chr13	114404952	114405733	1074	782	111.97	9.81	33.02	Snx18	3451	IG
chr13	114629051	114629811	1075	761	160.1	15.15	13.13	Arl15	-44621	IG
chr13	114648750	114649602	1076	853	1399.68	57.23	0.14	Arl15	-64350	IG
chr13	114992968	114993440	1077	473	65.06	7.94	96.91	Ndufs4	185060	FI
chr13	115608559	115609085	1078	527	70.05	8.66	85.36	Mocs2	-301	IG
chr13	115753642	115754060	1079	419	73.83	10.98	78.07	Itga2	-31609	IG
chr13	115881726	115882272	1080	547	162.2	34.78	12.78	Pelo	-1586	IG
chr13	118812048	118812818	1081	771	646.76	53.39	0.27	Mrps30	363654	FI
chr13	120197550	120198711	1082	1162	1679.94	83.68	0.16	Nnt	-148	TSSA
chr14	11994239	11994952	1083	714	492.77	49.22	0.31	Fhit	-88	TSSA
chr14	12388787	12389345	1084	559	121.33	19.24	26.84	Ptprg	-2969	IG
chr14	13108396	13108953	1085	558	147.4	18.76	17.22	3830406C13Rik	8019	CI
chr14	15178414	15179023	1086	610	156.44	29.43	14.35	Il3ra	289	TSSA
chr14	15179433	15181308	1087	1876	3100	77.91	0	Il3ra	-949	IG
chr14	15183390	15183977	1088	588	115.58	18.76	30.48	Il3ra	-4686	IG
chr14	15534936	15535711	1089	776	1154.32	90.28	0.12	Slc4a7	173	TSSA
chr14	17197097	17198281	1090	1185	3100	135.22	0	Top2b	67	TSSA
chr14	20584600	20585110	1091	511	73.06	8.66	79.14	Nid2	-14462	IG
chr14	20642503	20643564	1092	1062	3100	161.59	0	2700060E02Rik	-36	TSSA
chr14	20851727	20852244	1093	518	248.56	30.92	3.32	1810063B07Rik	50346	FI
chr14	20946493	20947080	1094	588	155.57	15.27	14.45	1810063B07Rik	-44436	FI
chr14	21040142	21040823	1095	682	103.52	19.67	40.2	Kcnk5	-39476	FI
chr14	22319231	22320553	1096	1323	3100	145.59	0	Myst4	-917	IG
chr14	22400014	22400534	1097	521	72.85	12.37	79.33	Myst4	-81278	IG
chr14	22492151	22492879	1098	729	198.51	17.53	6.9	Dupd1	41183	FI
chr14	22501608	22502230	1099	623	152.04	18.63	15.56	Dupd1	31830	IG
chr14	26197252	26197903	1100	652	240.37	31.04	3.55	Zmiz1	81215	FI
chr14	26574407	26575076	1101	670	108.38	11.8	35.99	Zcchc24	13607	IG
chr14	26666975	26667576	1102	602	154.75	15.1	14.69	Anxa11	-5534	IG
chr14	27783231	27784352	1103	1122	3089.45	102.55	0	Appl1	-90	TSSA
chr14	27851830	27852318	1104	489	165.66	28.86	12.34	Il17rd	117	TSSA
chr14	28436234	28437305	1105	1072	2305.56	112.54	0.21	Erc2	-1089	IG
chr14	29771905	29772293	1106	389	60.78	9.27	100	Lrtm1	59199	IG
chr14	31392079	31392604	1107	526	93.41	15.19	50.75	Tkt	-30030	FI
chr14	31938719	31939434	1108	716	380.1	37.55	0.57	2010107H07Rik	3024	IG
chr14	31943559	31944603	1109	1045	197.06	13.98	7.27	2010107H07Rik	-2089	CI
chr14	32019653	32020376	1110	724	273.44	21.18	2.36	Nisch	-46	TSSA
chr14	32453656	32454559	1111	904	2742.55	137.49	0	Hacl1	-7	TSSA
chr14	32905514	32906035	1112	522	66.23	11.1	94.71	Oxnad1	-6821	IG
chr14	32968351	32968986	1113	636	142.8	16.83	18.67	Ncoa4	4434	IG
chr14	34791845	34792402	1114	558	67.52	9.74	92.15	Zfp488	-222	TSSA
chr14	35581177	35582239	1115	1063	2313.31	130.93	0.21	Grid1	51574	FI
chr14	45838761	45839688	1116	928	3100	200.18	0	Gpr137c	72	TSSA
chr14	47451371	47452189	1117	819	271.25	27.05	2.42	Cgrrf1	99	TSSA
chr14	47597503	47597946	1118	444	61.72	10.34	100	Samd4	23243	IG
chr14	47973845	47974528	1119	684	115.12	15.79	30.87	Lgals3	19377	CI
chr14	48058702	48059079	1120	378	110.85	13.09	34.04	Dlgap5	-20752	FI
chr14	48844360	48844960	1121	601	128.84	21.06	23.11	Gm6498	-26240	IG
chr14	49286947	49287551	1122	605	97.49	9.74	47.41	Otx2os1	1717	CI
chr14	51427158	51427707	1123	550	85.45	12.55	59.53	Parp2	217	TSSA
chr14	51550477	51551029	1124	553	73.23	8.66	79.05	Tmem55b	-124	TSSA
chr14	51558633	51559148	1125	516	100.96	18.31	42.87	Pnp	5143	CI
chr14	51722949	51723447	1126	499	69.65	14	86.19	Rnase4	-7503	IG
chr14	51745363	51745823	1127	461	77.23	10.82	71.69	Rnase6	3097	CI
chr14	52054045	52054649	1128	605	133.59	16.08	21.65	Vmn2r89	17213	CI
chr14	52723321	52724688	1129	1368	3100	247.8	0	Hnrnpc	-313	TSSA
chr14	52738350	52738920	1130	571	127.26	17.05	23.59	Rpgrip1	-8036	IG
chr14	52863627	52864742	1131	1116	3100	203.69	0	Chd8	-6985	CI
chr14	52877372	52878184	1132	813	499.75	40.81	0.32	Chd8	-20585	FI
chr14	52898823	52899152	1133	330	74.36	15.9	76.95	Rab2b	48	TSSA
chr14	54901241	54901647	1134	407	72.51	10.39	80.12	Olfr49	1109	CI
chr14	55082509	55083531	1135	1023	841.65	51.94	0.21	Lrp10	6	TSSA
chr14	55221764	55222849	1136	1086	3207.33	131.58	0	4931414P19Rik	2396	IG
chr14	55512281	55513581	1137	1301	3100	172.27	0	Pabpn1	115	TSSA
chr14	55633543	55634908	1138	1366	3100	106.04	0	Ngdn	167	TSSA
chr14	55949453	55950228	1139	776	353.26	43.66	0.68	Dhrs2	-108970	FI
chr14	55977304	55977708	1140	405	107.91	18.31	36.45	Dhrs4	120114	FI
chr14	56135137	56135759	1141	623	60.41	8.75	100	Cpne6	-5225	IG
chr14	56178703	56179981	1142	1279	948.51	49.05	0.11	Dcaf11	-405	TSSA
chr14	56340258	56341233	1143	976	658.07	36.87	0.27	Rabggta	260	IG
chr14	57021322	57021751	1144	430	72.55	14.65	80.05	Rnf17	-17	TSSA
chr14	57286438	57287660	1145	1223	3100	250.12	0	Mphosph8	45	TSSA
chr14	57430177	57431192	1146	1016	1907.44	104.84	0.17	Zmym5	-77	TSSA
chr14	57504692	57505878	1147	1187	1378.48	90.5	0.14	Zmym2	1283	CI
chr14	58144600	58145149	1148	550	110.77	16.55	34.01	Il17d	-1234	IG
chr14	58156005	58156888	1149	884	360.21	22.11	0.69	Il17d	-12750	IG
chr14	58189930	58190798	1150	869	385.23	39.57	0.57	N6amt2	-15	TSSA
chr14	60216557	60217064	1151	508	108.46	19.24	35.96	Cdadc1	13	TSSA
chr14	61011149	61011731	1152	583	151.57	20.46	15.77	Fam123a	-14378	CI
chr14	61656287	61657118	1153	832	542.43	28.81	0.25	Tnfrsf19	241	IG
chr14	61664959	61665668	1154	710	166.81	11.68	12.04	Tnfrsf19	320	IG
chr14	62175328	62176315	1155	988	1285.91	69.25	0.13	6330409N04Rik	-99	TSSA
chr14	62424731	62425151	1156	421	76.82	9.72	72.22	Mir1196	-53701	FI
chr14	64551881	64552316	1157	436	138.04	18.15	20.2	Sox7	10424	CI
chr14	65768072	65768767	1158	696	318.79	32.02	1.23	Extl3	-51450	FI
chr14	67595890	67596455	1159	566	61.48	9.95	100	Bnip3l	31576	FI
chr14	67626958	67627939	1160	982	2177.63	133.1	0.2	Bnip3l	392	IG
chr14	68020893	68021477	1161	585	152.81	18.28	15.29	Gm6878	-87630	IG
chr14	68333418	68334761	1162	1344	3100	133	0	Kctd9	70	TSSA
chr14	68665993	68666784	1163	792	774.76	60.71	0.2	Nefl	35545	FI
chr14	69954661	69955750	1164	1090	1776.08	54.37	0.16	Entpd4	82	TSSA
chr14	70295015	70295563	1165	549	74.45	11.88	76.86	Pebp4	-54985	IG
chr14	70553352	70553844	1166	493	74.85	11.54	76.46	2610301G19Rik	27	TSSA
chr14	70640958	70641822	1167	865	1329.62	93.23	0.13	Sorbs3	-34006	IG
chr14	70828779	70829800	1168	1022	1086.78	61.38	0.12	Piwil2	-367	TSSA
chr14	75464108	75465094	1169	987	1642.11	80.56	0.16	5031414D18Rik	-48710	FI
chr14	75861633	75862110	1170	478	61.49	11.61	100	Siah3	-6045	IG
chr14	76510168	76510927	1171	760	535.8	36.55	0.25	1200011I18Rik	92	TSSA
chr14	76551437	76552061	1172	625	83.51	12.12	62.45	Nufip1	-41062	FI
chr14	76859906	76860449	1173	544	62.3	9.74	100	Tsc22d1	28053	IG
chr14	77016131	77016534	1174	404	66.52	11.63	94.03	Serp2	-59566	FI
chr14	78458015	78458490	1175	476	60.52	12.17	100	AU021034	30533	FI
chr14	78688412	78689106	1176	695	185.11	17.31	8.59	Tnfsf11	19147	IG
chr14	87540495	87541706	1177	1212	3100	113.87	0	Diap3	-219	TSSA
chr14	93225937	93226367	1178	431	81.43	16.48	65.78	Pcdh9	1061876	FI
chr14	93639469	93639850	1179	382	60.4	10.98	100	Pcdh9	648354	IG
chr14	94672412	94672807	1180	396	64.61	15.43	97.82	Pcdh9	-384581	FI
chr14	99445793	99446376	1181	584	285.76	37.87	2.1	6720463M24Rik	-432	IG
chr14	99697415	99698382	1182	968	2160.59	111.57	0.19	Klf5	80	TSSA
chr14	100860635	100861376	1183	742	309.74	35.64	1.27	Klf12	-311979	FI
chr14	103477724	103478170	1184	447	74.45	11.61	76.86	Cln5	-8594	CI
chr14	104049105	104049649	1185	545	117.63	13.21	29.5	Slain1	55	TSSA
chr14	104735874	104736508	1186	635	322.41	65.91	1.17	Pou4f1	131006	FI
chr14	105599100	105599734	1187	635	108.42	16.23	36.01	Rbm26	-22865	FI
chr14	106319617	106320618	1188	1002	205.95	13.47	5.58	Spry2	-23824	FI
chr14	106322137	106322641	1189	505	81.84	10.93	65.27	Spry2	-26317	FI
chr14	115439906	115440495	1190	590	180.04	27.41	9.1	Mir17	2741	CI
chr14	119020494	119021176	1191	683	176.45	21.99	9.81	Abcc4	55342	IG
chr14	119112556	119113097	1192	542	130.45	15.25	22.66	Abcc4	-7495	CI
chr14	119406359	119407413	1193	1055	3001.93	137.42	0	Dnajc3	-69706	IG
chr14	119510651	119511129	1194	479	86.78	13.07	58.45	Uggt2	-12193	CI
chr14	120674505	120675229	1195	725	623.84	33.96	0.27	Mbnl2	40	TSSA
chr14	120818098	120818732	1196	635	65.75	9.16	95.37	Rap2a	59251	IG
chr14	120876384	120877014	1197	631	201.09	21.14	6.32	Rap2a	908	CI
chr14	121654359	121655022	1198	664	111.92	14.07	33	Stk24	123753	IG
chr14	122011989	122012731	1199	743	362.54	20.2	0.69	Dock9	85298	IG
chr14	122197413	122198393	1200	981	806.26	54.38	0.2	Dock9	-962	CI
chr14	122312469	122312908	1201	440	67.28	9.52	92.41	Gpr18	2232	IG
chr14	122822598	122823291	1202	694	195.68	22.03	7.4	Gm5089	27429	IG
chr14	122864338	122865079	1203	742	1262.99	83.4	0.13	Zic5	87	TSSA
chr14	123381891	123383066	1204	1176	2341.78	101.28	0.21	Tmtc4	-145	TSSA
chr15	4622875	4623259	1205	385	73.37	13.33	79.01	C6	54152	FI
chr15	7006492	7007196	1206	705	231.36	29.43	4.04	Lifr	72674	FI
chr15	9000444	9001296	1207	853	818.86	61.18	0.2	1110020G09Rik	173	TSSA
chr15	9365172	9366314	1208	1143	2635.56	174.8	0.24	Capsl	61	TSSA
chr15	12669190	12670245	1209	1056	1238.01	82.34	0.13	6030458C11Rik	84660	FI
chr15	12754006	12755080	1210	1075	3100	204.51	0	Rnasen	61	TSSA
chr15	18761944	18762321	1211	378	60.83	14.65	100	Cdh10	-12117	IG
chr15	22841477	22841945	1212	469	119.97	17.31	28.21	Cdh18	124550	FI
chr15	25513015	25513662	1213	648	159.04	13.49	13.58	Myo10	38908	FI
chr15	25913560	25914539	1214	980	3184.92	132.74	0	Zfp622	98	TSSA
chr15	26825025	26825728	1215	704	368.67	33.84	0.63	Fbxl7	-36	TSSA
chr15	27511271	27511696	1216	426	64.79	9.11	97.73	Fam105b	48910	IG
chr15	27610728	27611901	1217	1174	3100	118.31	0	Fam105a	-87	TSSA
chr15	31295133	31295519	1218	387	64.33	11.86	98.54	Ankrd33b	2171	IG
chr15	32850269	32850725	1219	457	93.68	8.57	50.58	Sdc2	-80	TSSA
chr15	36108778	36109281	1220	504	84.97	18.91	60.19	Spag1	253	TSSA
chr15	36212955	36213555	1221	601	123.1	14.43	25.76	Rnf19a	-396	TSSA
chr15	36788469	36788907	1222	439	158.05	24.07	13.95	Ywhaz	-64380	FI
chr15	37284269	37284885	1223	617	71.37	7.57	82.36	Ncald	104623	IG
chr15	37639856	37640448	1224	593	155.94	25.82	14.36	Ncald	81549	IG
chr15	37683790	37684397	1225	608	87.8	10.56	57.49	Ncald	37644	IG
chr15	38447506	38448416	1226	911	871.46	61.56	0.21	Azin1	1022	IG
chr15	38943942	38944759	1227	818	269.76	19.48	2.42	Dcaf13	-19	TSSA
chr15	39616144	39616890	1228	747	430.44	34.01	0.3	Tm7sf4	-39003	IG
chr15	39899596	39900063	1229	468	89.17	11.54	55.93	Lrp12	-124541	FI
chr15	39993730	39994534	1230	805	556.33	57.71	0.25	Lrp12	-218787	FI
chr15	41308205	41308543	1231	339	83.71	14.43	62.15	Oxr1	-29409	IG
chr15	41662093	41662864	1232	772	315.69	31.03	1.22	Oxr1	-5	TSSA
chr15	43308307	43308850	1233	544	158.05	20.41	13.95	Ttc35	185	TSSA
chr15	44258712	44259672	1234	961	2285.72	112.54	0.21	Eny2	518	IG
chr15	44450280	44450914	1235	635	86.86	12.83	58.31	Ebag9	578	CI
chr15	47402574	47403106	1236	533	124.26	20.14	25.12	Csmd3	1220638	FI
chr15	52543247	52544407	1237	1161	2091.06	84.57	0.19	Med30	90	TSSA
chr15	54745875	54746217	1238	343	61.14	12.37	100	Enpp2	5456	IG
chr15	55078664	55078994	1239	331	97.87	17.58	47.09	Col14a1	60509	IG
chr15	57743404	57744008	1240	605	107.82	11.35	36.48	Wdr67	65	TSSA
chr15	57908010	57908794	1241	785	99.64	7.69	44.46	Zhx1	-317	TSSA
chr15	59128637	59129342	1242	706	160.15	22.26	13.09	Sqle	17669	CI
chr15	59505480	59506368	1243	889	358.9	21.9	0.69	Trib1	-25715	FI
chr15	61810310	61810938	1244	629	70.28	11.25	84.65	Myc	6232	CI
chr15	61918950	61919301	1245	352	68.92	10.16	87.79	Pvt1	-49577	IG
chr15	73347858	73348235	1246	378	82.6	14.43	64.43	Dennd3	-5049	IG
chr15	73511354	73511947	1247	594	103.84	14.43	40.04	Gpr20	26314	FI
chr15	75472575	75473451	1248	877	405.04	30.75	0.29	Zfp41	-25829	FI
chr15	75534203	75535035	1249	833	529.94	32.27	0.24	Rhpn1	74	TSSA
chr15	75578498	75579329	1250	832	1351.96	64.1	0.14	Mafa	-542	CI
chr15	75751645	75752255	1251	611	129.06	10.96	23.09	Pycrl	192	IG
chr15	76086573	76086936	1252	364	77.96	9.89	70.14	Grina	-9485	CI
chr15	76161692	76162277	1253	586	62.3	5.77	100	Gpaa1	-266	IG
chr15	76173603	76174236	1254	634	177.4	16.71	9.6	Cyc1	74	TSSA
chr15	76180921	76182420	1255	1500	3100	119.03	0	Maf1	70	TSSA
chr15	76210310	76211352	1256	1043	2563.67	98.69	0.23	Heatr7a	112	TSSA
chr15	76501522	76502407	1257	886	289.05	20.2	2.05	Ppp1r16a	153	TSSA
chr15	76545437	76545949	1258	513	66.05	7.99	94.97	Lrrc14	-4632	IG
chr15	76627530	76628082	1259	553	205.15	22.84	5.73	Arhgap39	20807	IG
chr15	77605917	77606389	1260	473	91.58	10.23	52.65	Apol8	-20505	IG
chr15	77672243	77673337	1261	1095	3100	190.63	0	Myh9	-338	TSSA
chr15	77759014	77759728	1262	715	456.02	36.55	0.31	Txn2	34	TSSA
chr15	78004217	78005259	1263	1043	2883.58	114.46	0	Ift27	-162	TSSA
chr15	78254760	78255657	1264	898	504.17	43.95	0.32	Kctd17	3865	CI
chr15	78358150	78358806	1265	657	174.7	17.5	10.14	C1qtnf6	1570	IG
chr15	78385220	78385929	1266	710	328.72	27.54	0.93	Sstr3	-10837	CI
chr15	78836784	78837645	1267	862	1396.98	64.92	0.14	H1f0	21418	IG
chr15	78892787	78893985	1268	1199	3100	125.85	0	Ankrd54	-193	TSSA
chr15	79111534	79112047	1269	514	98.52	12.1	45.89	Baiap2l2	4097	IG
chr15	79158132	79159094	1270	963	1139	66.68	0.12	Pla2g6	168	IG
chr15	79520247	79521631	1271	1385	3100	149.52	0	Gtpbp1	452	TSSA
chr15	79538771	79539215	1272	445	89.36	12.5	55.62	Gtpbp1	-17684	IG
chr15	79572347	79573560	1273	1214	3100	158.38	0	Sun2	-13	TSSA
chr15	79604318	79605456	1274	1139	1880.33	67.09	0.17	Dnalc4	-56	TSSA
chr15	79673280	79673961	1275	682	126.17	19.35	24	Npcd	-8905	CI
chr15	79735344	79735931	1276	588	90.21	8.66	54.77	D730005E14Rik	-12097	IG
chr15	79769427	79770095	1277	669	398.08	39.44	0.36	Cbx7	-6643	CI
chr15	79989294	79990216	1278	923	279.55	19.73	2.2	Mgat3	14283	IG
chr15	80085114	80085839	1279	726	91.48	8.66	52.63	Atf4	13	TSSA
chr15	80225279	80226104	1280	826	93.63	10.73	50.52	Cacna1i	-108144	IG
chr15	80540804	80542204	1281	1401	3100	131.29	0	Tnrc6b	128	TSSA
chr15	80628570	80629376	1282	807	261.29	25.01	2.74	Tnrc6b	66	TSSA
chr15	81020655	81021913	1283	1259	3100	159.43	0	4930483J18Rik	42	TSSA
chr15	81296529	81297513	1284	985	3100	202.45	0	Rbx1	-301	IG
chr15	81678557	81679348	1285	792	328.95	31.16	0.93	Tob2	9730	IG
chr15	81701821	81703117	1286	1297	1570.74	70.01	0.15	Phf5a	-67	TSSA
chr15	81957905	81958608	1287	704	115.29	10.18	30.61	Ccdc134	73	TSSA
chr15	81978021	81978736	1288	716	325.58	25.97	1.11	Srebf2	-671	IG
chr15	82065863	82066616	1289	754	119.39	11.49	28.38	Cenpm	8477	IG
chr15	82074576	82075238	1290	663	112.3	12.12	32.89	Cenpm	-144	TSSA
chr15	82176251	82177427	1291	1177	3100	122.64	0	1500032L24Rik	-294	IG
chr15	82337270	82338048	1292	779	454.3	49.25	0.3	Cyp2d12	47802	FI
chr15	82868126	82868544	1293	419	94.37	11.54	49.88	Nfam1	-14763	CI
chr15	83001958	83002716	1294	759	133.05	15.58	21.73	Cyb5r3	327	IG
chr15	83294695	83295725	1295	1031	2063.45	63.65	0.19	Pacsin2	-161	TSSA
chr15	83326376	83326966	1296	591	60.56	11.26	100	Ttll1	14640	IG
chr15	83331903	83332506	1297	604	402.38	46.42	0.36	Ttll1	9219	IG
chr15	83579612	83580345	1298	734	333.04	30.3	0.86	Scube1	-24586	FI
chr15	83935770	83936501	1299	732	80.78	9.44	66.65	Sult4a1	-8	TSSA
chr15	85161260	85161765	1300	506	138.3	19.67	20.21	Atxn10	5330	CI
chr15	85163553	85164124	1301	572	94.51	10.82	49.77	Atxn10	2954	CI
chr15	85864335	85864882	1302	548	109.11	16	35.19	Celsr1	-313	TSSA
chr15	85865048	85865668	1303	621	316.07	35.46	1.22	Celsr1	-1120	CI
chr15	88217801	88218335	1304	535	72.86	10.1	79.36	Zdhhc25	212595	FI
chr15	88692174	88692835	1305	662	164.89	11.36	12.63	Pim3	80	TSSA
chr15	88721229	88721958	1306	730	461.25	32.7	0.31	Pim3	-29043	FI
chr15	88812898	88813648	1307	751	311.97	31.2	1.21	Mov10l1	181	TSSA
chr15	88971178	88971923	1308	746	235.89	29.17	3.7	Mapk12	-451	TSSA
chr15	90054160	90055197	1309	1038	1542.75	72.72	0.15	Alg10b	172	TSSA
chr15	90886749	90887177	1310	429	81.68	16.48	65.53	Kif21a	-6497	CI
chr15	91881101	91882001	1311	901	538.13	30.78	0.25	Cntn1	58	TSSA
chr15	95602819	95603429	1312	611	235.1	24.73	3.75	Ano6	18099	CI
chr15	96009903	96010461	1313	559	74.95	14.63	76.33	Gm4371	3002	CI
chr15	96040805	96041683	1314	879	242.46	27.41	3.46	Gm4371	-28111	FI
chr15	96065022	96065779	1315	758	194.16	22.72	7.45	E330033B04Rik	40288	FI
chr15	96354547	96355193	1316	647	792.61	59.77	0.2	Srsf2ip	-63554	FI
chr15	96505306	96505917	1317	612	329.88	38.6	0.93	Slc38a2	24489	FI
chr15	96916158	96916676	1318	519	69.98	10.65	85.6	Slc38a4	-30061	FI
chr15	96956539	96957175	1319	637	321.83	38.6	1.17	Slc38a4	-70516	FI
chr15	97176200	97176907	1320	708	405.59	31.74	0.29	Amigo2	-98837	IG
chr15	97804020	97804530	1321	511	77.87	11.47	70.19	Tmem106c	-9569	CI
chr15	97823100	97824082	1322	983	1085.65	54.3	0.12	Col2a1	11593	IG
chr15	97928997	97929387	1323	391	60.35	7.69	100	Senp1	-5392	IG
chr15	98345548	98346139	1324	592	138.8	14.04	20.2	Snora34	4423	CI
chr15	98364353	98365316	1325	964	1668.48	50.5	0.16	2310037I24Rik	-172	TSSA
chr15	98460466	98461004	1326	539	188.63	19.98	8.03	Cacnb3	1919	CI
chr15	98748253	98749040	1327	788	1451.24	73.1	0.14	Lmbr1l	-197	TSSA
chr15	98860253	98860897	1328	645	93.63	9.07	50.52	Tuba1c	-364	IG
chr15	98923527	98924597	1329	1071	372.11	15.98	0.63	C1ql4	-5737	CI
chr15	99090045	99090530	1330	486	86.77	11.54	58.41	Mcrs1	-7886	IG
chr15	99200437	99201431	1331	995	3100	162.9	0	Fmnl3	-61	TSSA
chr15	99222569	99223919	1332	1351	3100	164.48	0	Tmbim6	70	TSSA
chr15	99488760	99489548	1333	789	338.69	22.36	0.87	Racgap1	-7061	CI
chr15	99661835	99662355	1334	521	112.22	13.38	32.88	Lima1	-11544	IG
chr15	100077607	100078239	1335	633	108.71	16.23	35.67	Atf1	-19641	IG
chr15	100236561	100237008	1336	448	87.7	13.72	57.62	Slc11a2	16795	IG
chr15	100244316	100244821	1337	506	193.31	20.56	7.52	Slc11a2	8845	IG
chr15	100291274	100292042	1338	769	252.19	20.2	3.11	Letmd1	7835	CI
chr15	100445751	100446989	1339	1239	3100	156.69	0	Dazap2	-327	IG
chr15	100900016	100900486	1340	471	78.51	10.49	69.48	Ankrd33	45860	FI
chr15	101675527	101676148	1341	622	68.19	13.41	90.54	Krt1	5366	CI
chr15	101814469	101815116	1342	648	174.26	18.55	10.26	Krt8	20003	FI
chr15	101915034	101915664	1343	631	129.92	16.42	22.73	Eif4b	-11189	IG
chr15	101966121	101967453	1344	1333	3100	129.23	0	Spryd3	-85	TSSA
chr15	102021589	102022052	1345	464	86.34	13.47	59.06	Csad	-2245	CI
chr15	102224078	102224722	1346	645	178.57	19.54	9.39	Sp1	12417	CI
chr15	102235767	102236917	1347	1151	3100	97.7	0	Sp1	309	TSSA
chr15	102289102	102289919	1348	818	543.8	35.86	0.25	Prr13	28	TSSA
chr15	102455032	102456162	1349	1131	3100	111.81	0	Atf7	259	IG
chr15	102574155	102574899	1350	745	469.09	40.69	0.31	Calcoco1	-21922	FI
chr15	103000268	103000910	1351	643	63.84	7.75	100	Smug1	-6893	CI
chr15	103069489	103071040	1352	1552	2780.04	83.24	0	Cbx5	301	IG
chr15	103102839	103103530	1353	692	1252.26	74.28	0.13	Copz1	196	TSSA
chr15	103135481	103136178	1354	698	92.23	6.55	52.16	Gpr84	5216	CI
chr15	103170128	103170561	1355	434	60.66	8.66	100	Zfp385a	86	TSSA
chr16	3846815	3847619	1356	805	467.82	23.31	0.31	Zfp174	73	TSSA
chr16	4880087	4880690	1357	604	371.99	31.4	0.63	Fam100a	-672	CI
chr16	4891750	4892292	1358	543	168.48	22.04	11.74	Mgrn1	-5890	IG
chr16	4963971	4964766	1359	796	1239.86	53.75	0.13	Anks3	-32	TSSA
chr16	5013187	5014519	1360	1333	3100	153.22	0	Rogdi	-227	TSSA
chr16	5146697	5147304	1361	608	105.72	13.21	38.58	Sec14l5	85	TSSA
chr16	5368965	5369557	1362	593	67.28	15.4	92.41	Fam86	-113244	FI
chr16	6348892	6349498	1363	607	101.17	19.04	42.67	Rbfox1	-464316	IG
chr16	8783171	8784089	1364	919	1071.62	82.96	0.12	Usp7	-45140	FI
chr16	8829471	8830412	1365	942	1506.46	57.71	0.15	1810013L24Rik	205	TSSA
chr16	9867151	9867701	1366	551	68.49	16.48	89.24	Grin2a	125227	IG
chr16	10366677	10367143	1367	467	96.96	11.07	47.86	Tekt5	28623	IG
chr16	10411737	10412682	1368	946	980.34	63.17	0.11	Nubp1	-294	IG
chr16	10834782	10835629	1369	848	337.75	26.45	0.87	A630055G03Rik	4	TSSA
chr16	11134431	11135200	1370	770	258.16	9.44	2.9	Txndc11	-80	TSSA
chr16	11175617	11176097	1371	481	70.1	11.13	85.15	Zc3h7a	648	IG
chr16	11176490	11177160	1372	671	129.47	18.28	22.85	Zc3h7a	-310	TSSA
chr16	15855857	15856204	1373	348	71.24	14.43	82.46	Mzt2	7429	IG
chr16	16326990	16327558	1374	569	148.37	23.8	16.75	Yars2	-24211	IG
chr16	17451707	17452375	1375	669	156.76	18.76	14.19	Crkl	82	TSSA
chr16	18248599	18249324	1376	726	119.19	8.66	28.47	Trmt2a	64	TSSA
chr16	18289266	18289855	1377	590	280.55	30.17	2.2	Dgcr8	-158	TSSA
chr16	18343556	18345100	1378	1545	2311.35	80.8	0.21	D16H22S680E	-119	TSSA
chr16	18347806	18348654	1379	849	566.13	35.29	0.25	Arvcf	189	TSSA
chr16	18836147	18837277	1380	1131	3100	235.17	0	Ufd1l	-24286	IG
chr16	20240576	20241216	1381	641	86.86	12.02	58.27	Map6d1	562	IG
chr16	20693135	20693556	1382	422	77.59	10.82	70.84	Fam131a	1829	CI
chr16	21204165	21205247	1383	1083	3100	107.73	0	Ephb3	98	TSSA
chr16	21618481	21619199	1384	719	147.54	20.99	17.14	2510009E07Rik	75903	IG
chr16	22009051	22009638	1385	588	341.98	21	0.74	Senp2	203	TSSA
chr16	22428685	22429407	1386	723	345.99	26.84	0.74	Etv5	10605	IG
chr16	22439229	22440374	1387	1146	3100	112.54	0	Etv5	-166	TSSA
chr16	22596428	22596838	1388	411	131.85	20.61	22.28	Dgkg	60697	IG
chr16	23024358	23025101	1389	744	248.82	24.35	3.32	Kng2	4475	IG
chr16	23061667	23062209	1390	543	220.76	19.98	4.68	Kng1	-3664	IG
chr16	23108161	23108690	1391	530	93.38	12.45	50.67	Snord2	650	IG
chr16	25483838	25484533	1392	696	118.85	12.82	28.6	Tprg	-197246	FI
chr16	28982746	28983445	1393	700	305.06	21.21	1.39	1600021P15Rik	-53345	FI
chr16	29682605	29683066	1394	462	68.85	12.37	87.58	Opa1	-103432	FI
chr16	29877366	29878141	1395	776	125.92	10.23	24.06	Gm1968	101495	FI
chr16	30064966	30065502	1396	537	394.2	36.92	0.5	Hes1	219	TSSA
chr16	30572473	30573034	1397	562	78.34	12.92	69.76	Lsg1	14897	IG
chr16	30840136	30840742	1398	607	73.97	9.5	77.87	Fam43a	-240620	FI
chr16	30939037	30939499	1399	463	84.77	13.32	60.35	AI480653	142287	FI
chr16	31200578	31201909	1400	1332	3100	253.93	0	Acap2	-3	TSSA
chr16	31906855	31907642	1401	788	336.06	27.7	0.87	Pigz	26674	FI
chr16	32125435	32125929	1402	495	67.68	13.96	91.87	1500031L02Rik	-25831	FI
chr16	32502424	32503182	1403	759	615.19	48.44	0.26	Zdhhc19	-6522	IG
chr16	32516312	32516909	1404	598	87.26	9.69	58.02	Zdhhc19	-20285	FI
chr16	33345078	33345571	1405	494	81.87	9.62	65.39	Zfp148	35580	FI
chr16	33479939	33480572	1406	634	494.97	51.94	0.31	Slc12a8	38196	IG
chr16	33553771	33554118	1407	348	66.58	11.54	93.8	Slc12a8	-35242	IG
chr16	33760482	33761156	1408	675	107.15	13.6	36.85	Muc13	33336	IG
chr16	33882896	33883491	1409	596	142.7	12.37	18.71	Itgb5	-53509	IG
chr16	34675703	34676377	1410	675	141.88	22.2	18.99	Ccdc14	14656	IG
chr16	35363559	35364563	1411	1005	645.12	27.21	0.27	Sec22a	-25	TSSA
chr16	35829775	35830691	1412	917	1053.22	78.03	0.12	Parp14	41189	FI
chr16	35909328	35909729	1413	402	63.49	11.88	100	Parp9	29103	FI
chr16	37384733	37385880	1414	1148	3100	265.46	0	Stxbp5l	-281	TSSA
chr16	37539637	37540268	1415	632	412.67	40.81	0.3	Gtf2e1	-49	TSSA
chr16	37753736	37754507	1416	772	228.49	20.94	4.19	Fstl1	22970	FI
chr16	38374360	38374855	1417	496	71.56	9.21	81.96	Popdc2	-12231	IG
chr16	38603350	38603920	1418	571	140.45	14.95	19.51	Tmem39a	-40682	IG
chr16	41633957	41634519	1419	563	120.01	18.31	28.14	Lsamp	-100756	IG
chr16	42190243	42190832	1420	590	194.22	19.41	7.45	Gap43	150263	FI
chr16	42207130	42207837	1421	708	110.81	14.88	34.03	Gap43	133199	FI
chr16	42493464	42494136	1422	673	141.88	11.65	18.99	Gap43	-153090	FI
chr16	42633773	42634113	1423	341	159.78	31.12	13.19	Gap43	-293225	FI
chr16	42874864	42876284	1424	1421	3100	185.04	0	BC002163	79787	FI
chr16	44172593	44173533	1425	941	1525.47	97.7	0.15	Gm608	444	TSSA
chr16	48303650	48304161	1426	512	108.06	14	36.35	Dppa2	6444	CI
chr16	48993842	48994683	1427	842	1371.83	83.32	0.14	Dzip3	13	TSSA
chr16	50432049	50433287	1428	1239	3100	183.41	0	Bbx	-67	TSSA
chr16	50526025	50526452	1429	428	97.45	15.74	47.39	Ccdc54	64943	FI
chr16	52030992	52032122	1430	1131	2742.84	152.93	0	Cblb	51	TSSA
chr16	55807607	55808099	1431	493	102.25	12.8	41.24	Nfkbiz	14282	CI
chr16	55895073	55896066	1432	994	1489.54	66.19	0.14	Fam55c	-183	TSSA
chr16	56037951	56038284	1433	334	75.46	12.82	75.18	Rg9mtd1	-278	TSSA
chr16	56885901	56886820	1434	920	2989.89	170.66	0	Tmem45a	-89	TSSA
chr16	57010698	57011339	1435	642	128.16	23.8	23.3	2310005G13Rik	60455	FI
chr16	57167101	57167826	1436	726	453.25	41.48	0.3	Nit2	-3	TSSA
chr16	57241753	57242263	1437	511	75.54	18.76	75.14	Tbc1d23	-10505	CI
chr16	62842910	62843397	1438	488	121.17	20.14	26.94	Arl13b	3706	IG
chr16	64851173	64852235	1439	1063	3129.81	107.81	0	Cggbp1	223	TSSA
chr16	64868494	64869074	1440	581	124.59	16.23	24.84	Cggbp1	-16814	CI
chr16	66871290	66871950	1441	661	315.9	38.45	1.22	Cadm2	749519	IG
chr16	70314215	70315101	1442	887	1364.73	80.8	0.14	Gbe1	-324	IG
chr16	72786327	72786786	1443	460	96.23	18.31	48.39	Robo1	-123167	IG
chr16	73406532	73407032	1444	501	60.53	9.89	100	Robo1	-743323	FI
chr16	87354393	87355164	1445	772	2050.07	108.04	0.19	N6amt1	-317	IG
chr16	87432337	87433423	1446	1087	2973.76	180.77	0	Ltn1	-69	TSSA
chr16	90143554	90145368	1447	1815	3100	123.86	0	Gm10789	-2022	IG
chr16	91116904	91117467	1448	564	75.42	11.1	75.12	4932438H23Rik	-47788	FI
chr16	91199841	91200816	1449	976	706.39	44.15	0.28	Olig2	25499	FI
chr16	91268989	91270444	1450	1456	1293.89	87.68	0.13	Olig1	132	TSSA
chr16	91728349	91729893	1451	1545	3100	150.77	0	Cryzl1	-86	TSSA
chr16	92127422	92127896	1452	475	73.47	10.25	78.81	Mrps6	-69074	FI
chr16	93603734	93604296	1453	563	137.88	16.83	20.26	Setd4	49	TSSA
chr16	94790969	94791867	1454	899	1005.23	53.51	0.11	Dyrk1a	543	CI
chr16	94945350	94946121	1455	772	461.6	25.52	0.31	Kcnj6	132530	FI
chr16	96348050	96348686	1456	637	301.1	31.98	1.58	Hmgn1	925	IG
chr16	96349049	96350052	1457	1004	1426.42	53.94	0.14	Hmgn1	-151	TSSA
chr16	98218062	98218758	1458	697	190.79	18.18	7.83	Zfp295	-34652	FI
chr16	98302802	98304187	1459	1386	2605.31	114.87	0.24	A630089N07Rik	-67	TSSA
chr17	3079129	3083318	1460	4190	592.69	11.61	0.26	#VALUE!	1438	IG
chr17	3083558	3084913	1461	1356	3100	19.02	0	Pisd-ps2	-26	TSSA
chr17	3556995	3558193	1462	1199	3100	204.05	0	Tfb1m	211	IG
chr17	4626153	4626683	1463	531	194.8	18.39	7.46	Arid1b	368610	FI
chr17	5563079	5563638	1464	560	126.32	19.1	23.94	Zdhhc14	-70710	IG
chr17	5934579	5935503	1465	925	595.73	41.71	0.26	Synj2	6209	CI
chr17	6106333	6106696	1466	364	61.29	10.5	100	Tulp4	262	TSSA
chr17	7061113	7061973	1467	861	106.91	14.43	37.2	Mir692-1	37988	FI
chr17	7373888	7374437	1468	550	71.65	12.53	81.77	Rps6ka2	302	TSSA
chr17	8508886	8509699	1469	814	406.25	31.71	0.29	Sft2d1	-5277	IG
chr17	8659692	8660234	1470	543	231.48	29.68	4.05	T	-32692	FI
chr17	12610630	12611266	1471	637	90.64	10.58	54.24	Plg	-39443	IG
chr17	13108520	13109709	1472	1190	1907.62	78.7	0.17	Mrpl18	-96	TSSA
chr17	14830797	14831428	1473	632	206.8	18.76	5.6	Thbs2	104	IG
chr17	15700557	15702006	1474	1450	3100	186.98	0	Prdm9	-1124	CI
chr17	15963097	15963880	1475	784	327.84	22.21	0.99	Rgmb	52	TSSA
chr17	17087943	17088839	1476	897	3100	267.12	0	Zfp960	112720	FI
chr17	17141496	17142546	1477	1051	3100	245.32	0	Zfp960	59102	FI
chr17	17200493	17201348	1478	856	3100	230.27	0	Zfp960	120	TSSA
chr17	17371026	17372375	1479	1350	3100	204.05	0	Zfp97	-113455	FI
chr17	17430829	17431786	1480	958	3100	147.89	0	Riok2	79964	FI
chr17	17539571	17539989	1481	419	61.29	9.67	100	Lix1	-60	TSSA
chr17	17653539	17653995	1482	457	65.44	11.13	96.1	Lnpep	107699	FI
chr17	21081838	21083059	1483	1222	571.77	30.3	0.25	Ppp2r1a	308	TSSA
chr17	21145409	21146271	1484	863	634.68	40.69	0.27	Zfp160	76	TSSA
chr17	21982261	21983248	1485	988	1642.81	94.14	0.16	Zfp820	-51	TSSA
chr17	22046202	22047054	1486	853	1052.44	100.42	0.12	3110048L19Rik	52736	IG
chr17	22362338	22363107	1487	770	2348.39	188.57	0.21	Zfp947	-59732	FI
chr17	22451506	22452294	1488	789	2124.99	157.09	0.19	Zfp944	46484	FI
chr17	22811023	22811863	1489	841	516.71	36.99	0.24	Vmn2r112	-73197	FI
chr17	22954477	22955050	1490	574	177	20.9	9.64	Gm16386	-20	TSSA
chr17	23003652	23004604	1491	953	1424.91	109.65	0.14	Zfp945	-8	TSSA
chr17	23329818	23330469	1492	652	1555.66	112.54	0.15	Zfp40	-40	TSSA
chr17	23735817	23736656	1493	840	240.6	16.59	3.5	Zfp13	258	IG
chr17	23908310	23908918	1494	609	119.89	13.18	28.23	Flywch1	-83	TSSA
chr17	24278184	24279209	1495	1026	2166.29	108.69	0.2	Pdpk1	-117	TSSA
chr17	24591559	24592748	1496	1190	2071.9	87.22	0.19	E4f1	-100	TSSA
chr17	24606849	24607601	1497	753	894.3	44.61	0.11	Pgp	145	TSSA
chr17	24664427	24665523	1498	1097	2039.71	85.47	0.18	Traf7	-206	TSSA
chr17	24804364	24804665	1499	302	65.46	11.99	96.15	Zfp598	2203	CI
chr17	25023131	25023862	1500	732	328.21	21.02	0.92	Spsb3	89	TSSA
chr17	25073421	25074205	1501	785	407.06	28.69	0.29	Mapk8ip3	33	TSSA
chr17	25096979	25098178	1502	1200	3100	170.2	0	Hn1l	-192	TSSA
chr17	25152654	25153335	1503	682	118.98	10.51	28.59	Ift140	28	TSSA
chr17	25359435	25359839	1504	405	74.45	10.52	76.86	Unkl	-185	IG
chr17	25376846	25377220	1505	375	87.1	9.09	58.18	0610007P22Rik	15	TSSA
chr17	25864113	25865085	1506	973	657.48	29.22	0.27	Rpusd1	44	TSSA
chr17	25928760	25929485	1507	726	64.55	6.49	97.85	Fam173a	164	IG
chr17	25960499	25960978	1508	480	73.73	10.13	78.12	Wdr24	-125	IG
chr17	26056193	26057695	1509	1503	3100	107.21	0	Rab40c	-266	TSSA
chr17	26259723	26261021	1510	1299	3100	189.86	0	Mrpl28	26	TSSA
chr17	26549308	26549888	1511	581	155.7	19	14.38	Neurl1b	2377	CI
chr17	26697363	26697857	1512	495	96.64	12.5	48.11	Ergic1	775	CI
chr17	26852851	26853676	1513	826	2061.54	88.49	0.19	A930001N09Rik	-667	IG
chr17	27148878	27149244	1514	367	195.78	23.7	7.36	Bak1	16514	CI
chr17	27251054	27251576	1515	523	76.88	11.02	72.34	2900010M23Rik	19579	IG
chr17	27314865	27315535	1516	671	650.54	50.12	0.27	Ip6k3	-10450	CI
chr17	27315668	27316506	1517	839	268.16	18.68	2.46	Ip6k3	-11382	CI
chr17	27461615	27462518	1518	904	944.11	40.92	0.11	Lemd2	-120736	FI
chr17	27498215	27499029	1519	815	370.59	20.5	0.63	Grm4	141712	FI
chr17	27721469	27722227	1520	759	341.64	23.42	0.74	AI413582	-19247	IG
chr17	27773001	27773658	1521	658	94.82	9.62	49.77	Rps10	-1132	CI
chr17	27792118	27792683	1522	566	173.93	20.3	10.34	Pacsin1	145	TSSA
chr17	27840965	27842151	1523	1187	1846.05	79.48	0.17	Pacsin1	-19217	IG
chr17	28359142	28360309	1524	1168	530.07	42.5	0.24	Ppard	10109	IG
chr17	28622520	28623787	1525	1268	3100	95.22	0	Fkbp5	-90	TSSA
chr17	28688347	28688936	1526	590	313.87	31.78	1.22	Gm749	-2308	IG
chr17	28920651	28921261	1527	611	91.42	13.67	52.64	Mapk13	-14708	CI
chr17	28938169	28939123	1528	955	3079.6	203.51	0	Brpf3	-578	IG
chr17	29405608	29406305	1529	698	194.05	15.86	7.44	BC004004	-233	IG
chr17	29483906	29484598	1530	693	77.2	7.69	71.67	Mtch1	531	IG
chr17	29530269	29530803	1531	535	74.45	11.58	76.86	Fgd2	-32662	FI
chr17	29985790	29986340	1532	551	86.22	11.34	59.14	Mdga1	38836	IG
chr17	29989939	29990448	1533	510	105.27	11.32	38.87	Mdga1	34642	IG
chr17	30749058	30750115	1534	1058	3100	159.67	0	Glo1	1	TSSA
chr17	30795047	30795756	1535	710	215.88	22.63	4.91	Dnahc8	-31487	IG
chr17	31210070	31210740	1536	671	86.33	14.43	59.02	Abcg1	-15775	IG
chr17	31384383	31384893	1537	511	124.56	18.15	24.83	Rsph1	29772	FI
chr17	31404463	31405098	1538	636	118.98	20.54	28.57	Rsph1	9480	IG
chr17	31413996	31414544	1539	549	67.02	11.8	92.96	Rsph1	5	TSSA
chr17	31701164	31702425	1540	1262	3100	218.58	0	Pknox1	-72	TSSA
chr17	31742598	31743288	1541	691	100.32	13.81	43.53	Cbs	31118	IG
chr17	31944952	31945478	1542	527	375.31	25.97	0.63	Sik1	47529	FI
chr17	31956270	31956923	1543	654	115.73	14.43	30.47	Sik1	36144	FI
chr17	32066768	32067510	1544	743	131.19	16.23	22.34	Sik1	-74412	FI
chr17	32420078	32420775	1545	698	357.63	33.92	0.68	Brd4	626	IG
chr17	32457569	32458412	1546	844	99.99	10.96	44.08	Akap8	215	IG
chr17	32487056	32488040	1547	985	2565.68	104.45	0.23	Akap8l	-94	TSSA
chr17	32924927	32925640	1548	714	679.56	60.6	0.28	Zfp871	-117	TSSA
chr17	32967006	32967480	1549	475	109.4	22.51	34.88	Zfp799	-103	TSSA
chr17	33014687	33015084	1550	398	68.92	10.34	87.62	Zfp870	13721	CI
chr17	33531248	33531975	1551	728	673.34	30.81	0.28	Zfp101	-90	TSSA
chr17	33855093	33856006	1552	914	808.61	34.01	0.2	March2	-68	TSSA
chr17	33896445	33897890	1553	1446	3100	228.11	0	Rab11b	75	TSSA
chr17	33946933	33948136	1554	1204	3100	155.39	0	Kank3	46	TSSA
chr17	33979976	33980670	1555	695	278.56	25.97	2.26	Cd320	-309	IG
chr17	34117217	34117902	1556	686	273.49	22.64	2.36	AA388235	853	CI
chr17	34740070	34741617	1557	1548	3100	185.69	0	Rnf5	-304	TSSA
chr17	34742084	34743386	1558	1303	3100	216.42	0	Agpat1	20	TSSA
chr17	35065500	35066144	1559	645	510.91	31.42	0.24	Neu1	2334	IG
chr17	35095932	35096291	1560	360	91.34	17	52.61	Hspa1b	22	TSSA
chr17	35096320	35097248	1561	929	1513.75	119.98	0.15	Hspa1b	-483	TSSA
chr17	35183398	35184213	1562	816	600.25	39.82	0.26	Msh5	-227	TSSA
chr17	35272438	35273197	1563	760	229.1	22.72	4.14	Bat3	-628	IG
chr17	35773138	35773995	1564	858	670.36	56.89	0.28	Dpcr1	7124	IG
chr17	35775440	35776495	1565	1056	2457.71	136.03	0.22	Dpcr1	4701	IG
chr17	35834882	35835371	1566	490	84.05	7.87	61.77	Ddr1	2404	IG
chr17	35977998	35978964	1567	967	1377.8	58.6	0.14	Mdc1	-62	TSSA
chr17	36116428	36117253	1568	826	535.96	31.58	0.25	Prr3	-3	TSSA
chr17	36234504	36234890	1569	387	93.37	14.52	50.63	H2-Bl	-13495	CI
chr17	36282424	36282927	1570	504	66.24	14.43	94.7	2410017I17Rik	-704	IG
chr17	37032850	37033351	1571	502	66.04	10.82	94.99	Trim31	2013	CI
chr17	37165349	37166356	1572	1008	1809.41	65.65	0.17	Mog	-5581	CI
chr17	38132138	38133345	1573	1208	3100	335.88	0	Olfr761	-42796	FI
chr17	40345494	40345896	1574	403	75.77	14.65	74.96	Pgk2	-71	TSSA
chr17	43500854	43501322	1575	469	83.8	14.13	62.19	Gpr116	25248	FI
chr17	44215222	44216239	1576	1018	1614.72	72.4	0.15	Enpp5	44	TSSA
chr17	44724969	44725462	1577	494	85.73	15.87	59.27	Runx2	148392	IG
chr17	45721965	45722698	1578	734	166.83	14.65	12.06	Slc29a1	7034	IG
chr17	45903760	45904312	1579	553	66.54	8.45	93.97	Mrpl14	-80765	FI
chr17	46464648	46465212	1580	565	73.65	8.8	78.52	Abcc10	64	TSSA
chr17	46760545	46761207	1581	663	150.41	16.92	16.03	Ptk7	5564	IG
chr17	46817695	46818378	1582	684	913.25	53.63	0.11	Mea1	82	TSSA
chr17	47049214	47049809	1583	596	130.17	12.9	22.64	Prph2	-2095	IG
chr17	47331376	47332160	1584	785	443.55	29.13	0.3	Trerf1	35512	IG
chr17	47532505	47533293	1585	789	232.06	21.64	4.06	Guca1a	4630	IG
chr17	47702953	47703606	1586	654	105.77	18.4	38.56	Ccnd3	27110	IG
chr17	47747547	47748210	1587	664	165.08	15.58	12.6	Bysl	605	IG
chr17	47766203	47766852	1588	650	106.81	16.88	37.2	Usp49	1102	CI
chr17	47873632	47874301	1589	670	119.57	9.67	28.26	Tcfeb	-16	TSSA
chr17	48025534	48026029	1590	496	73.75	7.87	78.11	Foxp4	35805	IG
chr17	48138658	48139462	1591	805	709.56	53.06	0.28	Foxp4	-77506	FI
chr17	48593337	48593891	1592	555	93.36	11.25	50.62	Unc5cl	616	CI
chr17	48719200	48719747	1593	548	103.09	10.39	40.4	Unc5cl	-125372	FI
chr17	49157242	49157845	1594	604	299.17	31.78	1.64	Lrfn2	-85615	IG
chr17	49169004	49169685	1595	682	596.29	31.21	0.26	Lrfn2	-97452	IG
chr17	49179673	49180343	1596	671	156.5	18.22	14.31	Lrfn2	-108070	IG
chr17	50146219	50146735	1597	517	70.87	12.37	83.26	Rftn1	183344	IG
chr17	50647808	50648408	1598	601	125.56	13.53	24.11	Plcl2	798	CI
chr17	53685472	53686225	1599	754	169.52	19.79	11.39	4921523A10Rik	-7030	CI
chr17	56017753	56018903	1600	1151	1806.38	104.84	0.17	Zfp119a	-109	TSSA
chr17	56030729	56032035	1601	1307	2269.83	64.44	0.2	Zfp959	95	TSSA
chr17	56084329	56085327	1602	999	2291.75	142.67	0.21	Zfp119b	-105	TSSA
chr17	56098237	56098953	1603	717	363.13	30.15	0.69	Ccdc94	75	TSSA
chr17	56179129	56179876	1604	748	549.92	44.39	0.25	Chaf1a	228	TSSA
chr17	56218373	56219510	1605	1138	3100	118.87	0	Hdgfrp2	75	TSSA
chr17	56220260	56221677	1606	1418	3100	169.96	0	Hdgfrp2	-1738	IG
chr17	56322982	56323732	1607	751	173.59	14.17	10.38	D17Wsu104e	-77	TSSA
chr17	56429357	56430599	1608	1243	3100	143.7	0	Plin3	-62	TSSA
chr17	56464540	56465842	1609	1303	3100	185.92	0	Kdm4b	287	TSSA
chr17	56568162	56568929	1610	768	123.29	7.94	25.79	Ptprs	47286	IG
chr17	56614084	56614729	1611	646	243.46	16.08	3.47	Ptprs	1482	IG
chr17	56790961	56791906	1612	946	1281.36	70.27	0.13	Ranbp3	21193	IG
chr17	56856326	56856948	1613	623	62.42	7.01	100	Vmac	-233	TSSA
chr17	56970276	56971124	1614	849	917.43	70.35	0.11	Rfx2	-244	TSSA
chr17	57011056	57011660	1615	605	72.53	12.37	80.05	Acsbg2	2570	IG
chr17	57074404	57075420	1616	1017	2171.34	95.22	0.2	Mllt1	-157	TSSA
chr17	57136320	57137109	1617	790	784.33	36.68	0.2	Alkbh7	74	TSSA
chr17	57170546	57172154	1618	1609	3100	155.82	0	Khsrp	-535	CI
chr17	57353956	57354709	1619	754	399.72	26.95	0.36	C3	13274	IG
chr17	57386530	57387898	1620	1369	3155.12	107.41	0	Gpr108	-223	TSSA
chr17	57471621	57472195	1621	575	96.79	12.37	48.02	Emr1	26295	FI
chr17	64681405	64681835	1622	431	60.36	9.33	100	Pja2	-370	TSSA
chr17	65962735	65963540	1623	806	637.7	34.63	0.27	Vapa	-160	TSSA
chr17	66066838	66067552	1624	715	193.16	17.31	7.52	Rab31	54912	IG
chr17	66248401	66248889	1625	489	60.56	7.62	100	Ralbp1	-13533	CI
chr17	66819807	66820388	1626	582	77.05	17.05	72.07	1110012J17Rik	-21053	FI
chr17	66829215	66829719	1627	505	81.84	10.93	65.27	1110012J17Rik	-30414	FI
chr17	67168799	67169413	1628	615	90.62	12.17	54.22	9130404H23Rik	-225106	IG
chr17	69575073	69575800	1629	728	262.41	25.46	2.68	Epb4.1l3	-69316	IG
chr17	69652851	69653270	1630	420	287.38	27.87	2.04	Zfp161	80255	FI
chr17	69788301	69788691	1631	391	65.57	11.54	95.96	A330050F15Rik	247	TSSA
chr17	71055857	71056889	1632	1033	1112.2	62.8	0.12	Tgif1	139647	IG
chr17	71087664	71088349	1633	686	173.21	21.64	10.61	Tgif1	108087	IG
chr17	71202135	71202810	1634	676	224.2	18.03	4.49	Tgif1	489	IG
chr17	71213277	71213989	1635	713	130.37	16.49	22.67	Tgif1	-10720	CI
chr17	71215381	71215993	1636	613	74.41	8.34	76.83	Tgif1	-12978	CI
chr17	71339275	71339936	1637	662	69.38	11.99	86.95	Myl12b	250	IG
chr17	73185400	73186481	1638	1082	1231.22	78.87	0.13	Ypel5	42	TSSA
chr17	73612289	73612837	1639	549	122.57	11.88	26.09	Capn13	136095	FI
chr17	75951237	75951896	1640	660	131.26	15.39	22.35	Fam98a	-257	TSSA
chr17	76483032	76483561	1641	530	83.09	6.93	63.86	Gm4710	-222866	FI
chr17	79003837	79004214	1642	378	76.65	15.06	72.44	Vit	-96562	IG
chr17	79755025	79755452	1643	428	84.42	11.54	60.85	Cdc42ep3	-892	CI
chr17	80107221	80107527	1644	307	63.98	14.43	99.7	Cyp1b1	6967	IG
chr17	80461288	80462222	1645	935	833.65	38.62	0.2	Hnrpll	-109	TSSA
chr17	83563985	83564438	1646	454	138.72	18.36	20.17	Pkdcc	50313	FI
chr17	83614173	83614695	1647	523	279.19	25.25	2.26	Pkdcc	175	TSSA
chr17	84207665	84208378	1648	714	155.77	19.34	14.39	Haao	38111	IG
chr17	84273849	84274584	1649	736	410.87	24.24	0.29	Haao	-28057	FI
chr17	84910511	84911719	1650	1209	2865.09	133.7	0	Plekhh2	60	TSSA
chr17	85356175	85357827	1651	1653	3100	182.96	0	1110020A21Rik	73	TSSA
chr17	86019768	86020510	1652	743	167.72	11.75	11.84	Six3	161	TSSA
chr17	86087327	86088439	1653	1113	2865.99	117.95	0	Six2	-149	TSSA
chr17	86549803	86551087	1654	1285	3100	228.22	0	Srbd1	-5966	CI
chr17	87506546	87507113	1655	568	242.79	23.61	3.46	Socs5	246	TSSA
chr17	87681232	87681812	1656	581	155.7	17.95	14.38	4833418N02Rik	642	IG
chr17	88446619	88446993	1657	375	72.75	12.82	79.66	Fbxo11	17799	IG
chr17	95233498	95234665	1658	1168	956.62	30.69	0.11	2610044O15Rik	-414	TSSA
chr17	95263692	95264523	1659	832	551.74	40.08	0.25	2610044O15Rik	-30407	FI
chr18	3821669	3822354	1660	686	145.07	22.51	17.93	Bambi	-314050	FI
chr18	4403036	4403908	1661	873	664.78	56.75	0.28	Mtpap	-27903	FI
chr18	7626544	7627452	1662	909	541.48	33.29	0.25	Mpp7	-127	TSSA
chr18	7881699	7882082	1663	384	60.18	9.15	100	Wac	-12631	IG
chr18	10848744	10849440	1664	697	213.03	26.87	5.31	Mir1-2	-63503	FI
chr18	12279656	12280323	1665	668	230.9	25.97	4.04	6030446N20Rik	-79	TSSA
chr18	12463961	12464585	1666	625	73.56	8.04	78.65	Ankrd29	-23	TSSA
chr18	13024698	13025169	1667	472	79.82	16.31	67.97	Osbpl1a	75285	IG
chr18	13131176	13131770	1668	595	61.94	6.93	100	Impact	-684	IG
chr18	21159929	21160840	1669	912	159.15	15.58	13.59	Rnf138	-438	IG
chr18	23753911	23754222	1670	312	63.3	12.82	100	Mapre2	156735	IG
chr18	23910159	23910477	1671	319	68.15	11.94	90.66	Mapre2	542	CI
chr18	25779682	25780240	1672	559	85.81	8.66	59.21	Celf4	132529	IG
chr18	30668833	30669459	1673	627	181.42	25.46	8.99	Pik3c3	-236622	FI
chr18	30849688	30850193	1674	506	106.71	12.37	37.62	Pik3c3	-417434	FI
chr18	31794630	31795037	1675	408	63.78	12.37	100	Sap130	-724	IG
chr18	34050085	34050591	1676	507	183.03	20.37	8.8	Epb4.1l4a	116470	IG
chr18	34157880	34158367	1677	488	178.49	17.31	9.39	Epb4.1l4a	8770	IG
chr18	34911014	34911782	1678	769	152.87	13.32	15.3	Cdc25c	-219	TSSA
chr18	34938639	34939490	1679	852	574.85	48.48	0.25	Kdm3b	-2467	IG
chr18	35225121	35225998	1680	878	643.86	44.45	0.27	Ctnna1	53016	FI
chr18	36444058	36444516	1681	459	130.45	16.89	22.65	Pura	-3522	IG
chr18	36718980	36720647	1682	1668	3100	150.49	0	Ankhd1	306	TSSA
chr18	36889783	36890354	1683	572	358.32	31.74	0.68	Cd14	-3831	CI
chr18	36893976	36895054	1684	1079	2671.43	109.07	0	Tmco6	113	TSSA
chr18	36953200	36953805	1685	606	126.79	11.15	23.79	Zmat2	119	TSSA
chr18	37377605	37378158	1686	554	197.32	29.43	7.22	Pcdhb1	46669	IG
chr18	37908522	37909405	1687	884	1156.1	72.5	0.12	Pcdhga10	-2211	IG
chr18	37927576	37928300	1688	725	522.28	37.77	0.24	Pcdhga12	-2727	IG
chr18	37965767	37966381	1689	615	200.77	17.31	6.41	Pcdhgc3	48	TSSA
chr18	38883982	38884261	1690	280	64.85	13.43	97.57	Spry4	-123214	FI
chr18	39077513	39078110	1691	598	85.65	16.65	59.36	Fgf1	482	IG
chr18	39143166	39143666	1692	501	107	15.11	36.9	Arhgap26	9259	CI
chr18	39168993	39169712	1693	720	134.61	14.07	21.46	Arhgap26	-16560	IG
chr18	40378814	40379373	1694	560	355.42	51.26	0.68	Yipf5	-126	TSSA
chr18	42421869	42422313	1695	445	60.29	10.58	100	Lars	-268	TSSA
chr18	42434339	42435568	1696	1230	3100	261.46	0	Rbm27	43	TSSA
chr18	42670588	42671573	1697	986	3100	151.01	0	Tcerg1	67	TSSA
chr18	45215611	45215852	1698	242	108.45	21.97	35.98	Ythdc2	-227415	FI
chr18	46876919	46877542	1699	624	292.89	34.1	2	Cdo1	10811	IG
chr18	47654189	47654744	1700	556	89.91	16.23	55.3	9130209A04Rik	-42161	FI
chr18	49914811	49915706	1701	896	593.44	44.25	0.26	Dtwd2	-105	TSSA
chr18	49929586	49930421	1702	836	367.58	32.57	0.63	Dtwd2	-14717	CI
chr18	53119499	53120016	1703	518	119.91	16.44	28.24	Sncaip	-191961	FI
chr18	55158040	55158487	1704	448	204.22	25.97	5.92	Zfp608	-8454	CI
chr18	56578179	56578880	1705	702	233.3	26.23	3.9	Gramd3	13343	CI
chr18	56591288	56592261	1706	974	1044.04	58.67	0.12	Gramd3	101	TSSA
chr18	57084709	57085824	1707	1116	3100	124.9	0	March3	-82	TSSA
chr18	60685532	60686560	1708	1029	3100	258.14	0	Dctn4	-283	IG
chr18	60762993	60763746	1709	754	124.69	16.83	24.77	Synpo	6393	IG
chr18	61014003	61014702	1710	700	124.77	13.23	24.75	Tcof1	-5695	CI
chr18	61411566	61412225	1711	660	157.57	19.51	14.06	Pde6a	-31761	IG
chr18	61787850	61788396	1712	547	61.5	7.69	100	Mir145	19382	CI
chr18	61857414	61858133	1713	720	607.27	42.36	0.26	Pcyox1l	9458	IG
chr18	61866925	61867865	1714	941	765.4	41.55	0.29	Pcyox1l	-79	TSSA
chr18	62348776	62349267	1715	492	146.33	12.5	17.52	Adrb2	-9288	CI
chr18	63135333	63135855	1716	523	93.83	10.82	50.4	Napg	1932	CI
chr18	63492110	63492628	1717	519	121.99	17.31	26.4	Fam38b	54396	IG
chr18	63546369	63547178	1718	810	646.76	53.76	0.27	Fam38b	-31	TSSA
chr18	64499081	64500097	1719	1017	1782.67	98.11	0.17	Onecut2	389	TSSA
chr18	65048263	65048907	1720	645	287.35	26.5	2.04	Nedd4l	-1215	IG
chr18	65213013	65213428	1721	416	75.51	14.88	75.2	Nedd4l	-30111	IG
chr18	65587035	65587425	1722	391	83.59	17.61	62.34	Malt1	3490	CI
chr18	65954952	65955655	1723	704	264.08	23.52	2.57	Sec11c	5020	CI
chr18	67364428	67365345	1724	918	1142.19	63.57	0.12	Chmp1b	51	TSSA
chr18	67770178	67771512	1725	1335	2838.5	111.67	0	Cep76	30274	FI
chr18	69102881	69103200	1726	320	98.22	17	46.59	Tcf4	401119	IG
chr18	73731532	73732646	1727	1115	2371.14	98.83	0.22	Mex3c	276	TSSA
chr18	73974568	73975825	1728	1258	3100	186.12	0	Me2	-121	TSSA
chr18	74177778	74178164	1729	387	61.01	9.27	100	Mapk4	46714	IG
chr18	75576679	75577210	1730	532	203.72	24.73	6.01	Smad7	-49976	FI
chr18	75743734	75744165	1731	432	90.01	13.04	54.98	Gm672	113493	IG
chr18	75857097	75857625	1732	529	93.4	17.58	50.74	Gm672	28	TSSA
chr18	76400889	76401689	1733	801	1905.61	145.88	0.17	Smad2	94	TSSA
chr18	77285615	77286644	1734	1030	2810.01	115.13	0	Katnal2	-90	TSSA
chr18	77455369	77455802	1735	434	103.68	13.67	40.05	St8sia5	-31029	IG
chr18	77706795	77707235	1736	441	97.27	13.36	47.6	Rnf165	96916	IG
chr18	77744047	77744809	1737	763	305.96	25.1	1.39	Rnf165	59403	IG
chr18	78045242	78046327	1738	1086	1291.49	91.92	0.13	Pstpip2	-12417	IG
chr18	79701533	79702005	1739	473	133.61	20.14	21.67	Setbp1	-395619	FI
chr18	80301190	80302158	1740	969	408.36	19.13	0.29	Adnp2	46526	IG
chr18	80348322	80349048	1741	727	325.61	22.51	1.11	Adnp2	-449	TSSA
chr18	81156967	81157494	1742	528	63.2	10.82	100	Sall3	26038	FI
chr18	82644260	82645101	1743	842	178.73	16.53	9.35	Mbp	-149	IG
chr18	82682574	82683190	1744	617	64.17	12.73	99.35	Mbp	-38384	IG
chr18	82933689	82934250	1745	562	115.49	12.37	30.54	Zfp236	-71899	FI
chr18	83050089	83051012	1746	924	785.24	62.04	0.2	Zfp516	29638	FI
chr18	83082036	83083522	1747	1487	3100	175.62	0	Zfp516	1421	IG
chr18	83296635	83296969	1748	335	62.92	9.36	100	4930592I03Rik	-206798	FI
chr18	83517206	83517755	1749	550	95.21	10.1	49.37	4930592I03Rik	-427473	FI
chr18	85020172	85021239	1750	1068	2592.06	221.41	0.24	Cyb5	152	TSSA
chr18	85081896	85082659	1751	764	371.92	29.43	0.63	Fbxo15	22106	FI
chr18	90748723	90749524	1752	802	2381.38	80.16	0.22	Tmx3	-69555	FI
chr19	3321398	3322083	1753	686	245.6	24.89	3.42	Cpt1a	1487	CI
chr19	3388320	3388983	1754	664	69.13	5.99	87.37	Mtl5	86	TSSA
chr19	3575506	3576402	1755	897	3100	109.07	0	Ppp6r3	-224	TSSA
chr19	4096578	4097828	1756	1251	3100	85.12	0	Cdk2ap2	97	TSSA
chr19	4120802	4121534	1757	733	706.19	35.25	0.28	Aip	4722	IG
chr19	4163099	4163686	1758	588	347.16	33.1	0.74	Rps6kb2	-56	TSSA
chr19	4509965	4510847	1759	883	803.92	47.61	0.2	Pcx	56	TSSA
chr19	4755557	4756062	1760	506	60.36	9.86	100	Rbm4b	681	CI
chr19	4756238	4756815	1761	578	123.46	19.1	25.78	Rbm4b	59	TSSA
chr19	4793629	4794545	1762	917	1864.72	82.03	0.17	Rbm4	-134	TSSA
chr19	4878258	4879253	1763	996	1501.85	55.4	0.15	Zdhhc24	4	TSSA
chr19	4927699	4928908	1764	1210	3100	120.86	0	Dpp3	-50	TSSA
chr19	5087863	5088663	1765	801	413.23	17.31	0.3	Yif1a	428	TSSA
chr19	5488834	5489385	1766	552	64.46	9.11	98.21	Mus81	-716	CI
chr19	5510003	5511284	1767	1282	3100	133.31	0	Snx32	-95	TSSA
chr19	5609510	5610779	1768	1270	1599.39	73.57	0.15	Kat5	-177	TSSA
chr19	5688332	5689376	1769	1045	2549.67	91.62	0.23	Pcnxl3	41	TSSA
chr19	5815727	5816642	1770	916	392.66	20.2	0.57	Malat1	-13525	CI
chr19	6054090	6054943	1771	854	602.57	32.57	0.26	Mrpl49	3212	IG
chr19	6363253	6364059	1772	807	241.41	16.12	3.45	Sf1	85	TSSA
chr19	6418139	6419027	1773	889	1152.1	57.27	0.12	Nrxn2	9320	CI
chr19	6644601	6645408	1774	808	416.53	29.43	0.3	Slc22a12	-101950	FI
chr19	7016535	7017440	1775	906	394.37	25.88	0.5	Gpr137	-65	TSSA
chr19	7054098	7055230	1776	1133	647.53	40.14	0.27	Fkbp2	450	IG
chr19	7114156	7115470	1777	1315	3100	136.34	0	Stip1	-213	TSSA
chr19	7132048	7132590	1778	543	67.79	8.66	91.67	Macrod1	-1083	IG
chr19	7291720	7292646	1779	927	1655.43	54.83	0.16	Cox8a	-130	TSSA
chr19	7557476	7557797	1780	322	67.5	12.37	92.23	Rtn3	82	TSSA
chr19	8815727	8816507	1781	781	224.75	23.81	4.44	Stx5a	118	TSSA
chr19	8876386	8877300	1782	915	495.12	31.38	0.32	Zbtb3	150	TSSA
chr19	8945691	8946342	1783	652	204.4	17.87	5.87	Ubxn1	135	TSSA
chr19	8994481	8995319	1784	839	404.35	36.55	0.29	B3gat3	2	TSSA
chr19	9973556	9974608	1785	1053	2890.61	97.39	0	Incenp	-72	TSSA
chr19	10092163	10093093	1786	931	264.52	18.97	2.57	Rab3il1	-10	TSSA
chr19	10599923	10600505	1787	583	63.28	12.98	100	Cpsf7	-455	IG
chr19	10955922	10956540	1788	619	126.51	17.31	23.88	Tmem109	-60	TSSA
chr19	11354005	11354439	1789	435	80.93	14.65	66.34	Ms4a5	3991	IG
chr19	11987142	11987563	1790	422	67.28	10.05	92.41	Patl1	-414	IG
chr19	12039280	12040491	1791	1212	3100	110.68	0	Osbp	312	TSSA
chr19	12537988	12538522	1792	535	420.89	46.31	0.3	Mpeg1	-3082	IG
chr19	12575946	12577035	1793	1090	635.98	31.85	0.27	Dtx4	-136	TSSA
chr19	12647673	12648188	1794	516	77.26	13.85	71.73	Fam111a	90	TSSA
chr19	12869349	12870485	1795	1137	1173.73	64.92	0.12	Zfp91	505	IG
chr19	12870978	12871389	1796	412	113.86	13.6	31.81	U05342	-651	CI
chr19	14672322	14673502	1797	1181	3043.19	83.68	0	Tle4	-562	CI
chr19	17338143	17338610	1798	468	130.82	19.79	22.48	Gcnt1	75658	FI
chr19	21726901	21727998	1799	1098	2287.61	92.86	0.21	1110059E24Rik	-203	TSSA
chr19	21787897	21788575	1800	679	237.36	25.01	3.71	Fam108b	-60449	FI
chr19	21858872	21859313	1801	442	148.79	24.05	16.73	Tmem2	-6285	IG
chr19	21956517	21956993	1802	477	73.09	15.58	79.19	Tmem2	-103862	FI
chr19	23149159	23150231	1803	1073	589.65	39.87	0.25	Klf9	65868	FI
chr19	23210290	23211022	1804	733	769.43	50.02	0.2	Klf9	5106	CI
chr19	23215168	23215889	1805	722	144.86	13.71	17.96	Klf9	69	TSSA
chr19	24204304	24204909	1806	606	98.3	14.43	46.5	Tjp2	44040	IG
chr19	24286846	24287518	1807	673	66.81	9.62	93.32	Tjp2	12326	IG
chr19	24292176	24292823	1808	648	210.25	18.18	5.44	Tjp2	7054	IG
chr19	24375210	24376087	1809	878	693.33	53.53	0.28	Fxn	-20520	IG
chr19	26678982	26679970	1810	989	1600.63	99.55	0.15	Smarca2	170	TSSA
chr19	28085467	28086195	1811	729	798.22	60.37	0.2	Rfx3	-176	TSSA
chr19	28723191	28723969	1812	779	501.7	55.22	0.32	Glis3	31026	IG
chr19	29436113	29436641	1813	529	75.52	11.8	75.21	5033414D02Rik	-44	TSSA
chr19	29739303	29739870	1814	568	81.84	12.29	65.27	Ermp1	-16704	CI
chr19	30104296	30104862	1815	567	67.47	8.18	92.19	Uhrf2	360	TSSA
chr19	32439492	32440056	1816	565	84.97	14.67	60.19	Sgms1	-16005	IG
chr19	33253382	33253881	1817	500	67.13	12.57	92.65	Rnls	213126	IG
chr19	36257442	36257931	1818	490	100.76	17.31	43.12	Ankrd1	-63473	FI
chr19	36302382	36302766	1819	385	60.07	12.82	100	Ankrd1	-108177	FI
chr19	37038701	37039107	1820	407	64.61	12.33	97.82	Btaf1	-38317	IG
chr19	37092601	37093288	1821	688	434.31	35.23	0.3	Btaf1	-92379	FI
chr19	37563301	37563988	1822	688	282.98	30.75	2.15	Hhex	-54304	FI
chr19	37955792	37956427	1823	636	63.45	7.79	100	Myof	161918	FI
chr19	38349510	38350009	1824	500	68.92	12.98	87.62	Lgi1	-10506	IG
chr19	38483649	38484255	1825	607	121.89	15.76	26.41	Tmem20	-13476	CI
chr19	38495786	38496496	1826	711	230.53	20.56	4.09	Tmem20	-25668	FI
chr19	40587935	40588658	1827	724	360.87	27.42	0.69	Sorbs1	-27	TSSA
chr19	41013601	41014234	1828	634	103.78	14.93	40.04	Zfp518a	-44684	IG
chr19	41129897	41130288	1829	392	60.43	12.37	100	Opalin	21576	IG
chr19	42055458	42056743	1830	1286	1989.3	77.91	0.18	Ubtd1	154	TSSA
chr19	43567377	43568508	1831	1132	2484.19	83.24	0.23	Got1	31001	IG
chr19	43598825	43599702	1832	878	1394.46	51.51	0.14	Got1	-163	TSSA
chr19	43749137	43750013	1833	877	922.9	77.91	0.11	Slc25a28	-147	TSSA
chr19	43763941	43764524	1834	584	73.75	8.43	78.11	Entpd7	-19	TSSA
chr19	44004047	44004563	1835	517	65.5	8.66	96.07	Dnmbp	-17439	IG
chr19	44143548	44144264	1836	717	393.32	30.69	0.58	Erlin1	248	IG
chr19	44181383	44182220	1837	838	290.2	18.14	1.99	Chuk	276	IG
chr19	44183119	44183830	1838	712	277.65	25.97	2.31	Chuk	-1582	IG
chr19	44333757	44334425	1839	669	150.92	16.23	15.98	Scd2	34106	FI
chr19	44341141	44341941	1840	801	251.78	22.51	3.1	Scd2	26617	FI
chr19	45005062	45006238	1841	1177	3100	142.83	0	Fam178a	51	TSSA
chr19	45120742	45121791	1842	1050	2498.1	110.01	0.23	Sfxn3	876	CI
chr19	45132225	45133404	1843	1180	2162.05	65.54	0.19	Sfxn3	-10883	CI
chr19	45224592	45225476	1844	885	248.39	15.74	3.32	Tlx1	109	TSSA
chr19	45819599	45820332	1845	734	67.49	7.21	92.24	Fgf8	-2671	CI
chr19	45886589	45887263	1846	675	502.41	41.12	0.32	Kcnip2	3418	IG
chr19	46226172	46227445	1847	1274	3100	83.9	0	Gbf1	107	TSSA
chr19	46469082	46470444	1848	1363	3100	136.65	0	Actr1a	519	IG
chr19	46470909	46471885	1849	977	1595.76	76.96	0.15	Sufu	60	TSSA
chr19	46673145	46673822	1850	678	912.91	63.72	0.11	D19Wsu162e	111	TSSA
chr19	46835422	46836652	1851	1231	1323.36	43.28	0.13	Cnnm2	56	TSSA
chr19	46893395	46894398	1852	1004	1540.53	103.88	0.15	Cnnm2	-57770	IG
chr19	47055948	47056474	1853	527	159.87	17.5	13.2	Nt5c2	-12087	IG
chr19	47164957	47165500	1854	544	202.05	18.25	6.18	Usmg5	-64	TSSA
chr19	47422801	47423395	1855	595	135.53	16.81	20.93	Sh3pxd2a	115838	IG
chr19	47770588	47771578	1856	991	1206.04	74.2	0.13	Col17a1	-4588	CI
chr19	47805636	47806536	1857	901	662.05	42.42	0.27	6330577E15Rik	176	TSSA
chr19	48019315	48019993	1858	679	219.15	24.89	4.72	Ccdc147	-7407	IG
chr19	50515576	50516001	1859	426	68.92	9.83	87.62	Sorcs1	237207	IG
chr19	53602655	53603281	1860	627	197.94	17.31	7.09	Dusp5	829	CI
chr19	55786709	55787284	1861	576	94.82	11.97	49.69	Tcf7l2	29347	FI
chr19	55816002	55816697	1862	696	94.79	12.23	49.67	Tcf7l2	-80	TSSA
chr19	55837879	55838522	1863	644	214.68	22.34	5.16	Tcf7l2	-21823	IG
chr19	56819326	56819970	1864	645	92.25	14.07	52.18	Adrb1	-22819	FI
chr19	57369776	57370342	1865	567	169.63	20.48	11.39	Fam160b1	65361	FI
chr19	57450180	57450798	1866	619	106.49	11.39	37.53	Fam160b1	-14984	IG
chr19	58135209	58135679	1867	471	84.97	12.23	60.19	Gfra1	393553	IG
chr19	58400188	58400816	1868	629	182.43	20.2	8.79	Gfra1	128497	IG
chr19	59043601	59044003	1869	403	75.99	12.37	73.9	Eno4	-25912	IG
chr19	61216364	61217192	1870	829	1068.07	74.76	0.12	Gm7102	35442	FI
chr19	61227345	61228001	1871	657	139.84	14.43	19.75	Gm7102	24529	FI
chr19	61299681	61302587	1872	2907	2236.61	49.19	0.2	Csf2ra	2303	IG
chr19	61302681	61304212	1873	1532	460.48	21.1	0.31	Csf2ra	1046	IG
chr2	3429831	3430568	1874	738	102.13	10.82	41.36	Cdnf	119	TSSA
chr2	5352287	5352776	1875	490	83.22	14.07	63.67	Camk1d	283063	IG
chr2	5872185	5872848	1876	664	135.45	17.55	20.91	Upf2	113	TSSA
chr2	6243781	6244449	1877	669	521.19	40.12	0.24	Usp6nl	-444	IG
chr2	6830627	6831292	1878	666	67.54	9.62	92.2	5031426D15Rik	18782	IG
chr2	11698541	11699932	1879	1392	3100	150.49	0	Fbxo18	-88	TSSA
chr2	12248750	12249232	1880	483	119.58	11.8	28.23	Itga8	-25399	FI
chr2	14970650	14971217	1881	568	287.38	37.7	2.04	Nsun6	-47	TSSA
chr2	16604619	16604865	1882	247	78.87	13.9	69.15	Plxdc2	-326795	IG
chr2	17663842	17664341	1883	500	89.35	13.91	55.7	Nebl	-11353	CI
chr2	17783277	17783992	1884	716	410.2	47.37	0.29	Nebl	-130944	FI
chr2	17969205	17969797	1885	593	308.21	33.66	1.34	2810030E01Rik	563	IG
chr2	18313871	18314550	1886	680	255.83	24.4	2.94	Dnajc1	230	IG
chr2	20429600	20430249	1887	650	113.92	12.98	31.74	Etl4	1696	IG
chr2	21288551	21289740	1888	1190	2407.8	102.31	0.22	Gpr158	59	TSSA
chr2	21885562	21886178	1889	617	230.74	21.23	4.09	Myo3a	263268	FI
chr2	25079784	25080721	1890	938	1944.03	74.06	0.18	Tubb2c	-66	TSSA
chr2	25401826	25402990	1891	1165	3100	124.9	0	Traf2	-93	TSSA
chr2	25407260	25407739	1892	480	91.96	18.03	52.51	Traf2	-5209	CI
chr2	26300293	26301543	1893	1251	2151.66	75.02	0.19	Sec16a	-128	TSSA
chr2	26437486	26438422	1894	937	765.18	44.8	0.29	Egfl7	-1356	IG
chr2	26516792	26517319	1895	528	130.39	26.28	22.68	Lcn4	9715	CI
chr2	27395574	27396409	1896	836	403.22	34.12	0.36	Wdr5	-25299	FI
chr2	27740980	27741871	1897	892	371.71	28.57	0.63	Col5a1	498	TSSA
chr2	28001687	28002117	1898	431	60.59	7.49	100	F730016J06Rik	-24742	FI
chr2	28648288	28648946	1899	659	111.04	12.71	33.8	Gtf3c4	47264	IG
chr2	29474718	29475288	1900	571	357.45	33.73	0.68	Rapgef1	160	TSSA
chr2	29790476	29791314	1901	839	1504.86	71.9	0.15	Gle1	34	TSSA
chr2	30219142	30220195	1902	1054	888.47	33.18	0.11	Fam73b	300	TSSA
chr2	30270892	30271509	1903	618	69.89	8.66	85.59	Crat	39	TSSA
chr2	30329275	30330329	1904	1055	2175.92	93.23	0.2	Ier5l	-118	TSSA
chr2	30400344	30401157	1905	814	110.09	8.12	34.49	Cstad	49901	FI
chr2	30514056	30514557	1906	502	62.77	8.05	100	Mir3089	62391	FI
chr2	30556280	30556884	1907	605	61.55	8.66	100	Mir3089	20195	FI
chr2	30589284	30590045	1908	762	260.26	26.76	2.73	Mir3089	-12933	CI
chr2	30613830	30614597	1909	768	324.19	29.44	1.17	Mir3089	-37488	FI
chr2	30628095	30628588	1910	494	70.44	11.72	84.51	1700001O22Rik	28926	FI
chr2	30793771	30794747	1911	977	2146.3	103.37	0.19	Tor1b	14387	CI
chr2	30837323	30838375	1912	1053	2903.09	121.19	0	Usp20	-88	TSSA
chr2	30916117	30916680	1913	564	121.33	14.72	26.85	Fnbp1	35614	IG
chr2	30949876	30950472	1914	597	176.52	11.54	9.82	Fnbp1	1784	IG
chr2	30997428	30997755	1915	328	67.28	8.52	92.41	Fnbp1	-23	TSSA
chr2	31100905	31101583	1916	679	117.81	12.98	29.27	Ncs1	162	TSSA
chr2	31114184	31114885	1917	702	71.13	7.21	82.53	Ncs1	-13206	IG
chr2	31327931	31328642	1918	712	167.47	16.81	11.87	Ass1	-2564	IG
chr2	31427668	31428605	1919	938	435.94	21.39	0.3	Fubp3	157	TSSA
chr2	31483997	31484593	1920	597	202.49	24.05	6.19	Prdm12	11289	CI
chr2	31992945	31994028	1921	1084	2687.97	127.85	0	Bat2l	13119	CI
chr2	32143230	32144073	1922	844	484.95	27.82	0.31	2900010J23Rik	-80	TSSA
chr2	32218569	32219406	1923	838	350.16	28.08	0.68	Ciz1	-272	IG
chr2	32306876	32308155	1924	1280	3100	151.97	0	Slc25a25	-536	IG
chr2	32436793	32437532	1925	740	395.49	24.16	0.51	St6galnac4	5819	IG
chr2	32549592	32549987	1926	396	62.48	11.7	100	Fpgs	-82	TSSA
chr2	32582598	32583548	1927	951	1765.11	86.57	0.16	Sh2d3c	-6516	IG
chr2	32606304	32607462	1928	1159	1774.22	60.6	0.16	Tor2a	5732	IG
chr2	32725237	32725700	1929	464	70.28	12.67	84.67	Fam129b	6289	CI
chr2	33226522	33227510	1930	989	3100	191.2	0	Ralgps1	-9	TSSA
chr2	33831032	33831825	1931	794	630.88	52.14	0.27	Fam125b	-87951	FI
chr2	34227961	34228516	1932	556	190.4	16.29	7.92	Pbx3	-672	CI
chr2	34626863	34627925	1933	1063	1679.9	81.98	0.16	Hspa5	258	TSSA
chr2	34760298	34761231	1934	934	2050.69	77.39	0.19	Phf19	8742	IG
chr2	34775629	34776173	1935	545	175.9	20.7	9.93	Phf19	-6346	CI
chr2	34987176	34988718	1936	1543	3100	174.21	0	Cep110	-22679	IG
chr2	35195710	35196242	1937	533	137.95	18.28	20.28	Stom	-3439	CI
chr2	35465429	35466132	1938	704	131.88	12.21	22.3	Dab2ip	11658	IG
chr2	35866838	35867539	1939	702	164.36	16.42	12.62	Ttll11	-32041	FI
chr2	37506664	37507046	1940	383	60.29	10.98	100	Strbp	-4121	CI
chr2	38279623	38280439	1941	817	259.01	23.08	2.72	Lhx2	-73233	FI
chr2	38391731	38392281	1942	551	67.53	7.69	92.15	Nek6	-24521	IG
chr2	38678439	38678847	1943	409	77.14	14.43	72.01	Mir181a-2	29605	IG
chr2	38799439	38799971	1944	533	119.48	14.84	28.39	Olfml2a	-12158	IG
chr2	39045957	39046864	1945	908	2465.9	149.4	0.23	Scai	-136	TSSA
chr2	39081488	39082174	1946	687	106.66	10.18	37.6	Ppp6c	-28	TSSA
chr2	43786984	43787740	1947	757	535.04	56.75	0.24	Arhgap15	-183078	IG
chr2	48171558	48172222	1948	665	111.12	20.1	33.71	Acvr2a	497719	FI
chr2	52463558	52464047	1949	490	95.42	13.32	49.32	Cacnb4	-49743	IG
chr2	52772687	52773094	1950	408	63.72	12.12	100	Fmnl2	-56075	IG
chr2	52818098	52818511	1951	414	122.83	16.75	25.9	Fmnl2	-101472	IG
chr2	53049851	53050749	1952	899	2253.74	119.03	0.2	Prpf40a	-148	TSSA
chr2	58384507	58385202	1953	696	269.45	33.18	2.47	Acvr1	34397	IG
chr2	59173453	59173978	1954	526	99.57	13.21	44.46	Dapl1	149073	IG
chr2	59287008	59287485	1955	478	62.87	10.82	100	Dapl1	35499	FI
chr2	59451682	59452222	1956	541	66.74	9.18	93.52	Tanc1	-1797	IG
chr2	59486522	59486904	1957	383	119.91	18.79	28.25	Tanc1	-36618	IG
chr2	60708750	60709438	1958	689	148.18	20.9	16.76	Rbms1	10402	IG
chr2	67403483	67404048	1959	566	380.5	37.22	0.57	Xirp2	-119703	FI
chr2	67483769	67484131	1960	363	62.52	10.98	100	Xirp2	-199946	FI
chr2	68188045	68188574	1961	530	89.03	8.91	56.06	Stk39	121585	IG
chr2	68224094	68224443	1962	350	61.71	10.39	100	Stk39	85815	IG
chr2	68698989	68699855	1963	867	714.05	37.53	0.29	Lass6	167	TSSA
chr2	68740622	68741073	1964	452	87.1	12.62	58.16	Lass6	-41148	IG
chr2	68877763	68878488	1965	726	115.12	9.43	30.87	Nostrin	95689	IG
chr2	68966277	68966937	1966	661	96.62	11.7	48.07	Nostrin	7273	CI
chr2	69551360	69552001	1967	642	452.53	34.27	0.3	Fastkd1	-999	CI
chr2	69736077	69736851	1968	775	263.36	30.92	2.57	Ubr3	-1144	IG
chr2	70458228	70459043	1969	816	480.26	43.28	0.31	Gorasp2	41013	FI
chr2	70978359	70979281	1970	923	226.62	16.98	4.22	Cybrd1	-22734	IG
chr2	71494008	71494322	1971	315	89.56	17.05	55.55	Gm1631	63263	FI
chr2	71589095	71590066	1972	972	1938.46	124.6	0.18	Gm1631	-32107	FI
chr2	72034085	72034777	1973	693	156.61	23.88	14.27	B230120H23Rik	89248	IG
chr2	72329549	72330248	1974	700	96.48	18.55	48.23	Cdca7	-15615	CI
chr2	72688095	72688568	1975	474	63.16	14.19	100	Sp3	128984	FI
chr2	72818033	72819153	1976	1121	3100	181.79	0	Sp3	-101	TSSA
chr2	73109641	73110234	1977	594	106.89	13.58	37.19	Sp9	130	TSSA
chr2	73730491	73731408	1978	918	837.89	51.22	0.21	Atf2	-329	TSSA
chr2	75542332	75542956	1979	625	386.28	40.88	0.57	Nfe2l2	75	TSSA
chr2	75646834	75647571	1980	738	105.8	9.99	38.55	Agps	23078	FI
chr2	77118823	77119076	1981	254	90.75	17.31	54.12	Sestd1	-269	TSSA
chr2	79793768	79794147	1982	380	60.61	10.98	100	Pde1a	-45386	IG
chr2	84068000	84068461	1983	462	108.6	19.98	35.86	Calcrl	197165	FI
chr2	84517836	84518813	1984	978	1290.83	63.19	0.13	Med19	173	TSSA
chr2	84555268	84556171	1985	904	405.86	21.64	0.29	Zdhhc5	-520	CI
chr2	84886284	84886831	1986	548	79.97	12.92	67.4	Tnks1bp1	4113	IG
chr2	88882650	88883135	1987	486	92.85	16.48	51.3	Olfr1218	12761	CI
chr2	90585217	90585911	1988	695	95.23	9.63	49.37	Fnbp4	68	TSSA
chr2	90687058	90687708	1989	651	66.73	11.8	93.49	Mtch2	-69	TSSA
chr2	91121352	91121957	1990	606	301.1	29.38	1.58	Arfgap2	-16455	IG
chr2	91490074	91490730	1991	657	128.52	13.71	23.19	Arhgap1	-88	TSSA
chr2	91584853	91585339	1992	487	110.5	25.25	34.05	Ambra1	-14771	IG
chr2	91769967	91770460	1993	494	92.61	9.99	51.65	Mdk	1718	IG
chr2	91815855	91817030	1994	1176	1502.57	67.52	0.15	Dgkz	-12828	CI
chr2	92268041	92268546	1995	506	118.61	13.72	28.67	Cry2	6041	IG
chr2	92885257	92886331	1996	1075	3100	237.44	0	Prdm11	468	IG
chr2	93662605	93663098	1997	494	61.39	7.13	100	Ext2	-72	TSSA
[truncated: 1,905 more rows]
