# Supplementary material for: ChIP-Seq and RNA-Seq Analyses Identify Components of the Wnt and Fgf Signaling Pathways as Prep1 Target Genes in Mouse Embryonic Stem Cells
Source: PLoS One. 2015 Apr 13;10(4):e0122518. doi: 10.1371/journal.pone.0122518 (PMC4395233; doi:10.1371/journal.pone.0122518)
Supplement: S2 Table — (XLSX) [file pone.0122518.s005.xlsx]

## Sheet: overlap
Table S2. RNA-seq analysis of wild type and Prep1-/- C57Bl/6 ES cells.
Ensembl_Gene_Id	Gene_Name	Chromosome	Strand	start	end	wt ES cells RPKM	Prep1_KO ES cells RPKM	ratio Prep1_KO/wt_EScells	adj.p.value
ENSMUSG00000000001	Gnai3	chr3	-	107910197	107949064	32.6723	30.4496	0.931968	0.028921
ENSMUSG00000000028	Cdc45l	chr16	-	18780539	18812065	20.5915	20.3634	0.988922	0.993111
ENSMUSG00000000031	H19	chr7	-	149761433	149764048	106.428	14.8965	0.139968	0
ENSMUSG00000000037	Scml2	chrX	+	157555124	157694832	0.41385	0.867636	2.0965	1.87e-08
ENSMUSG00000000049	Apoh	chr11	+	108242482	108268653	0.279641	0.312676	1.11813	1
ENSMUSG00000000056	Narf	chr11	+	121098566	121117170	4.86194	4.71863	0.970525	0.807097
ENSMUSG00000000058	Cav2	chr6	+	17231184	17239115	0.673975	0.780832	1.15855	0.490144
ENSMUSG00000000078	Klf6	chr13	+	5860734	5869639	35.1322	23.633	0.672688	1.93e-60
ENSMUSG00000000085	Scmh1	chr4	+	120077911	120202789	21.3927	19.224	0.898624	0.000329228
ENSMUSG00000000088	Cox5a	chr9	+	57369038	57380231	210.563	247.799	1.17684	3.29e-08
ENSMUSG00000000093	Tbx2	chr11	+	85646052	85655450	0.5857	0.365021	0.623222	0.0549813
ENSMUSG00000000094	Tbx4	chr11	+	85699923	85729597	1.14149	0.429211	0.376009	1.94e-07
ENSMUSG00000000120	Ngfr	chr11	-	95430131	95449049	22.9766	15.9173	0.692762	1.18e-26
ENSMUSG00000000125	Wnt3	chr11	+	103635463	103679271	6.42326	1.77092	0.275704	3.29e-52
ENSMUSG00000000126	Wnt9a	chr11	+	59120429	59147054	5.15461	3.42371	0.664204	1.36e-14
ENSMUSG00000000127	Fert2	chr17	+	64213363	64387937	7.01381	7.26272	1.03549	0.717436
ENSMUSG00000000131	Xpo6	chr7	-	133245228	133344015	89.0019	88.9724	0.999669	1
ENSMUSG00000000134	Tcfe3	chrX	+	7339685	7343197	92.1344	127.829	1.38742	0
ENSMUSG00000000142	Axin2	chr11	+	108781662	108812097	13.7919	6.3179	0.458087	3.34e-89
ENSMUSG00000000148	AA881470	chr5	+	141180964	141195333	10.1607	9.39914	0.925051	0.026098
ENSMUSG00000000149	Gna12	chr5	-	141234361	141306385	34.8607	37.5421	1.07692	0.0586109
ENSMUSG00000000154	Slc22a18	chr7	+	150659625	150662214	4.90438	3.76798	0.768288	0.0792307
ENSMUSG00000000157	Itgb2l	chr16	-	96643894	96665226	0.0111017	0.0248263	2.23627	1
ENSMUSG00000000159	Pcp4	chr16	+	96583274	96643728	0.0100099	0.0111924	1.11813	NA
ENSMUSG00000000167	Pih1d2	chr9	+	50425425	50433102	0.657579	0.992601	1.50948	0.320296
ENSMUSG00000000168	Dlat	chr9	-	50442737	50467885	28.8603	30.0349	1.0407	0.2335
ENSMUSG00000000171	Sdhd	chr9	-	50404442	50411954	103.656	87.9384	0.84837	9.69e-10
ENSMUSG00000000182	Fgf23	chr6	+	127022919	127031426	0.129737	0.0621701	0.4792	0.456609
ENSMUSG00000000183	Fgf6	chr6	+	126965559	126974736	0.00687635	0.00768867	1.11813	NA
ENSMUSG00000000184	Ccnd2	chr6	-	127075796	127101066	22.4265	27.5162	1.22695	0.000411008
ENSMUSG00000000194	Gpr107	chr2	+	31007835	31074295	22.2997	19.9768	0.895835	0.00229728
ENSMUSG00000000197	Nalcn	chr14	-	123675862	124026366	0.231975	0.204773	0.882736	0.901151
ENSMUSG00000000202	1500005I02Rik	chr11	-	114652530	114657187	1.02473	0.749167	0.731087	0.28042
ENSMUSG00000000204	Slfn4	chr11	+	82988687	83003723	0.0098218	0.0109821	1.11813	NA
ENSMUSG00000000214	Th	chr7	-	150078656	150117033	0.167157	0.186904	1.11813	1
ENSMUSG00000000215	Ins2	chr7	-	149864560	149885415	0.0196812	0.17605	8.94506	0.0220482
ENSMUSG00000000216	Scnn1g	chr7	+	128877992	128911989	0.013174	0.0147303	1.11813	NA
ENSMUSG00000000223	Drp2	chrX	+	130939089	130987239	0.566267	0.888317	1.56872	0.0161591
ENSMUSG00000000244	Tspan32	chr7	+	150190950	150205391	0.785884	1.5932	2.02727	1.53e-08
ENSMUSG00000000247	Lhx2	chr2	+	38194800	38210153	0.848264	0.592795	0.698833	0.17904
ENSMUSG00000000253	Gmpr	chr13	+	45602812	45641751	9.93318	7.88104	0.793406	0.0162679
ENSMUSG00000000263	Glra1	chr11	-	55327739	55421323	0.0498364	0.00928729	0.186355	0.132619
ENSMUSG00000000266	Mid2	chrX	+	137199494	137302254	0.4732	0.474484	1.00271	1
ENSMUSG00000000275	Trim25	chr11	+	88860689	88875016	18.2024	21.4871	1.18046	2.38e-18
ENSMUSG00000000276	Dgke	chr11	-	88896492	88928164	3.38176	6.02244	1.78086	6.37e-58
ENSMUSG00000000278	Scpep1	chr11	-	88785333	88816779	118.587	114.08	0.961995	0.116267
ENSMUSG00000000282	Mnt	chr11	+	74644421	74659227	30.6437	37.4008	1.22051	1.54e-19
ENSMUSG00000000290	Itgb2	chr10	+	76992996	77028431	0.31011	0.086686	0.279533	0.00825937
ENSMUSG00000000295	Hddc2	chr10	+	31033187	31048010	36.6691	35.1437	0.9584	0.721418
ENSMUSG00000000296	Tpd52l1	chr10	-	31052185	31165727	12.1634	8.24934	0.678212	1.98e-05
ENSMUSG00000000301	Pemt	chr11	-	59784115	59859979	12.2911	11.1268	0.905277	0.309158
ENSMUSG00000000303	Cdh1	chr8	+	109127250	109194146	285.682	204.287	0.715086	0
ENSMUSG00000000305	Cdh4	chr2	+	179177135	179634078	1.77416	2.97562	1.6772	2.29e-06
ENSMUSG00000000308	Ckmt1	chr2	+	121183449	121185776	12.2834	7.01479	0.571079	2.84e-15
ENSMUSG00000000317	Bcl6b	chr11	-	70037629	70043241	8.02524	4.45141	0.554676	8.54e-21
ENSMUSG00000000318	Mgl1	chr11	+	69980124	69984336	0.0256576	0.0286886	1.11813	NA
ENSMUSG00000000320	Alox12	chr11	-	70054958	70068855	1.59791	1.27898	0.800412	0.117744
ENSMUSG00000000325	Arvcf	chr16	+	18348274	18407169	9.16423	7.11365	0.776241	2.62e-16
ENSMUSG00000000326	Comt	chr16	-	18406978	18413587	27.9848	20.2906	0.725056	2.33e-14
ENSMUSG00000000339	Rtcd1	chr3	-	116191880	116211126	52.7516	52.5704	0.996565	1
ENSMUSG00000000340	Dbt	chr3	+	116215987	116252894	8.93737	9.99317	1.11813	0.116863
ENSMUSG00000000346	Dazap2	chr15	+	100446068	100451184	38.7607	41.1628	1.06197	0.169392
ENSMUSG00000000355	Mcts1	chrX	+	35953754	35965010	28.3239	33.7653	1.19211	0.0121875
ENSMUSG00000000359	Rem1	chr2	+	152452686	152460930	0.406985	0.151688	0.372711	0.0434069
ENSMUSG00000000365	Rnf17	chr14	+	57021533	57108157	9.3045	16.2381	1.74519	2.35e-42
ENSMUSG00000000374	Trappc10	chr10	-	77649469	77707387	12.9042	12.8717	0.997476	1
ENSMUSG00000000378	Ccm2	chr11	+	6446889	6496747	51.2981	45.6271	0.889451	0.000159256
ENSMUSG00000000384	Tbrg4	chr11	-	6515600	6526046	84.3593	97.752	1.15876	1.24e-18
ENSMUSG00000000385	Tmprss2	chr16	-	97786290	97832802	2.72747	1.45489	0.533421	3.44e-07
ENSMUSG00000000386	Mx1	chr16	-	97668641	97684514	0.0115898	0.0129589	1.11813	NA
ENSMUSG00000000392	Fap	chr2	-	62338999	62412132	0.0179723	0.0200954	1.11813	NA
ENSMUSG00000000394	Gcg	chr2	-	62312586	62321707	0.0389892	0.0435951	1.11813	NA
ENSMUSG00000000399	Ndufa9	chr6	-	126771880	126799162	98.2433	92.9325	0.945943	0.183271
ENSMUSG00000000402	Egfl6	chrX	-	162960938	163023652	1.37135	3.2167	2.34565	4.72e-11
ENSMUSG00000000409	Lck	chr4	-	129225592	129250885	20.3767	21.327	1.04664	0.373917
ENSMUSG00000000411	Tssk3	chr4	-	129166257	129168266	0.133798	0.149604	1.11813	1
ENSMUSG00000000416	Cttnbp2	chr6	-	18316477	18378231	0.587267	0.623479	1.06166	0.959707
ENSMUSG00000000420	Galnt1	chr18	+	24363844	24445319	12.8769	14.2986	1.11041	0.113364
ENSMUSG00000000435	Myf5	chr10	-	106919963	106923190	0.0478641	0.0178395	0.372711	0.688441
ENSMUSG00000000439	Mkrn2	chr6	+	115551948	115568066	14.1873	14.543	1.02507	0.807301
ENSMUSG00000000440	Pparg	chr6	+	115311238	115440419	0.0434679	0.0243014	0.559066	1
ENSMUSG00000000441	Raf1	chr6	-	115568586	115625982	56.6351	62.4337	1.10238	5.34e-07
ENSMUSG00000000486	Sep 01	chr7	-	134357960	134358639	168.195	186.747	1.1103	1.54e-11
ENSMUSG00000000489	Pdgfb	chr15	-	79826329	79845238	12.9102	8.64778	0.66984	5.63e-15
ENSMUSG00000000530	Acvrl1	chr15	+	100958952	100975767	0.679981	0.596802	0.877674	0.579189
ENSMUSG00000000531	Grasp	chr15	+	101054637	101063186	11.4088	11.0356	0.967289	0.802282
ENSMUSG00000000532	Acvr1b	chr15	+	101004555	101043032	9.1382	8.81202	0.964305	0.592984
ENSMUSG00000000538	Tom1l2	chr11	-	60040215	60166407	4.86659	3.13235	0.643643	3.98e-13
ENSMUSG00000000544	Gpa33	chr1	+	168060368	168096641	36.0542	20.7277	0.574905	2.89e-56
ENSMUSG00000000552	Zfp385a	chr15	-	103144318	103170515	43.9119	38.5373	0.877604	5.47e-05
ENSMUSG00000000555	Itga5	chr15	-	103174719	103197194	51.5178	42.7179	0.829188	1.69e-16
ENSMUSG00000000560	Gabra2	chr5	-	71352295	71487088	0.416313	0.260676	0.626154	0.325599
ENSMUSG00000000561	Wdr77	chr3	+	105762420	105787518	61.1081	62.87	1.02883	0.479636
ENSMUSG00000000562	Adora3	chr3	+	105673775	105711271	0.0136281	0.0152381	1.11813	NA
ENSMUSG00000000563	Atp5f1	chr3	-	105745615	105763017	85.5273	81.1381	0.948681	0.0785729
ENSMUSG00000000567	Sox9	chr11	+	112643537	112649074	0.55876	0.52064	0.931777	0.853093
ENSMUSG00000000568	Hnrnpd	chr5	-	100387444	100407957	103.353	133.005	1.2869	2.13e-32
ENSMUSG00000000581	C1d	chr11	+	17157581	17162913	2.31644	3.54233	1.52921	2.05e-05
ENSMUSG00000000594	Gm2a	chr11	+	54911616	54926531	20.367	26.5494	1.30355	1.64e-10
ENSMUSG00000000600	Krit1	chr5	+	3803164	3844515	12.8985	12.5093	0.969822	0.72404
ENSMUSG00000000605	Clcn4-2	chr7	-	7235026	7252222	3.9334	2.56151	0.65122	6.06e-09
ENSMUSG00000000617	Grm6	chr11	+	50664186	50679708	0.505029	0.329402	0.652244	0.0869543
ENSMUSG00000000627	Sema4f	chr6	-	82861878	82889763	0.820721	0.656548	0.799965	0.191426
ENSMUSG00000000628	Hk2	chr6	-	82675018	82724448	42.3217	53.8489	1.27237	8.19e-43
ENSMUSG00000000631	Myo18a	chr11	+	77576747	77679482	14.2571	13.2012	0.92594	0.000152628
ENSMUSG00000000632	Sez6	chr11	+	77744301	77792550	0.930244	0.658046	0.70739	0.0872091
ENSMUSG00000000673	Haao	chr17	-	84230695	84246130	0.550722	0.473677	0.860102	1
ENSMUSG00000000682	Cd52	chr4	-	133638362	133650956	0.0769088	0.257983	3.3544	1
ENSMUSG00000000686	1300007F04Rik	chr11	+	77328622	77333547	0.302864	0.19823	0.654517	0.241804
ENSMUSG00000000690	Hoxb6	chr11	+	96153789	96162881	0.18748	0.0786103	0.4193	0.314386
ENSMUSG00000000693	Loxl3	chr6	+	82984166	83002556	0.865632	0.339792	0.392536	7.13e-06
ENSMUSG00000000706	Btn1a1	chr13	-	23548860	23557744	0.523977	0.161116	0.307487	4.7e-10
ENSMUSG00000000708	Kat2b	chr17	+	53706185	53763816	3.68957	3.51875	0.953702	0.76824
ENSMUSG00000000711	Rab5b	chr10	-	128114248	128133324	5.49119	3.78433	0.689164	0.00971943
ENSMUSG00000000724	Cryba1	chr11	-	77532116	77535336	0.316312	0.618938	1.95673	0.523421
ENSMUSG00000000730	Dnmt3l	chr10	+	77504691	77508648	178.387	171.004	0.958615	0.0666674
ENSMUSG00000000731	Aire	chr10	-	77492766	77506325	7.37791	22.4643	3.04481	1.13e-83
ENSMUSG00000000732	Icosl	chr10	+	77532104	77542270	8.78113	11.7233	1.33506	1.11e-07
ENSMUSG00000000738	Spg7	chr8	+	125586841	125603887	30.4251	20.4116	0.67088	4.28e-23
ENSMUSG00000000739	Sult5a1	chr8	-	125666746	125682170	2.11763	1.50678	0.711539	0.212622
ENSMUSG00000000740	Rpl13	chr8	+	125626249	125629144	89.8395	64.4695	0.717608	0.19985
ENSMUSG00000000743	Chmp1a	chr8	-	125728163	125736660	27.713	18.7606	0.676958	3.26e-16
ENSMUSG00000000751	Rpa1	chr11	-	75111667	75161826	87.0306	101.399	1.1651	9.65e-16
ENSMUSG00000000753	Serpinf1	chr11	-	75223270	75236203	10.9824	9.77147	0.88974	0.149414
ENSMUSG00000000759	Tubgcp3	chr8	-	12614276	12672248	25.2582	20.1479	0.797679	1.54e-10
ENSMUSG00000000766	Oprm1	chr10	-	3308331	3557942	0.00273651	0.00305978	1.11813	NA
ENSMUSG00000000776	Polr3d	chr14	-	70838554	70843278	39.6919	42.5975	1.07321	0.0682722
ENSMUSG00000000782	Tcf7	chr11	-	52065872	52096073	47.1361	48.6327	1.03175	0.277189
ENSMUSG00000000787	Ddx3x	chrX	+	12858095	12871178	98.3421	109.216	1.11057	2.27e-09
ENSMUSG00000000791	Il12rb1	chr8	+	73332347	73345323	0.521129	0.349615	0.67088	0.178099
ENSMUSG00000000792	Slc5a5	chr8	-	73406787	73416656	33.1659	13.8886	0.418762	9.79e-117
ENSMUSG00000000794	Kcnn3	chr3	+	89324085	89471683	0.30449	0.0972742	0.319467	0.0123406
ENSMUSG00000000804	Usp32	chr11	-	84797943	84953540	7.64556	7.22174	0.944566	0.189023
ENSMUSG00000000805	Car4	chr11	+	84771287	84776057	38.8515	40.0498	1.03084	0.575912
ENSMUSG00000000811	Txnrd3	chr6	+	89593981	89625523	2.67661	4.10618	1.53409	1.2e-07
ENSMUSG00000000817	Fasl	chr1	-	163710819	163718626	0.0620948	0.104145	1.6772	0.619735
ENSMUSG00000000823	Znf512b	chr2	-	181316807	181327166	16.4771	19.7068	1.19601	1.36e-16
ENSMUSG00000000826	Dnajc5	chr2	+	181255189	181289838	32.3828	30.3914	0.938506	5.86e-05
ENSMUSG00000000827	Tpd52l2	chr2	+	181231846	181249820	39.2994	34.4182	0.875794	7.37e-11
ENSMUSG00000000838	Fmr1	chrX	+	65931715	65971138	6.96468	8.54808	1.22735	8.84e-13
ENSMUSG00000000861	Bcl11a	chr11	+	23978055	24073194	0.61983	0.591133	0.953702	0.82459
ENSMUSG00000000876	Pxmp4	chr2	-	154411493	154429444	5.90562	5.023	0.850545	0.219347
ENSMUSG00000000881	Dlg3	chrX	+	97963060	98013745	7.5922	6.87292	0.905262	0.0878559
ENSMUSG00000000884	Gnb1l	chr16	+	18498860	18566772	7.73378	6.29202	0.813576	6.41e-06
ENSMUSG00000000889	Dbh	chr2	+	27020752	27038439	0.0182164	0.0407368	2.23627	1
ENSMUSG00000000901	Mmp11	chr10	-	75385966	75386738	48.123	54.8074	1.1389	2.49e-07
ENSMUSG00000000902	Smarcb1	chr10	-	75359513	75384362	133.462	149.267	1.11843	3.96e-11
ENSMUSG00000000903	Vpreb3	chr10	+	75405801	75412382	2.6975	4.07337	1.51006	0.0070664
ENSMUSG00000000915	Hip1r	chr5	+	124423636	124453220	10.8673	7.72911	0.711228	1.72e-10
ENSMUSG00000000916	Nsun5	chr5	+	135845822	135852668	22.2451	23.3404	1.04924	0.536391
ENSMUSG00000000934	Top1mt	chr15	-	75487464	75509230	6.16809	7.06988	1.1462	0.265114
ENSMUSG00000000938	Hoxa10	chr6	-	52181195	52184938	0.194833	0.0272311	0.139767	8.93e-05
ENSMUSG00000000942	Hoxa4	chr6	-	52139669	52141752	0.618805	0.379432	0.61317	0.203748
ENSMUSG00000000948	Snrpn	chr7	-	67127387	67285105	52.1065	54.2218	1.04059	0.332657
ENSMUSG00000000957	Mmp14	chr14	+	55050440	55060095	57.8794	40.7024	0.703226	6.74e-42
ENSMUSG00000000958	Slc7a7	chr14	-	54989127	55028297	80.7338	97.2948	1.20513	2.08e-17
ENSMUSG00000000959	Oxa1l	chr14	+	54980524	54989353	107.37	111.356	1.03712	0.261127
ENSMUSG00000000976	Heatr6	chr11	+	83567197	83597256	13.9728	13.321	0.953355	0.262134
ENSMUSG00000000982	Ccl3	chr11	-	83461345	83462857	0.0482636	0.0539651	1.11813	NA
ENSMUSG00000000983	Kal1	chr11	+	83522516	83524850	0.0784744	0.0877448	1.11813	NA
ENSMUSG00000001014	Icam4	chr9	+	20833816	20834975	2.56664	1.68547	0.656681	0.0787062
ENSMUSG00000001016	Ilf2	chr3	+	90280122	90292301	95.8926	89.4499	0.932814	0.00169027
ENSMUSG00000001017	2500003M10Rik	chr3	-	90302877	90313374	11.7878	10.5195	0.892406	0.00098065
ENSMUSG00000001018	Snapin	chr3	-	90291947	90294350	23.5768	23.4209	0.993387	1
ENSMUSG00000001020	S100a4	chr3	+	90407691	90409966	2.10178	1.5827	0.753028	0.367839
ENSMUSG00000001021	S100a3	chr3	+	90404136	90406624	2.72924	1.64789	0.603792	0.0857828
ENSMUSG00000001025	S100a6	chr3	+	90416815	90418336	324.34	218.902	0.674916	9.15e-78
ENSMUSG00000001027	Scn4a	chr11	-	106179905	106210703	0.0320712	0.0268949	0.8386	0.960435
ENSMUSG00000001029	Icam2	chr11	-	106238969	106244095	0.0488949	0.232352	4.75206	0.00819496
ENSMUSG00000001034	Mapk7	chr11	-	61302313	61307798	29.9204	28.8096	0.962875	0.0666916
ENSMUSG00000001036	Epn2	chr11	-	61330750	61393187	15.4308	16.918	1.09638	0.00168589
ENSMUSG00000001039	B9d1	chr11	+	61318645	61326427	39.1013	37.4258	0.95715	0.666912
ENSMUSG00000001052	Sec24b	chr3	-	129685676	129763825	35.9141	35.0754	0.976646	0.330233
ENSMUSG00000001053	C330016O10Rik	chr11	-	51456564	51464344	32.3569	31.7609	0.981579	0.736311
ENSMUSG00000001054	Rmnd5b	chr11	-	51437172	51449149	50.436	62.442	1.23805	8.41e-12
ENSMUSG00000001056	Nola2	chr11	+	51433236	51437216	409.824	444.949	1.08571	1.22e-05
ENSMUSG00000001062	1300018I17Rik	chr8	-	125766255	125778248	8.01213	6.05522	0.755757	1.02e-08
ENSMUSG00000001065	Zfp276	chr8	+	125778094	125793645	6.85501	4.22282	0.616019	1.07e-18
ENSMUSG00000001076	C1ql4	chr15	-	98915116	98918248	0.649799	0.614782	0.946112	1
ENSMUSG00000001082	Mfsd10	chr5	-	34976290	34979838	100.721	103.369	1.02629	0.255457
ENSMUSG00000001089	Luzp1	chr4	+	136025675	136105230	26.1761	24.1817	0.923811	1.38e-09
ENSMUSG00000001095	Slc13a2	chr11	-	78210588	78235719	0.0382873	0.406698	10.6223	0.000176259
ENSMUSG00000001098	Kctd10	chr5	-	114813575	114830524	44.7368	33.6114	0.751315	1.2e-31
ENSMUSG00000001100	Poldip2	chr11	+	78325694	78336238	65.4608	76.916	1.17499	1.52e-09
ENSMUSG00000001103	Sebox	chr11	+	78316950	78318583	0.0808046	0.0301168	0.372711	0.688441
ENSMUSG00000001105	Ift20	chr11	+	78349862	78355239	22.3427	20.2082	0.904464	0.2335
ENSMUSG00000001119	Col6a1	chr10	-	76171536	76188789	1.42861	1.09294	0.765038	0.16384
ENSMUSG00000001120	Pcbp3	chr10	-	76224601	76424533	16.1831	17.1325	1.05867	0.296412
ENSMUSG00000001123	Lgals9	chr11	-	78776475	78798448	26.58	40.3847	1.51937	4.6e-22
ENSMUSG00000001127	Araf	chrX	+	20374939	20437623	22.2937	20.7403	0.930321	0.0112909
ENSMUSG00000001128	Cfp	chrX	-	20502579	20508681	6.62588	6.80245	1.02665	0.991745
ENSMUSG00000001131	Timp1	chrX	+	20447291	20451859	133.13	144.17	1.08293	0.00310696
ENSMUSG00000001134	Uxt	chrX	-	20518847	20539117	3.30433	2.15523	0.652244	0.510052
ENSMUSG00000001138	Cnnm3	chr1	+	36568711	36585082	9.56568	9.44393	0.987273	0.857442
ENSMUSG00000001143	Lman2l	chr1	-	36478909	36502116	8.0552	10.2354	1.27066	1.2e-06
ENSMUSG00000001150	Mcm3ap	chr10	+	75931671	75978598	25.5195	26.0032	1.01895	0.611438
ENSMUSG00000001151	Pcnt	chr10	-	75813998	75905657	12.7348	14.9141	1.17114	2.69e-09
ENSMUSG00000001155	Ftcd	chr10	+	76038392	76052306	0.126811	0.0850749	0.67088	0.876108
ENSMUSG00000001156	Mxd1	chr6	-	86597037	86619153	2.41316	2.30268	0.954218	0.822616
ENSMUSG00000001157	Gmcl1	chr6	-	86641761	86683372	4.94695	6.65257	1.34478	2.02e-05
ENSMUSG00000001158	2610209M04Rik	chr6	-	86625214	86634516	27.9227	26.6479	0.954344	0.499086
ENSMUSG00000001166	Oas1c	chr5	-	121250101	121258800	0.569237	1.67077	2.9351	4.67e-12
ENSMUSG00000001168	Oas1h	chr5	+	121311429	121323521	0.0204648	0.0228824	1.11813	NA
ENSMUSG00000001173	Ocrl	chrX	+	45265563	45319045	9.87289	12.4972	1.26581	9.62e-24
ENSMUSG00000001175	Calm1	chr12	+	101437644	101448016	241.693	210.719	0.871844	5.33e-08
ENSMUSG00000001211	Agpat3	chr10	-	77731922	77815187	19.5088	18.0665	0.926069	0.0241463
ENSMUSG00000001225	Slc26a3	chr12	+	32075735	32135837	0.0157269	0.0175848	1.11813	NA
ENSMUSG00000001227	Sema6b	chr17	-	56262507	56273275	1.50676	0.872249	0.578891	0.000436637
ENSMUSG00000001228	Uhrf1	chr17	+	56442743	56462909	27.8791	35.8673	1.28653	4.69e-20
ENSMUSG00000001229	Dpp9	chr17	-	56326104	56358312	32.8867	36.4323	1.10781	0.000390283
ENSMUSG00000001240	Ramp2	chr11	+	101107341	101109564	8.56296	3.60249	0.420706	2.87e-25
ENSMUSG00000001247	Lsr	chr7	-	31742427	31746638	96.3341	79.762	0.827972	1.27e-17
ENSMUSG00000001248	Gramd1a	chr7	-	31915145	31936069	34.0559	31.0613	0.912067	0.0119595
ENSMUSG00000001249	Hpn	chr7	-	31883743	31900309	12.9068	10.1172	0.78387	0.00195461
ENSMUSG00000001260	Gabrg1	chr5	-	71142285	71233856	0.006918	0.0618819	8.94506	0.0220482
ENSMUSG00000001270	Ckb	chr12	-	112907565	112910549	54.1685	60.7444	1.1214	0.00908846
ENSMUSG00000001280	Sp1	chr15	+	102236573	102238666	32.0992	31.4801	0.980713	0.397126
ENSMUSG00000001281	Itgb7	chr15	-	102046425	102062366	5.22692	7.70148	1.47343	1.07e-06
ENSMUSG00000001285	Myg1	chr15	+	102162139	102168570	75.6821	68.7135	0.907924	0.012093
ENSMUSG00000001288	Rarg	chr15	-	102065368	102087948	125.341	99.8569	0.796684	5.44e-52
ENSMUSG00000001289	Pfdn5	chr15	+	102156546	102162304	74.4652	57.6202	0.773787	0.000355252
ENSMUSG00000001300	Efnb2	chr8	-	8617433	8660773	10.0386	7.77025	0.774036	1.03e-09
ENSMUSG00000001305	Rrp15	chr1	-	188544856	188573237	50.8216	54.2474	1.06741	0.154562
ENSMUSG00000001313	Rnd2	chr11	+	101326312	101333167	4.66851	3.71728	0.796246	0.413373
ENSMUSG00000001323	Srr	chr11	-	74719860	74739300	1.94303	1.43551	0.738799	9.85e-06
ENSMUSG00000001333	Sync	chr4	+	128964860	128985803	0.848026	0.774045	0.912761	0.859592
ENSMUSG00000001334	Fndc5	chr4	+	128814242	128821837	2.58181	1.50803	0.584099	2.41e-05
ENSMUSG00000001348	Acp5	chr9	-	21931174	21935042	6.14567	5.84824	0.951602	0.732842
ENSMUSG00000001349	Cnn1	chr9	+	21903724	21914074	14.3657	11.3294	0.78864	1.41e-05
ENSMUSG00000001366	Fbxo9	chr9	-	77929305	77956463	9.96609	10.1368	1.01713	0.999924
ENSMUSG00000001376	Ccdc132	chr6	+	3448381	3553315	8.77284	9.6497	1.09995	0.201502
ENSMUSG00000001379	Apbb3	chr18	-	36830813	36839020	10.6193	9.36156	0.881562	0.122689
ENSMUSG00000001380	Hars	chr18	-	36926183	36942859	55.2183	57.0765	1.03365	0.476638
ENSMUSG00000001383	Zmat2	chr18	+	36953576	36959314	69.1431	83.4961	1.20758	4.77e-06
ENSMUSG00000001403	Ube2c	chr2	+	164595397	164598407	422.226	402.021	0.952146	0.0113881
ENSMUSG00000001415	Smg5	chr3	+	88140181	88166259	60.5199	56.2331	0.929167	0.000261132
ENSMUSG00000001416	Cct3	chr3	+	88101037	88125689	275.63	223.274	0.810048	3.64e-45
ENSMUSG00000001417	Rhbg	chr3	-	88047301	88091132	1.59444	1.14783	0.719894	0.16277
ENSMUSG00000001418	0610031J06Rik	chr3	+	88128944	88132594	91.739	71.9869	0.784692	6.15e-20
ENSMUSG00000001419	Mef2d	chr3	+	87946293	87976008	29.7192	24.3885	0.82063	2.63e-15
ENSMUSG00000001420	Tmem79	chr3	-	88132576	88138426	19.6067	15.933	0.81263	1.04e-13
ENSMUSG00000001424	Snd1	chr6	+	28425138	28473737	53.5482	64.7228	1.20868	2.62e-16
ENSMUSG00000001435	Col18a1	chr10	-	76514922	76629293	103.083	100.179	0.971831	0.0226721
ENSMUSG00000001436	Slc19a1	chr10	+	76494985	76505106	17.0357	17.3542	1.0187	0.87045
ENSMUSG00000001440	Kpnb1	chr11	-	97021027	97049195	142.155	166.381	1.17042	2.46e-56
ENSMUSG00000001441	Npepps	chr11	-	97067155	97141884	46.6717	52.5673	1.12632	1.59e-08
ENSMUSG00000001444	Tbx21	chr11	-	96959384	96976645	0.548518	0.398656	0.726786	0.421252
ENSMUSG00000001445	Mrpl10	chr11	+	96902873	96910527	91.4025	95.7094	1.04712	0.0819015
ENSMUSG00000001467	Cyp51	chr5	-	4081144	4104746	14.7571	12.0877	0.819111	1.67e-07
ENSMUSG00000001472	Tcf25	chr8	+	125897723	125925792	159.774	113.754	0.71197	1.94e-110
ENSMUSG00000001473	Tubb6	chr18	+	67550370	67562402	208.871	167.236	0.800666	4.98e-48
ENSMUSG00000001482	Def8	chr8	+	125966885	125987170	73.6872	62.1064	0.842838	5.7e-46
ENSMUSG00000001493	Meox1	chr11	-	101738823	101755688	0.124899	0.354505	2.83834	0.00290197
ENSMUSG00000001494	Sost	chr11	-	101823771	101828329	0.0785944	0.0527274	0.67088	0.876108
ENSMUSG00000001496	Nkx2-1	chr12	-	57632921	57637895	0.0602117	0.0403948	0.67088	0.876108
ENSMUSG00000001497	Pax9	chr12	+	57792753	57813809	0.128502	0.143682	1.11813	1
ENSMUSG00000001504	Irx2	chr13	+	72766244	72771644	3.03293	0.711266	0.234515	8.45e-28
ENSMUSG00000001506	Col1a1	chr11	+	94797537	94814356	13.2444	17.9922	1.35847	1.32e-11
ENSMUSG00000001507	Itga3	chr11	-	94905787	94938115	205.339	149.4	0.727577	0
ENSMUSG00000001508	Sgca	chr11	-	94824104	94837641	0.12886	0.0240137	0.186355	0.132619
ENSMUSG00000001510	Dlx3	chr11	+	94981402	94986610	5.20633	2.3945	0.459922	1.15e-17
ENSMUSG00000001517	Foxm1	chr6	+	128312984	128325911	54.4534	50.6913	0.930912	1.36e-05
ENSMUSG00000001518	Itfg2	chr6	-	128359461	128374949	24.6259	25.9177	1.05246	0.32652
ENSMUSG00000001520	Nrip2	chr6	+	128349313	128358232	0.203651	0.0142318	0.0698833	0.000261247
ENSMUSG00000001521	Tulp3	chr6	-	128271157	128305869	31.6181	32.6452	1.03249	0.395815
ENSMUSG00000001524	Gtf2h4	chr17	-	35804674	35810684	53.4177	43.9413	0.822597	1.38e-06
ENSMUSG00000001525	Tubb5	chr17	-	35970870	35975251	1589.8	1499.46	0.943179	1.25e-26
ENSMUSG00000001542	Ell2	chr13	+	75844931	75909804	14.0081	14.6639	1.04681	0.400447
ENSMUSG00000001552	Jup	chr11	-	100230271	100234030	110.465	99.7269	0.902793	9.8e-11
ENSMUSG00000001555	Fkbp10	chr11	+	100277010	100286138	45.0256	31.4075	0.697547	3.87e-34
ENSMUSG00000001558	Klhl10	chr11	+	100303230	100320045	0.600456	0.471401	0.785072	0.480566
ENSMUSG00000001566	Mnx1	chr5	-	29799577	29805059	0.363217	0.221523	0.609891	0.364902
ENSMUSG00000001569	Gm1040	chr5	+	29761203	29780046	11.3382	10.2865	0.907239	0.125245
ENSMUSG00000001576	Ergic1	chr17	+	26698433	26793876	247.257	240.79	0.973843	0.342972
ENSMUSG00000001583	Tnk1	chr11	-	69664064	69672232	14.8525	13.8761	0.934264	0.0397056
ENSMUSG00000001588	Centb1	chr11	-	69695068	69703833	2.74999	2.66212	0.968048	0.950154
ENSMUSG00000001604	Tcea3	chr4	+	135803643	135827219	37.9644	52.633	1.38638	1.34e-11
ENSMUSG00000001622	Csn3	chr5	+	88354603	88361690	24.7898	10.3424	0.417206	4.4e-104
ENSMUSG00000001627	Ifrd1	chr12	-	40928153	40949776	70.7546	77.4316	1.09437	0.00300747
ENSMUSG00000001630	Stk38l	chr6	+	146673516	146727334	2.17225	1.75531	0.808062	0.0700938
ENSMUSG00000001632	Brpf1	chr6	+	113257174	113274851	26.32	26.6344	1.01195	0.699162
ENSMUSG00000001642	Akr1b3	chr6	-	34253933	34256687	20.0304	21.6856	1.08264	0.973008
ENSMUSG00000001655	Hoxc13	chr15	+	102751533	102759245	2.43234	1.72936	0.710987	0.00960753
ENSMUSG00000001656	Hoxc11	chr15	+	102784857	102788139	0.037841	0.0423113	1.11813	NA
ENSMUSG00000001657	Hoxc8	chr15	+	102821052	102824698	0.067682	0.0252258	0.372711	0.688441
ENSMUSG00000001661	Hoxc6	chr15	+	102828687	102841199	0.289388	0.0693372	0.2396	0.0210609
ENSMUSG00000001663	Gstt1	chr10	-	75246557	75261329	2.80167	2.21998	0.792378	0.175476
ENSMUSG00000001665	Gstt3	chr10	-	75236859	75244159	8.28619	6.48033	0.782065	0.00800486
ENSMUSG00000001666	Ddt	chr10	-	75233974	75235779	108.445	89.7778	0.827862	3.56e-06
ENSMUSG00000001670	Tat	chr8	+	112514336	112523703	0.85233	0.447335	0.524838	0.0312815
ENSMUSG00000001672	Marveld3	chr8	-	112471813	112486068	3.50105	2.36723	0.676148	1.2e-05
ENSMUSG00000001674	Ddx18	chr1	-	123450411	123464566	14.7366	12.7403	0.864536	0.333338
ENSMUSG00000001687	Ubl3	chr5	-	149316206	149364364	22.4349	23.3626	1.04135	0.447705
ENSMUSG00000001700	Gramd3	chr18	+	56559990	56662493	4.0432	1.60044	0.395835	1.82e-15
ENSMUSG00000001707	Eef1e1	chr13	-	38737566	38750897	53.8011	57.7539	1.07347	0.131668
ENSMUSG00000001729	Akt1	chr12	-	113892031	113912487	55.2359	41.0077	0.742409	1.58e-29
ENSMUSG00000001739	Cldn15	chr5	+	137442485	137451728	0.163339	0.205464	1.2579	0.688441
ENSMUSG00000001741	Il16	chr7	-	90791573	90884033	0.00757564	0.00847057	1.11813	NA
ENSMUSG00000001750	Tcirg1	chr19	-	3896049	3903072	27.7583	18.1672	0.654479	3.45e-22
ENSMUSG00000001751	Naglu	chr11	+	100931325	100938986	5.81678	3.55784	0.611652	1.99e-08
ENSMUSG00000001755	Coasy	chr11	+	100943878	100947933	23.1174	19.5596	0.8461	1.27e-06
ENSMUSG00000001761	Smo	chr6	+	29685693	29711365	15.0408	11.2835	0.750193	2.36e-10
ENSMUSG00000001763	Tspan33	chr6	+	29644221	29668559	3.73433	2.98763	0.800043	0.0650499
ENSMUSG00000001767	Crnkl1	chr2	-	145743214	145760750	13.4806	12.0037	0.890444	0.0317375
ENSMUSG00000001768	Rin2	chr2	+	145610469	145648038	1.63522	2.00253	1.22462	0.0231163
ENSMUSG00000001773	Folh1	chr7	-	93867861	93924374	0.0288498	0.112903	3.91346	0.146064
ENSMUSG00000001774	Chordc1	chr9	+	18096710	18118444	23.0884	23.5239	1.01886	0.842266
ENSMUSG00000001783	D10Wsu52e	chr10	-	85401381	85420568	109.988	102.401	0.931019	0.00262431
ENSMUSG00000001785	Pwp1	chr10	+	85334575	85351841	37.3776	40.1346	1.07376	0.0515136
ENSMUSG00000001786	Fbxo7	chr10	+	85484716	85514618	16.1072	15.9936	0.99295	1
ENSMUSG00000001794	Capns1	chr7	-	30971960	30980183	1353.97	1152.72	0.851365	1.46e-152
ENSMUSG00000001802	Lrp3	chr7	-	35984851	36000359	5.02401	3.33004	0.662824	1.41e-18
ENSMUSG00000001815	Evx2	chr2	-	74491048	74497614	0.014906	0.0166668	1.11813	NA
ENSMUSG00000001819	Hoxd13	chr2	+	74506366	74509656	0.802732	0.608025	0.757445	0.33958
ENSMUSG00000001823	Hoxd12	chr2	+	74512985	74515763	0.114838	0.0428015	0.372711	0.212622
ENSMUSG00000001827	Folr1	chr7	-	109006844	109019302	51.4193	41.9612	0.816058	9.01e-15
ENSMUSG00000001829	Clpb	chr7	+	108812146	108938682	42.1896	37.3432	0.885127	3.32e-05
ENSMUSG00000001833	Sep 07	chr9	+	25056203	25116149	35.2897	35.126	0.995363	1
ENSMUSG00000001844	Zdhhc4	chr5	-	144078167	144090935	44.3745	37.6657	0.848814	0.000337559
ENSMUSG00000001847	Rac1	chr5	-	144266345	144288904	125.874	107.635	0.855099	3.07e-06
ENSMUSG00000001855	Nup214	chr2	+	31829955	31907891	49.5265	53.5029	1.08029	9.16e-07
ENSMUSG00000001864	2810003C17Rik	chr2	+	31805779	31828962	10.6666	9.52839	0.893291	0.0548015
ENSMUSG00000001865	Cpa3	chr3	-	20115515	20142080	0.0341912	0.0382303	1.11813	NA
ENSMUSG00000001870	Ltbp1	chr17	+	75404907	75791107	5.74123	6.96695	1.21349	3.23e-07
ENSMUSG00000001891	Ugp2	chr11	-	21221140	21270480	5.10007	3.94147	0.772827	0.00629859
ENSMUSG00000001901	Kcnh6	chr11	+	105869437	105895421	0.382032	0.590262	1.54506	0.0448642
ENSMUSG00000001909	Trmt1	chr8	+	87212764	87223707	110.778	86.5237	0.781055	2.11e-38
ENSMUSG00000001910	Btbd14b	chr8	-	87194381	87211761	97.1139	89.1336	0.917825	1.86e-07
ENSMUSG00000001911	Nfix	chr8	-	87228610	87297295	0.613036	0.752244	1.22708	0.0959301
ENSMUSG00000001918	Slc1a5	chr7	+	17366694	17383623	114.886	111.371	0.969401	0.0567215
ENSMUSG00000001924	Uba1	chrX	+	20235451	20260305	350.451	357.022	1.01875	0.0384287
ENSMUSG00000001930	Vwf	chr6	+	125502965	125636697	0.197334	1.02048	5.17136	5.89e-36
ENSMUSG00000001942	Siae	chr9	+	37421431	37455903	4.93163	5.29174	1.07302	0.563557
ENSMUSG00000001943	Vsig2	chr9	+	37346839	37351790	3.16665	1.57794	0.498298	0.000574969
ENSMUSG00000001946	Esam	chr9	+	37335662	37345904	2.1233	1.57492	0.741732	0.114854
ENSMUSG00000001948	Spa17	chr9	-	37410885	37421199	1.52298	2.44792	1.60732	0.262293
ENSMUSG00000001962	D0HXS9928E	chrX	+	71558371	71565488	35.9155	45.8016	1.27526	1.52e-09
ENSMUSG00000001964	Emd	chrX	+	71500025	71503226	200.645	180.925	0.901716	6.94e-10
ENSMUSG00000001983	Ccdc44	chr11	+	105927374	105934926	7.73143	7.88199	1.01947	1
ENSMUSG00000001985	Grik3	chr4	+	125167943	125391417	9.89064	7.21716	0.729696	5.69e-07
ENSMUSG00000001986	Gria3	chrX	+	38754030	38966276	1.12632	0.858999	0.762657	0.0536025
ENSMUSG00000001988	Npas1	chr7	-	17041069	17062129	0.745138	0.439725	0.590126	0.117292
ENSMUSG00000001995	AC073946.23-201	chr8	-	127941962	128016610	13.5677	10.9895	0.809975	2.19e-10
ENSMUSG00000001998	Ap4e1	chr2	+	126834465	126895550	2.79308	2.83801	1.01609	0.940813
ENSMUSG00000001999	Blvra	chr2	+	126896400	126913606	5.58163	5.17687	0.927483	0.649743
ENSMUSG00000002006	Pdzd4	chrX	-	71038697	71070308	23.0699	43.3363	1.87848	6.21e-150
ENSMUSG00000002007	Srpk3	chrX	+	71019743	71024264	0.0749161	0.0558441	0.745422	1
ENSMUSG00000002010	Idh3g	chrX	-	71024301	71032236	266.361	311.501	1.16947	6.99e-17
ENSMUSG00000002012	Pnck	chrX	-	70901332	70905167	1.86636	2.01049	1.07723	0.93975
ENSMUSG00000002014	Ssr4	chrX	+	71032366	71036163	152.664	162.245	1.06277	0.0972707
ENSMUSG00000002015	Bcap31	chrX	-	70931516	70961514	85.6468	92.452	1.07946	0.0302115
ENSMUSG00000002017	2810405J04Rik	chr17	-	75936425	75951286	16.3358	16.202	0.991812	1
ENSMUSG00000002020	Ltbp2	chr12	-	86124161	86217482	0.691188	0.77284	1.11813	0.619735
ENSMUSG00000002028	Mll1	chr9	-	44611437	44689357	20.9291	19.0939	0.912313	6.43e-11
ENSMUSG00000002031	1500035H01Rik	chr9	+	44575990	44590316	149.566	118.619	0.793091	6.31e-22
ENSMUSG00000002032	Tmem25	chr9	-	44601857	44607281	2.19022	1.64701	0.751984	0.00744951
ENSMUSG00000002033	Cd3g	chr9	-	44777654	44788514	0.0671905	0.0751279	1.11813	NA
ENSMUSG00000002043	Trappc6a	chr7	+	20094018	20101487	35.6868	26.4047	0.7399	3.6e-07
ENSMUSG00000002052	Supt6h	chr11	-	78020247	78059489	81.4296	88.9737	1.09265	7.35e-10
ENSMUSG00000002055	Spag5	chr11	+	78115030	78135959	25.8829	23.6606	0.914142	0.0149121
ENSMUSG00000002057	Foxn1	chr11	-	78171078	78200060	0.122279	0.0585959	0.4792	0.190844
ENSMUSG00000002058	Unc119	chr11	+	78156983	78162666	25.5498	20.2898	0.794128	2.01e-08
ENSMUSG00000002059	Rab34	chr11	+	78001931	78005690	33.2322	25.7486	0.774807	7.08e-17
ENSMUSG00000002064	Sdf2	chr11	+	78059247	78068997	52.8313	45.0581	0.852868	0.00041841
ENSMUSG00000002068	Ccne1	chr7	-	38883002	38892553	197.898	227.567	1.14992	7.34e-23
ENSMUSG00000002076	Hsf2bp	chr17	-	32081713	32171453	10.9711	17.6234	1.60635	7.83e-26
ENSMUSG00000002083	Bbc3	chr7	+	16894964	16903554	29.1173	21.982	0.754946	3.39e-11
ENSMUSG00000002100	Mybpc3	chr2	+	90958300	90976673	0.109519	0.257158	2.34808	0.0416525
ENSMUSG00000002102	Psmc3	chr2	+	90894165	90899589	177.957	157.659	0.885935	2.87e-09
ENSMUSG00000002103	Acp2	chr2	+	91043041	91048470	9.28132	8.09334	0.872003	0.0142262
ENSMUSG00000002104	Rapsn	chr2	+	90875776	90885886	1.69509	3.39462	2.00263	2.37e-05
ENSMUSG00000002105	Slc39a13	chr2	-	90901947	90910396	8.30468	6.03716	0.726959	1.55e-06
ENSMUSG00000002107	Cugbp2	chr2	-	6460750	6642661	3.83501	2.91348	0.759707	1.31e-06
ENSMUSG00000002108	Nr1h3	chr2	-	91024217	91035273	1.62642	1.00572	0.618361	0.00313916
ENSMUSG00000002109	Ddb2	chr2	-	91051728	91075488	10.5999	8.62093	0.813301	0.00026344
ENSMUSG00000002111	Sfpi1	chr2	+	90922546	90954523	0.471058	0.433757	0.920815	1
ENSMUSG00000002129	Sf3a1	chr11	+	4060352	4082544	166.584	193.106	1.15921	5.32e-29
ENSMUSG00000002147	Stat6	chr10	+	127080041	127098013	10.6569	5.25203	0.492831	1.28e-43
ENSMUSG00000002190	Clgn	chr8	+	85913765	85952451	2.24599	3.45774	1.53952	4.97e-07
ENSMUSG00000002204	Napsa	chr7	+	51827801	51838561	1.18503	2.25254	1.90083	0.00321581
ENSMUSG00000002205	Vrk3	chr7	+	52003782	52032885	32.8757	35.5268	1.08064	0.143507
ENSMUSG00000002210	1500002O20Rik	chr7	+	25184637	25207797	34.5377	32.3372	0.936285	0.110883
ENSMUSG00000002221	Paxip1	chr5	-	28067206	28117879	34.2187	33.0295	0.965248	0.22245
ENSMUSG00000002222	Rmnd5a	chr6	-	71338627	71390631	8.06725	10.2887	1.27537	4.92e-06
ENSMUSG00000002227	Mov10	chr3	-	104597753	104621223	28.7669	40.0386	1.39183	1.94e-45
ENSMUSG00000002228	Ppm1j	chr3	+	104583973	104588936	20.6956	15.0583	0.727608	5.06e-08
ENSMUSG00000002233	Rhoc	chr3	+	104591928	104597377	203.71	150.079	0.736728	5.83e-74
ENSMUSG00000002249	Tead3	chr17	-	28468615	28487291	17.1584	10.1599	0.592124	2.73e-25
ENSMUSG00000002250	Ppard	chr17	+	28369698	28438414	36.9778	28.5158	0.77116	5.11e-21
ENSMUSG00000002257	Def6	chr17	+	28344722	28365553	17.6831	13.3038	0.752345	1.11e-07
ENSMUSG00000002265	Peg3	chr7	-	6656602	6683132	45.1826	38.77	0.858073	4.88e-30
ENSMUSG00000002266	Zim1	chr7	-	6628153	6649161	0.277536	0.18366	0.661752	0.170912
ENSMUSG00000002274	Metrn	chr17	-	25931515	25933990	33.9099	24.2693	0.715701	1.26e-09
ENSMUSG00000002279	Tmem112	chr17	+	25716118	25799668	13.4743	10.9704	0.814174	0.000472504
ENSMUSG00000002280	Narfl	chr17	+	25910720	25920277	22.8696	17.3724	0.75963	1.39e-10
ENSMUSG00000002289	Angptl4	chr17	-	33910694	33918520	10.9985	11.1839	1.01686	1
ENSMUSG00000002290	AC129188.3	chr19	-	7471990	7473611	22.5722	15.5315	0.688082	0.000508265
ENSMUSG00000002297	Dbf4	chr5	-	8396972	8422680	68.9634	77.6404	1.12582	5.83e-07
ENSMUSG00000002307	Daxx	chr17	+	34046358	34048368	53.2506	57.6254	1.08216	0.00379832
ENSMUSG00000002308	Cd320	chr17	+	33980035	33986719	48.3178	48.7479	1.0089	1
ENSMUSG00000002319	Ipo4	chr14	-	56244236	56254521	76.0324	88.0708	1.15833	3.81e-13
ENSMUSG00000002320	Tm9sf1	chr14	-	56254801	56262643	24.2675	25.6172	1.05562	0.0343334
ENSMUSG00000002324	Rec8	chr14	+	56236873	56244232	17.3072	12.8572	0.742882	2.12e-05
ENSMUSG00000002325	Irf9	chr14	+	56222407	56228867	6.76339	8.36391	1.23664	0.00446603
ENSMUSG00000002326	Gmpr2	chr14	+	56291071	56297587	24.3906	22.8258	0.935844	0.362103
ENSMUSG00000002329	1810034K20Rik	chr14	-	56276715	56279345	17.0146	16.8853	0.992399	1
ENSMUSG00000002332	Dhrs1	chr14	-	56357856	56364436	44.4562	30.0815	0.676656	5.49e-18
ENSMUSG00000002341	Ncan	chr8	-	72616983	72644772	2.69176	2.40343	0.892883	0.162743
ENSMUSG00000002342	Tmem161a	chr8	+	72696254	72704829	24.6298	18.3088	0.743359	5.71e-23
ENSMUSG00000002343	Armc6	chr8	-	72744070	72758365	16.9622	14.5056	0.855173	0.00337734
ENSMUSG00000002345	2310045N01Rik	chr8	+	72663397	72671155	55.09	52.0037	0.943977	0.413197
ENSMUSG00000002346	Slc25a42	chr8	-	72708238	72718138	7.33934	2.73545	0.372711	3.46e-70
ENSMUSG00000002365	Snx9	chr17	+	5841345	5931946	22.454	19.2647	0.857965	0.00089462
ENSMUSG00000002372	Ranbp3	chr17	+	56812679	56851192	83.4014	69.9893	0.839186	4.63e-13
ENSMUSG00000002379	Ndufa11	chr17	+	56857184	56863671	333.502	282.053	0.845731	5.35e-09
ENSMUSG00000002384	Bmp8b	chr4	+	122782407	122803334	15.6908	12.0419	0.767454	2.29e-08
ENSMUSG00000002393	Nr2f6	chr8	-	73898021	73905805	28.1988	15.9922	0.567124	8.82e-45
ENSMUSG00000002395	Use1	chr8	+	73890746	73893628	111.941	93.443	0.834752	1.03e-15
ENSMUSG00000002396	Ocel1	chr8	+	73895196	73898281	0.740568	0.678662	0.916408	0.582437
ENSMUSG00000002409	Dyrk1b	chr7	+	28964487	28972313	11.2692	9.11939	0.809232	0.000529927
ENSMUSG00000002413	Braf	chr6	-	39553235	39675462	6.94088	9.74194	1.40356	4.34e-25
ENSMUSG00000002416	Ndufb2	chr6	+	39542572	39553381	92.6898	78.1065	0.842666	0.000780479
ENSMUSG00000002428	Hltf	chr3	+	19957810	20017167	6.95448	6.14107	0.883038	0.0561481
ENSMUSG00000002455	Prpf6	chr2	+	181326572	181350781	56.6013	55.315	0.977275	0.527612
ENSMUSG00000002458	Rgs19	chr2	-	181423123	181424205	48.5142	51.4788	1.06111	0.002603
ENSMUSG00000002459	Rgs20	chr1	-	4899656	5060366	1.35932	1.79773	1.32252	0.12452
ENSMUSG00000002475	Abhd3	chr18	-	10644408	10706769	0.208946	0.327081	1.56539	0.262772
ENSMUSG00000002477	Snrpd1	chr18	+	10617793	10628228	36.9489	40.1477	1.08657	0.549724
ENSMUSG00000002486	Tchp	chr5	+	115157768	115172336	8.6852	8.11785	0.934677	0.175476
ENSMUSG00000002489	Tiam1	chr16	-	89787355	89961072	6.84878	6.33168	0.924499	0.0397943
ENSMUSG00000002496	Tsc2	chr17	-	24732881	24769574	49.3433	46.6513	0.945442	0.00427234
ENSMUSG00000002500	Rpl3l	chr17	+	24864773	24873094	0.675338	1.10751	1.63993	0.24592
ENSMUSG00000002504	Slc9a3r2	chr17	-	24776226	24781902	12.7373	11.731	0.920992	0.2486
ENSMUSG00000002524	Puf60	chr15	-	75900613	75911376	164.296	143.727	0.874809	3.01e-12
ENSMUSG00000002546	Golga2	chr2	+	32142903	32153296	12.8187	12.6435	0.986329	0.82459
ENSMUSG00000002550	Uck1	chr2	-	32110521	32115679	3.9658	3.538	0.892127	0.636857
ENSMUSG00000002565	Scin	chr12	-	40786355	40860770	0.486954	0.313488	0.643773	0.227963
ENSMUSG00000002578	Ikzf4	chr10	-	128067898	128083047	2.97281	2.19183	0.737292	1.34e-05
ENSMUSG00000002580	1810046J19Rik	chr11	-	98299021	98300305	61.017	60.3971	0.989841	1
ENSMUSG00000002588	Pon1	chr6	-	5118089	5143946	0.13322	0.0372394	0.279533	0.406855
ENSMUSG00000002602	Axl	chr7	-	26542291	26573706	22.8725	15.4905	0.677253	1.77e-30
ENSMUSG00000002603	Tgfb1	chr7	+	26472020	26490096	29.8941	17.2826	0.578125	2.93e-29
ENSMUSG00000002608	Ccdc97	chr7	-	26496124	26504107	34.5151	33.488	0.970241	0.421286
ENSMUSG00000002617	Zfp40	chr17	-	23310835	23330219	1.11835	0.392483	0.350947	1.38e-09
ENSMUSG00000002625	Akap8l	chr17	-	32458369	32487526	26.33	15.0018	0.569762	1.52e-28
ENSMUSG00000002633	Shh	chr5	-	28783354	28793641	0.0485294	0.0406967	0.8386	1
ENSMUSG00000002635	Pdcd2l	chr7	-	34969517	34981680	38.4253	36.8374	0.958677	0.507504
ENSMUSG00000002658	Gtf2f1	chr17	-	57142825	57150722	91.7151	85.538	0.932649	0.00212909
ENSMUSG00000002660	Clpp	chr17	+	57129686	57135794	175.446	157.625	0.898425	5.42e-05
ENSMUSG00000002661	Alkbh7	chr17	+	57136761	57138734	29.2804	19.1874	0.655299	6.92e-08
ENSMUSG00000002664	Pspn	chr17	-	57138879	57139441	0.0824611	0.276607	3.3544	1
ENSMUSG00000002668	Dennd1c	chr17	-	57205478	57217933	4.96257	4.02859	0.811795	0.110324
ENSMUSG00000002679	Med6	chr12	-	82674543	82695993	22.3089	22.4305	1.00545	1
ENSMUSG00000002688	Prkd1	chr12	-	51442217	51750210	1.20943	0.599316	0.495536	0.000802503
ENSMUSG00000002699	Lcp2	chr11	+	33946919	33992295	0.00963764	0.0215523	2.23627	1
ENSMUSG00000002718	Cse1l	chr2	+	166731539	166770050	101.47	102.93	1.01438	0.614653
ENSMUSG00000002728	Nat5	chr2	+	145727834	145738264	10.9826	9.19868	0.837568	0.116293
ENSMUSG00000002731	Prkra	chr2	-	76467954	76486072	9.19156	5.56569	0.605522	1.24e-07
ENSMUSG00000002732	Fkbp7	chr2	-	76501100	76511127	3.23895	2.25692	0.696807	0.145183
ENSMUSG00000002733	Plekha3	chr2	+	76513337	76534885	14.6255	13.2122	0.903372	0.0264454
ENSMUSG00000002741	Ykt6	chr11	+	5855695	5867783	50.4759	45.7098	0.905576	0.000553347
ENSMUSG00000002748	Baz1b	chr5	+	135663133	135721999	20.685	20.2453	0.978743	0.653702
ENSMUSG00000002763	Pex6	chr17	+	46848411	46862490	16.0303	14.0463	0.876229	0.00627885
ENSMUSG00000002767	Mrpl2	chr17	+	46783177	46787081	124.806	121.283	0.971777	0.254662
ENSMUSG00000002768	Mea1	chr17	+	46818085	46820054	123.362	105.335	0.853875	6.14e-06
ENSMUSG00000002769	Gnmt	chr17	-	46862612	46863750	9.6746	3.77904	0.390614	1.33e-13
ENSMUSG00000002771	Grin2d	chr7	-	53087252	53122499	1.65479	1.15017	0.695056	0.000886004
ENSMUSG00000002778	Kdelr1	chr7	+	53128141	53139101	59.6472	52.2871	0.876607	1.06e-08
ENSMUSG00000002781	Tmem143	chr7	+	53152310	53172783	17.4347	24.0354	1.3786	8.35e-34
ENSMUSG00000002791	CT033797.5	chr17	-	32213027	32228368	0.081266	0.0454331	0.559066	1
ENSMUSG00000002797	Ggct	chr6	-	54932573	54942944	26.9917	30.9731	1.1475	0.0596472
ENSMUSG00000002799	Jag2	chr12	-	114146800	114167706	15.4258	7.95396	0.515628	4.83e-45
ENSMUSG00000002803	Btbd6	chr12	+	114214692	114217141	13.0204	10.269	0.788683	8.47e-05
ENSMUSG00000002804	Nudt14	chr12	-	114172943	114180329	42.7662	34.7938	0.813583	0.00073236
ENSMUSG00000002808	Epdr1	chr13	-	19683577	19711699	3.59688	3.14202	0.873541	0.285037
ENSMUSG00000002812	Flii	chr11	-	60527624	60528223	49.6246	39.6178	0.79835	2.73e-19
ENSMUSG00000002814	Top3a	chr11	-	60553559	60590867	12.1218	11.3602	0.937178	0.0601561
ENSMUSG00000002820	Atg4d	chr9	+	21069742	21078812	14.8183	13.0935	0.883606	0.0782553
ENSMUSG00000002825	Qtrt1	chr9	+	21216280	21224721	66.5865	67.4367	1.01277	0.916522
ENSMUSG00000002831	S3-12	chr17	-	56240013	56249225	0.17424	0.0708448	0.406594	0.0832111
ENSMUSG00000002833	Hdgfrp2	chr17	+	56219056	56240015	64.444	56.9896	0.884328	3.1e-05
ENSMUSG00000002835	Chaf1a	chr17	+	56179826	56206973	33.643	34.4969	1.02538	0.548581
ENSMUSG00000002844	Adprh	chr16	-	38445478	38452769	72.2442	75.3352	1.04279	0.207394
ENSMUSG00000002845	Tmem39a	chr16	+	38558810	38591303	70.5504	76.5296	1.08475	0.00216861
ENSMUSG00000002846	4930455C21Rik	chr16	-	38498428	38522747	20.3678	24.9079	1.2229	1.43e-06
ENSMUSG00000002847	Pla1a	chr16	-	38396204	38433225	1.88686	1.89151	1.00246	1
ENSMUSG00000002870	Mcm2	chr6	-	88833468	88848774	192.078	213.467	1.11136	2.57e-19
ENSMUSG00000002871	Gpr175	chr6	+	88852244	88862232	23.9145	18.4063	0.76967	1.44e-06
ENSMUSG00000002881	Nab1	chr1	-	52514137	52557523	2.45019	1.83139	0.747447	0.0358342
ENSMUSG00000002885	Cd97	chr8	-	86247149	86265225	18.4609	15.6933	0.850081	0.000786991
ENSMUSG00000002897	Il17ra	chr6	+	120413214	120433745	2.88838	3.96927	1.37422	0.000169852
ENSMUSG00000002900	Lamb1-1	chr12	+	31950098	32014358	43.6383	36.2714	0.831182	3.26e-19
ENSMUSG00000002908	Kcnn1	chr8	-	73365947	73380907	0.933984	0.471799	0.505146	1.95e-07
ENSMUSG00000002910	Arrdc2	chr8	-	73359053	73363433	6.92062	4.62037	0.667623	2.27e-06
ENSMUSG00000002930	Gsbs	chr6	+	55967508	55982682	0.0206705	0.0462248	2.23627	1
ENSMUSG00000002944	Cd36	chr5	-	17287507	17341714	0.0135921	0.0151978	1.11813	NA
ENSMUSG00000002948	Map2k7	chr8	+	4238739	4249592	44.9954	38.5767	0.857347	3.3e-25
ENSMUSG00000002949	Timm44	chr8	-	4259730	4275885	56.6188	39.99	0.706304	7.39e-22
ENSMUSG00000002957	Ap2a2	chr7	+	148748078	148818910	65.8589	59.6542	0.905789	8.04e-08
ENSMUSG00000002963	Pnkp	chr7	+	52112508	52118020	27.296	29.0128	1.0629	0.213474
ENSMUSG00000002968	Med25	chr7	-	52134760	52147779	111.708	114.178	1.02211	0.456806
ENSMUSG00000002980	Bcam	chr7	-	20341479	20355896	209.518	170.109	0.811905	2.21e-45
ENSMUSG00000002981	Clptm1	chr7	-	20216929	20250379	111.363	96.7629	0.868893	1.36e-12
ENSMUSG00000002983	Relb	chr7	-	20191565	20214787	14.7815	14.498	0.980818	0.809397
ENSMUSG00000002984	Tomm40	chr7	-	20286661	20300787	186.402	195.063	1.04647	0.00569798
ENSMUSG00000002985	Apoe	chr7	-	20281457	20284515	896.999	695.509	0.775374	4.64e-155
ENSMUSG00000002992	Apoc2	chr7	-	20256927	20262213	3.34414	3.21986	0.962837	1
ENSMUSG00000002996	Hbp1	chr12	-	32611332	32635400	20.4249	15.0963	0.739113	1.51e-19
ENSMUSG00000002997	Prkar2b	chr12	-	32643340	32746100	0.990744	1.12361	1.13411	0.646172
ENSMUSG00000003031	Cdkn1b	chr6	+	134870418	134875531	11.3408	9.23482	0.814299	3.05e-08
ENSMUSG00000003032	Klf4	chr4	-	55540012	55545347	52.8307	83.6933	1.58418	2.96e-144
ENSMUSG00000003033	Ap1m1	chr8	+	74763916	74781284	72.6365	68.2205	0.939204	0.0405952
ENSMUSG00000003037	Rab8a	chr8	+	74685098	74707803	109.18	75.1278	0.688107	4.89e-40
ENSMUSG00000003038	Hmgn2	chr4	-	133520652	133523916	10.0231	8.43619	0.841671	0.239664
ENSMUSG00000003039	2510049I19Rik	chr8	+	74743628	74747663	82.5655	70.6717	0.855947	1.34e-06
ENSMUSG00000003051	Elf3	chr1	-	137150150	137155049	22.5223	24.086	1.06943	0.231118
ENSMUSG00000003053	Cyp2c29	chr19	+	39315440	39405138	0.426038	0.291113	0.683303	0.639908
ENSMUSG00000003062	Stard3nl	chr13	-	19449545	19487621	24.6794	21.2571	0.861329	0.0245802
ENSMUSG00000003068	Stk11	chr10	+	79578547	79593427	54.6213	49.1581	0.899981	1.88e-06
ENSMUSG00000003070	Efna2	chr10	+	79642226	79652755	11.5799	6.91436	0.597098	4.96e-13
ENSMUSG00000003072	Atp5d	chr10	+	79601376	79605145	409.236	382.024	0.933505	1.11e-12
ENSMUSG00000003099	Ppp5c	chr7	-	17589988	17613265	148.732	139.772	0.93976	0.00230808
ENSMUSG00000003119	Crkrs	chr11	+	98064372	98112878	27.6818	34.845	1.25877	5.56e-63
ENSMUSG00000003123	Lipe	chr7	-	26164545	26181006	4.14704	3.42566	0.826049	0.017378
ENSMUSG00000003131	Pafah1b2	chr9	-	45773393	45792954	15.4894	15.6896	1.01292	0.934751
ENSMUSG00000003134	Tbc1d8	chr1	-	39428343	39535592	6.31585	4.73484	0.749675	5.83e-06
ENSMUSG00000003135	D1Bwg0212e	chr1	+	39591836	39603726	58.0162	53.189	0.916796	0.0118252
ENSMUSG00000003153	Slc2a3	chr6	-	122677826	122692763	503.858	401.627	0.797104	2.74e-246
ENSMUSG00000003154	Foxj2	chr6	+	122769931	122795384	5.78758	4.17345	0.721104	3.19e-08
ENSMUSG00000003161	Sri	chr5	+	8046077	8069379	13.7936	13.7094	0.993896	1
ENSMUSG00000003166	Dgcr2	chr16	-	17839574	17891747	25.01	23.45	0.937622	0.00174006
ENSMUSG00000003178	Mical3	chr6	-	120951380	121031627	8.49021	10.2496	1.20723	8.21e-05
ENSMUSG00000003184	Irf3	chr7	+	52253017	52258218	33.2296	27.4687	0.826633	7.24e-07
ENSMUSG00000003190	Bcl2l12	chr7	-	52246591	52254082	31.5239	31.8091	1.00905	1
ENSMUSG00000003198	BC011426	chr17	+	56031606	56038007	1.96808	1.0882	0.552923	0.00318541
ENSMUSG00000003199	Mpnd	chr17	+	56145133	56151347	44.3427	47.2478	1.06551	0.180277
ENSMUSG00000003200	Sh3gl1	chr17	-	56156175	56176058	95.0506	83.7233	0.88083	5.54e-08
ENSMUSG00000003206	Ebi3	chr17	+	56092045	56096444	0.569878	0.674681	1.18391	0.801108
ENSMUSG00000003208	Ccdc94	chr17	+	56098609	56107372	7.91435	6.70834	0.847617	0.12654
ENSMUSG00000003226	Ranbp2	chr10	+	57909599	57956903	22.0977	19.676	0.890412	3.31e-08
ENSMUSG00000003227	Edar	chr10	-	58063536	58138402	0.0100164	0.0111996	1.11813	NA
ENSMUSG00000003228	Grk5	chr19	+	60965651	61168456	0.568749	0.858516	1.50948	0.132278
ENSMUSG00000003233	Dvl3	chr16	+	20517054	20531723	38.772	34.1686	0.88127	0.000878988
ENSMUSG00000003234	Abcf3	chr16	+	20548649	20561452	24.1379	19.3504	0.801661	8.14e-06
ENSMUSG00000003235	Eif2b5	chr16	+	20498889	20510028	73.128	89.5127	1.22406	6.65e-19
ENSMUSG00000003269	Pscd2	chr7	-	53062006	53069686	35.2618	27.7167	0.786025	1.16e-22
ENSMUSG00000003271	Sult2b1	chr7	-	52985352	53014982	4.74713	3.34862	0.705399	0.0225069
ENSMUSG00000003273	Car11	chr7	+	52955212	52960052	5.75424	3.73996	0.649949	0.000786991
ENSMUSG00000003279	Dlgap1	chr17	+	70318412	71170753	0.200443	0.317507	1.58402	0.0913022
ENSMUSG00000003282	Plag1	chr4	-	3828142	3865529	1.66006	1.0004	0.60263	0.000720705
ENSMUSG00000003283	Hck	chr2	+	152934203	152977177	2.62625	8.87366	3.37884	3.58e-52
ENSMUSG00000003299	Mrpl4	chr9	+	20807180	20813279	72.6982	58.9415	0.81077	4.45e-08
ENSMUSG00000003308	Keap1	chr9	-	21034173	21043776	13.7292	11.5996	0.844884	0.00133319
ENSMUSG00000003309	Ap1m2	chr9	-	21099900	21116777	75.7618	43.5786	0.575206	4.44e-73
ENSMUSG00000003316	Glg1	chr8	-	113678320	113783116	38.067	28.7386	0.754949	4.94e-23
ENSMUSG00000003341	Atp8b3	chr10	-	79982329	80001869	1.09908	1.20772	1.09885	0.741518
ENSMUSG00000003344	Btbd2	chr10	-	80105361	80119816	82.3024	81.1744	0.986294	0.724602
ENSMUSG00000003345	Csnk1g2	chr10	+	80085524	80103516	94.4774	81.4204	0.861797	2.81e-13
ENSMUSG00000003346	D10Bwg1364e	chr10	-	80046393	80053086	81.2233	80.8384	0.995261	1
ENSMUSG00000003348	Mobkl2a	chr10	-	80148000	80164565	29.8399	19.8742	0.666028	1.16e-07
ENSMUSG00000003352	Cacnb3	chr15	+	98462650	98474961	16.4439	13.1478	0.799559	1.66e-06
ENSMUSG00000003354	Ccdc65	chr15	+	98538624	98539756	1.067	1.21599	1.13964	0.688441
ENSMUSG00000003355	Fkbp11	chr15	-	98554803	98558629	38.859	28.7364	0.739506	2.24e-05
ENSMUSG00000003360	AC156543.10-201	chr15	-	98475564	98493320	40.9845	38.4167	0.937347	0.0635432
ENSMUSG00000003363	Pld3	chr7	-	28317018	28338237	71.3022	59.2684	0.831228	3.84e-17
ENSMUSG00000003378	Grik5	chr7	-	25794871	25857388	13.2334	11.2047	0.846695	0.00064217
ENSMUSG00000003379	Cd79a	chr7	+	25682399	25687216	1.4362	1.18326	0.823887	0.909327
ENSMUSG00000003380	Rabac1	chr7	-	25754768	25757747	128.922	102.76	0.797072	1.85e-12
ENSMUSG00000003382	Etv3	chr3	+	87329328	87344078	4.59529	3.7016	0.805521	2.63e-07
ENSMUSG00000003402	Prkcsh	chr9	+	21807478	21818663	140.053	132.996	0.949613	0.0270724
ENSMUSG00000003410	Elavl3	chr9	-	21819448	21856467	2.62427	3.56809	1.35965	0.0356504
ENSMUSG00000003411	Rab3b	chr4	+	108551667	108615929	6.33338	7.69464	1.21493	0.000361531
ENSMUSG00000003418	St8sia6	chr2	-	13572646	13715435	0.486413	0.502038	1.03212	1
ENSMUSG00000003420	Fcgrt	chr7	-	52348362	52359192	2.35839	3.75264	1.59119	0.00118936
ENSMUSG00000003421	Nosip	chr7	+	52317798	52333873	74.4654	73.5743	0.988033	0.816357
ENSMUSG00000003423	Pih1d1	chr7	+	52409672	52415439	52.9738	53.5092	1.01011	0.972028
ENSMUSG00000003429	Rps11	chr7	-	52377756	52379766	536.775	552.586	1.02945	0.457933
ENSMUSG00000003435	Supt5h	chr7	-	29099916	29123738	144.763	130.761	0.903278	1.29e-10
ENSMUSG00000003436	Dll3	chr7	-	29076672	29086804	9.17736	5.23383	0.570298	2.37e-22
ENSMUSG00000003437	Paf1	chr7	+	29177969	29184407	55.2869	57.2425	1.03537	0.374538
ENSMUSG00000003438	Timm50	chr7	-	29090534	29097091	77.8533	58.2859	0.748663	5.08e-16
ENSMUSG00000003444	Ixl	chr7	-	29171164	29177727	12.2031	11.908	0.975825	1
ENSMUSG00000003452	Bicd1	chr6	+	149357505	149511851	1.57998	1.55166	0.982073	0.93949
ENSMUSG00000003458	Ncstn	chr1	-	173996143	174012926	45.6363	39.9105	0.874533	0.000365817
ENSMUSG00000003464	Pex19	chr1	+	174056885	174065414	48.9103	55.7045	1.13891	1.18e-06
ENSMUSG00000003469	Phyhip	chr14	+	70857282	70868639	3.17029	1.95575	0.616901	1.53e-05
ENSMUSG00000003476	Crhr2	chr6	-	55040042	55083008	0.204784	0.228975	1.11813	1
ENSMUSG00000003477	Inmt	chr6	-	55120619	55125037	0.0338906	0.0378942	1.11813	NA
ENSMUSG00000003484	Cyp4f18	chr8	-	74512380	74533525	0.0292604	0.163585	5.59066	0.132619
ENSMUSG00000003500	Impdh1	chr6	-	29150433	29166331	40.2172	36.6857	0.912187	0.011447
ENSMUSG00000003518	Dusp3	chr11	-	101832456	101848327	12.9308	12.1192	0.937231	0.0758328
ENSMUSG00000003526	Prodh	chr16	-	18060449	18089256	12.4717	13.4326	1.07705	0.327222
ENSMUSG00000003527	Dgcr14	chr16	-	17900803	17911441	27.2317	24.897	0.914263	0.111273
ENSMUSG00000003528	Slc25a1	chr16	-	17925303	17928312	99.2804	89.6576	0.903075	0.00152128
ENSMUSG00000003531	Dgcr6	chr16	+	18052952	18071453	39.9909	28.2785	0.707124	1.89e-10
ENSMUSG00000003534	Ddr1	chr17	-	35818511	35841544	51.7933	41.8285	0.807605	5.83e-29
ENSMUSG00000003541	Ier3	chr17	+	35958628	35959868	27.2959	21.5438	0.78927	2.27e-05
ENSMUSG00000003545	Fosb	chr7	-	19888069	19895394	1.13774	0.78659	0.691365	0.0235705
ENSMUSG00000003546	Klc4	chr17	-	46767573	46782104	12.18	10.8689	0.892356	0.121172
ENSMUSG00000003549	Ercc1	chr7	+	19930126	19941873	73.6155	81.3766	1.10543	0.0303088
ENSMUSG00000003555	Cyp17a1	chr19	-	46741654	46747464	0.0663711	0.0247372	0.372711	0.688441
ENSMUSG00000003559	As3mt	chr19	+	46781932	46815585	2.68289	5.02828	1.8742	1.36e-06
ENSMUSG00000003573	Homer3	chr8	+	72806725	72818260	40.6511	23.2098	0.570952	1.14e-61
ENSMUSG00000003575	Crtc1	chr8	-	72906253	72963478	10.1171	8.72997	0.862892	0.000329262
ENSMUSG00000003581	Rnf215	chr11	+	4035204	4041175	8.14975	6.75	0.828247	0.00730273
ENSMUSG00000003585	Sec14l2	chr11	-	3997041	4018834	2.91669	4.29487	1.47251	0.000335934
ENSMUSG00000003604	Aven	chr2	+	112333120	112474730	14.229	13.3569	0.938711	0.560649
ENSMUSG00000003617	Cp	chr3	+	19857053	19907609	0.0178967	0.035019	1.95673	0.523421
ENSMUSG00000003623	Crot	chr5	-	8966032	8997324	5.53752	5.35061	0.966248	0.856445
ENSMUSG00000003644	Rps6ka1	chr4	-	133403204	133443712	99.0254	97.5401	0.985001	0.600064
ENSMUSG00000003657	Calb2	chr8	-	112661401	112692110	1.03957	3.71959	3.57802	6.01e-10
ENSMUSG00000003660	Ascc3l1	chr2	+	127034121	127048453	117.858	109.911	0.93257	3.01e-09
ENSMUSG00000003662	Ciao1	chr2	-	127066673	127073552	42.5907	41.3875	0.97175	0.67387
ENSMUSG00000003665	Has1	chr17	-	17980291	17992152	0.133725	0.112142	0.8386	0.960435
ENSMUSG00000003680	Taf6l	chr19	-	8848983	8858486	15.6389	15.0652	0.963314	0.698281
ENSMUSG00000003721	Insig2	chr1	-	123200929	123224601	7.27083	6.23281	0.857235	0.0363093
ENSMUSG00000003731	Kpna6	chr4	-	129321223	129350011	28.3882	28.7519	1.01281	0.877404
ENSMUSG00000003746	Man1a	chr10	-	53624593	53795602	0.998952	0.51439	0.51493	3.43e-08
ENSMUSG00000003752	Itpkc	chr7	-	27992190	28013647	8.02239	6.59814	0.822465	0.00179635
ENSMUSG00000003762	Adck4	chr7	+	28018041	28042969	16.9834	16.013	0.942863	0.289051
ENSMUSG00000003778	Brd8	chr18	-	34758268	34784255	21.1686	21.4377	1.01271	0.821111
ENSMUSG00000003779	Kif20a	chr18	+	34784277	34792919	110.533	99.9353	0.904125	1.85e-09
ENSMUSG00000003808	Farsa	chr8	+	87380887	87393156	48.2382	36.5352	0.757391	9.3e-47
ENSMUSG00000003809	Gcdh	chr8	-	87410291	87417820	15.8694	15.1029	0.951702	0.463686
ENSMUSG00000003810	Mast2	chr4	-	115979366	116136356	56.3779	57.3333	1.01694	0.164951
ENSMUSG00000003812	Dnase2a	chr8	+	87432458	87435607	9.43355	8.95317	0.949078	0.512387
ENSMUSG00000003813	Rad23a	chr8	-	87357917	87361946	85.3201	71.2434	0.835013	8.45e-16
ENSMUSG00000003814	Calr	chr8	-	87365748	87370833	509.753	352.023	0.690576	1.35e-260
ENSMUSG00000003824	Syce2	chr8	+	87396009	87411345	125.927	103.918	0.825225	5.08e-08
ENSMUSG00000003847	Nfat5	chr8	+	109817369	109903416	13.979	9.96109	0.712573	1.8e-67
ENSMUSG00000003848	Nob1	chr8	-	109936385	109948941	154.202	117.101	0.759399	6.23e-41
ENSMUSG00000003849	Nqo1	chr8	-	109912124	109927106	78.9486	67.0119	0.848804	7.04e-09
ENSMUSG00000003863	Ppfia3	chr7	-	52594495	52622084	9.67041	8.24936	0.853052	0.000146425
ENSMUSG00000003865	Gys1	chr7	+	52690213	52711989	41.0529	45.5214	1.10885	1.41e-06
ENSMUSG00000003868	Ruvbl2	chr7	-	52677221	52693466	236.719	221.041	0.933768	1.05e-05
ENSMUSG00000003872	Lin7b	chr7	-	52623260	52625953	3.28566	2.58837	0.787775	0.52982
ENSMUSG00000003873	Bax	chr7	-	52717064	52722268	222.128	202.367	0.911035	0.000981311
ENSMUSG00000003882	Il7r	chr15	-	9435915	9459631	0.0110817	0.0123908	1.11813	NA
ENSMUSG00000003923	Tfam	chr10	-	70688211	70701028	26.6247	27.1614	1.02016	0.82118
ENSMUSG00000003929	Zfp81	chr17	-	33466286	33495823	1.59004	1.44378	0.908014	0.623082
ENSMUSG00000003934	Efnb3	chr11	-	69367593	69373707	2.53942	4.12016	1.62248	8.52e-08
ENSMUSG00000003948	Mmd	chr11	+	90048997	90110210	4.75725	4.9741	1.04558	0.670007
ENSMUSG00000003949	Hlf	chr11	-	90197848	90252231	0.519823	0.869156	1.67202	3.59e-08
ENSMUSG00000003955	2310056P07Rik	chr16	-	36043929	36071601	72.0915	63.4535	0.880181	0.0280106
ENSMUSG00000003970	Rpl8	chr15	+	76734500	76736748	3211.44	2587.58	0.805737	2.24e-224
ENSMUSG00000003974	Grm3	chr5	-	9485235	9725352	0.00953042	0.0106563	1.11813	NA
ENSMUSG00000003992	Ssbp2	chr13	+	91599887	91828471	1.01456	0.787141	0.775847	0.198616
ENSMUSG00000004018	Fancl	chr11	+	26286134	26371876	8.85187	12.7091	1.43575	2.26e-06
ENSMUSG00000004031	6430517E21Rik	chr1	-	160175401	160286391	0.532593	0.260535	0.489183	0.00450417
ENSMUSG00000004032	Gstm5	chr3	+	107698738	107701604	12.2298	8.76956	0.717063	0.0115035
ENSMUSG00000004035	Gstm7	chr3	-	107729251	107734735	1.35622	0.818874	0.603792	0.0857828
ENSMUSG00000004038	Gstm3	chr3	-	107745250	107772201	3.06103	4.04026	1.3199	0.0470142
ENSMUSG00000004040	Stat3	chr11	-	100746411	100800718	24.5464	26.7355	1.08919	0.000286917
ENSMUSG00000004043	Stat5a	chr11	+	100720664	100746483	1.42925	2.31285	1.61823	5.93e-08
ENSMUSG00000004044	Ptrf	chr11	-	100818046	100832201	24.5795	15.237	0.619907	6.39e-77
ENSMUSG00000004054	Map3k11	chr19	+	5689130	5702862	20.2972	17.6039	0.867305	0.000112773
ENSMUSG00000004056	Akt2	chr7	+	28376570	28425845	6.6372	6.02406	0.90762	0.199818
ENSMUSG00000004069	Dnaja3	chr16	+	4639988	4687292	36.5095	40.5125	1.10964	2.76e-05
ENSMUSG00000004070	Hmox2	chr16	+	4726360	4764848	54.4217	39.3934	0.723855	6.6e-34
ENSMUSG00000004071	5730403B10Rik	chr16	-	4750347	4770097	39.2312	30.4933	0.777271	1.22e-34
ENSMUSG00000004085	B230120H23Rik	chr2	+	72123693	72280667	4.42369	2.84283	0.642638	6.75e-07
ENSMUSG00000004096	Cwc15	chr9	+	14305060	14315021	81.109	75.8034	0.934587	0.219191
ENSMUSG00000004098	Col5a3	chr9	-	20574493	20619511	0.849629	0.801947	0.943878	0.985434
ENSMUSG00000004099	Dnmt1	chr9	-	20711649	20757317	93.2398	109.014	1.16918	2.75e-28
ENSMUSG00000004100	Ppan	chr9	+	20692618	20696622	191.409	195.285	1.02025	0.431555
ENSMUSG00000004105	Angptl2	chr2	+	33071588	33103237	1.69941	1.54389	0.908483	0.555162
ENSMUSG00000004110	Cacna1e	chr1	-	156239648	156573049	0.00593999	0.0132834	2.23627	1
ENSMUSG00000004113	Cacna1b	chr2	-	24459406	24618672	3.5757	3.28232	0.917951	0.101807
ENSMUSG00000004127	Rg9mtd2	chr3	+	137806411	137822785	3.42262	3.53811	1.03375	0.872194
ENSMUSG00000004151	Etv1	chr12	+	39505966	39592836	1.56072	1.16339	0.745422	0.140361
ENSMUSG00000004187	Kifc2	chr15	+	76490995	76498625	5.8161	3.56675	0.613255	6.94e-09
ENSMUSG00000004207	Psap	chr10	+	59740374	59765342	154.099	142.694	0.925987	5.16e-06
ENSMUSG00000004221	Ikbkg	chrX	+	71638629	71699117	3.06246	3.28698	1.07331	0.130112
ENSMUSG00000004231	Pax2	chr19	+	44830538	44912758	0.0357778	0.0400043	1.11813	NA
ENSMUSG00000004233	Wars2	chr3	+	98944990	99024126	2.2127	1.79158	0.809682	0.0547759
ENSMUSG00000004263	Atn1	chr6	-	124689206	124706039	67.0902	64.0437	0.954591	0.0111621
ENSMUSG00000004264	Phb2	chr6	+	124662339	124666963	356.147	396.428	1.1131	1e-11
ENSMUSG00000004266	Ptpn6	chr6	-	124670724	124688732	13.5138	12.2345	0.905333	0.219191
ENSMUSG00000004267	Eno2	chr6	-	124710070	124713630	5.43041	3.36241	0.619181	3.9e-11
ENSMUSG00000004268	Emg1	chr6	-	124654398	124662196	176.661	175.169	0.991557	0.914361
ENSMUSG00000004270	Mboat5	chr6	+	124613044	124654388	50.6576	52.3765	1.03393	0.470968
ENSMUSG00000004285	Atp6v1f	chr6	+	29417717	29420512	56.3572	48.6467	0.863184	0.0393722
ENSMUSG00000004317	Clcn5	chrX	-	6736594	6896359	11.5167	9.93033	0.862256	0.00291707
ENSMUSG00000004319	Clcn3	chr8	-	63389185	63462097	13.989	11.1908	0.799969	4.15e-20
ENSMUSG00000004328	Hif3a	chr7	-	17616855	17647776	4.73527	2.55941	0.5405	1.71e-08
ENSMUSG00000004341	Gpx6	chr13	+	21404085	21411489	1.12439	1.07762	0.9584	1
ENSMUSG00000004347	Pde1c	chr6	-	56019814	56312386	0.0583271	0.0326087	0.559066	0.523421
ENSMUSG00000004356	Utp20	chr10	-	88209351	88289559	44.4169	35.3504	0.795879	1.47e-38
ENSMUSG00000004359	Spic	chr10	-	88137516	88145768	0.0255725	0.400308	15.6539	0.000498749
ENSMUSG00000004360	AC153912.8	chr10	+	28931448	28950585	0.432032	0.185796	0.430051	0.0598132
ENSMUSG00000004364	Cul3	chr1	-	80261497	80337055	26.2362	31.9009	1.21591	4.72e-08
ENSMUSG00000004366	Sst	chr16	-	23889666	23890930	0.0621783	0.139047	2.23627	1
ENSMUSG00000004371	Il11	chr7	-	4724668	4729743	0.473907	0.326087	0.688082	0.542681
ENSMUSG00000004383	Large	chr8	-	75338497	75876518	5.59506	3.76175	0.672335	8.99e-15
ENSMUSG00000004393	Ddx56	chr11	-	6158921	6167775	91.3551	114.347	1.25167	6.12e-21
ENSMUSG00000004394	Tmed4	chr11	-	6170371	6174873	28.5917	27.4535	0.960194	0.50559
ENSMUSG00000004415	Emid2	chr5	-	137217628	137359054	0.167698	0.616099	3.67386	5.44e-08
ENSMUSG00000004446	Bid	chr6	-	120841947	120866854	57.2141	49.4672	0.864598	1.01e-06
ENSMUSG00000004451	Ralb	chr1	-	121366881	121401371	26.6327	19.0961	0.717018	3.89e-16
ENSMUSG00000004455	Ppp1cc	chr5	+	122608286	122625282	12.0526	11.4946	0.953702	1
ENSMUSG00000004460	Dnajb11	chr16	+	22857917	22872461	26.1844	26.52	1.01282	0.949954
ENSMUSG00000004462	Tbccd1	chr16	-	22813287	22857642	12.453	10.7809	0.86573	0.0111678
ENSMUSG00000004473	Clec11a	chr7	-	51559139	51562329	1.65076	0.820343	0.496948	0.00450417
ENSMUSG00000004500	Zfp324	chr7	+	13551186	13559171	2.28532	2.08302	0.911481	0.42877
ENSMUSG00000004508	Gab2	chr7	+	104230260	104457450	2.63296	1.45035	0.550845	0.000215805
ENSMUSG00000004530	Coro1c	chr5	-	114292444	114358767	94.6406	97.6893	1.03221	0.0996297
ENSMUSG00000004535	Tax1bp1	chr6	+	52663722	52716774	34.3035	33.9431	0.989494	0.911195
ENSMUSG00000004540	Psg17	chr7	-	19399285	19406956	0.33004	0.328026	0.993896	1
ENSMUSG00000004542	Psg19	chr7	-	19374473	19383859	0.0471206	0.0263436	0.559066	1
ENSMUSG00000004552	Ctse	chr1	+	133534882	133572080	0.0122044	0.0136461	1.11813	NA
ENSMUSG00000004558	Ndrg2	chr14	-	52524945	52533163	6.42309	5.27208	0.820802	0.0833709
ENSMUSG00000004561	Mett11d1	chr14	+	52504516	52511543	20.8636	21.2932	1.02059	0.914813
ENSMUSG00000004562	E130112L23Rik	chr14	+	52604507	52625922	4.84403	3.24789	0.670494	4.57e-16
ENSMUSG00000004565	Pnpla6	chr8	+	3515383	3544266	28.9211	20.1074	0.695249	2.4e-30
ENSMUSG00000004567	Mcoln1	chr8	+	3500456	3515232	59.3506	41.0995	0.692486	4.7e-34
ENSMUSG00000004568	Arhgef18	chr8	+	3393005	3450640	22.0627	20.0461	0.908596	0.00136202
ENSMUSG00000004591	Pkn2	chr3	-	142453865	142516848	19.254	19.2695	1.00081	1
ENSMUSG00000004609	Cd33	chr7	-	50782825	50788541	0.0120189	0.147826	12.2995	0.00338077
ENSMUSG00000004610	Etfb	chr7	+	50699477	50713170	101.979	117.245	1.14969	0.000171828
ENSMUSG00000004612	Nkg7	chr7	+	50692442	50693616	0.0454874	0.203444	4.47253	0.2335
ENSMUSG00000004613	Lim2	chr7	+	50683039	50691363	0.0500657	0.05598	1.11813	NA
ENSMUSG00000004626	Stxbp2	chr8	+	3630954	3643644	93.7374	66.5124	0.709561	1.44e-28
ENSMUSG00000004630	Pcp2	chr8	-	3623370	3625545	0.156022	0.329524	2.11203	0.0980342
ENSMUSG00000004631	Sgce	chr6	-	4624349	4697204	10.0198	7.00219	0.698833	3.49e-08
ENSMUSG00000004633	Chn2	chr6	+	53989547	54017792	1.40288	1.10574	0.788192	0.185984
ENSMUSG00000004637	Wwox	chr8	+	116963554	117876608	4.74022	3.61279	0.762156	0.0185614
ENSMUSG00000004642	Slbp	chr5	-	33977600	33994994	47.1654	51.1636	1.08477	0.11193
ENSMUSG00000004651	Tyr	chr7	-	94574909	94641870	0.0190021	0.0212469	1.11813	NA
ENSMUSG00000004655	Aqp1	chr6	+	55286425	55298549	0.0635361	0.0426251	0.67088	0.876108
ENSMUSG00000004661	Arid3b	chr9	-	57638159	57684513	47.4336	44.3088	0.934122	0.000164115
ENSMUSG00000004665	Cnn2	chr10	+	79451328	79458807	146.157	113.826	0.778795	1.79e-46
ENSMUSG00000004667	Polr2e	chr10	-	79498693	79499930	225.34	249.625	1.10777	1.36e-24
ENSMUSG00000004668	Abca13	chr11	+	9091944	9584262	0.0213922	0.0159462	0.745422	0.773119
ENSMUSG00000004677	Myo9b	chr8	+	73796612	73884611	36.2582	25.51	0.703565	5.38e-78
ENSMUSG00000004698	Hdac9	chr12	-	34732450	35058985	0.541569	0.4866	0.8985	0.633857
ENSMUSG00000004707	Ly9	chr1	-	173518754	173537541	0.041508	0.0154705	0.372711	0.688441
ENSMUSG00000004709	Cd244	chr1	+	173489323	173515449	0.0093854	0.0104941	1.11813	NA
ENSMUSG00000004730	Emr1	chr17	+	57498108	57622952	0.00956589	0.0106959	1.11813	NA
ENSMUSG00000004748	1700020C11Rik	chr11	-	3991482	3995448	11.1462	11.4171	1.0243	0.966132
ENSMUSG00000004768	Rab23	chr1	+	33776726	33799409	11.3673	10.3648	0.911811	0.0316613
ENSMUSG00000004771	Rab11a	chr9	-	64563105	64585565	81.7246	62.3826	0.763327	5.51e-11
ENSMUSG00000004788	Eif2b2	chr12	+	86560430	86567578	86.7891	78.8485	0.908507	0.00194621
ENSMUSG00000004789	Dlst	chr12	+	86451782	86475041	69.7487	64.4229	0.923643	0.00115614
ENSMUSG00000004791	Pgf	chr12	-	86507588	86518246	3.07916	1.50286	0.488074	2.62e-05
ENSMUSG00000004798	Ulk2	chr11	-	61589150	61668575	3.96486	3.62358	0.913923	0.435675
ENSMUSG00000004814	Ccl24	chr5	-	136045806	136048913	0.0871199	0.0974116	1.11813	NA
ENSMUSG00000004815	Dgkq	chr5	-	109075711	109098691	6.11734	4.9856	0.814995	0.00213073
ENSMUSG00000004837	Grap	chr11	+	61466766	61486286	0.0692007	0.0257919	0.372711	0.688441
ENSMUSG00000004843	Chmp2b	chr16	-	65539377	65562942	11.1592	10.4749	0.938679	0.496789
ENSMUSG00000004846	Plod3	chr5	+	137462888	137472518	28.6445	24.336	0.849586	5.78e-06
ENSMUSG00000004849	Ap1s1	chr5	-	137510862	137522005	59.9163	51.5073	0.859654	4.72e-09
ENSMUSG00000004864	Mapk13	chr17	+	28906251	28915643	38.7928	32.1367	0.828419	0.000530834
ENSMUSG00000004865	Srpk1	chr17	-	28724592	28759466	92.4415	90.493	0.978921	0.437895
ENSMUSG00000004872	Pax3	chr1	-	78097841	78193413	0.30646	0.237228	0.774092	0.390656
ENSMUSG00000004880	Lbr	chr1	-	183745446	183772532	75.1528	77.55	1.0319	0.315429
ENSMUSG00000004885	Crabp2	chr3	+	87752587	87757298	12.7327	9.35986	0.735105	0.00325442
ENSMUSG00000004891	Nes	chr3	+	87774999	87777313	22.159	15.1633	0.684296	8.96e-100
ENSMUSG00000004892	Bcan	chr3	-	87791452	87804278	0.865957	0.511792	0.591013	0.0175484
ENSMUSG00000004894	Hapln2	chr3	-	87825671	87831505	0.046622	0.0260648	0.559066	1
ENSMUSG00000004895	Prcc	chr3	-	87662821	87689530	78.0389	76.7716	0.98376	0.671089
ENSMUSG00000004896	BC023814	chr3	-	87726522	87734049	13.5023	10.3508	0.766599	0.000341958
ENSMUSG00000004897	Hdgf	chr3	+	87710242	87720054	287.573	299.041	1.03988	0.00231239
ENSMUSG00000004902	Slc25a18	chr6	+	120723785	120744000	0.0835784	0.163541	1.95673	0.523421
ENSMUSG00000004929	Thop1	chr10	+	80532779	80545304	110.027	117.205	1.06524	0.00179921
ENSMUSG00000004931	Apba3	chr10	+	80730916	80735991	33.911	31.0936	0.91692	0.0397949
ENSMUSG00000004933	Matk	chr10	+	80715679	80725730	2.00801	0.719936	0.358532	2.17e-12
ENSMUSG00000004934	Pias4	chr10	-	80616010	80630668	49.8842	43.2227	0.866462	8.79e-07
ENSMUSG00000004936	Map2k1	chr9	-	64033576	64101438	31.8668	32.5084	1.02013	0.751536
ENSMUSG00000004937	Sgta	chr10	-	80506819	80522923	161.817	136.611	0.844232	3.69e-20
ENSMUSG00000004939	Itgb1bp3	chr10	-	80660914	80664782	0.0658984	0.024561	0.372711	0.688441
ENSMUSG00000004945	5730437N04Rik	chr17	-	5410863	5440260	31.5605	19.7241	0.624964	2.21e-05
ENSMUSG00000004947	Dtx2	chr5	+	136470669	136508742	33.0353	31.5365	0.954631	0.155801
ENSMUSG00000004948	Zp3	chr5	+	136455968	136464494	10.2577	11.3567	1.10713	0.37339
ENSMUSG00000004951	Hspb1	chr5	+	136363788	136365433	28.4432	19.1979	0.674955	1.7e-06
ENSMUSG00000004952	Rasa4	chr5	+	136559785	136587730	3.95206	5.52768	1.39868	0.000175328
ENSMUSG00000004961	Syt5	chr7	-	4491369	4498169	3.38856	2.73924	0.80838	0.178099
ENSMUSG00000004980	Hnrnpa2b1	chr6	-	51410432	51419893	47.9412	53.5239	1.11645	1.72e-09
ENSMUSG00000004988	Fxyd4	chr6	-	117883746	117887353	0.670444	1.6867	2.5158	0.265725
ENSMUSG00000004994	Ccdc130	chr8	-	86781693	86794279	14.3172	10.8334	0.756671	2.02e-09
ENSMUSG00000004996	2410018C20Rik	chr8	-	86773804	86781223	51.9707	46.7839	0.900198	0.0149076
ENSMUSG00000005034	Prkacb	chr3	-	146392542	146475924	12.9222	11.739	0.908437	0.00143152
ENSMUSG00000005043	Sgsh	chr11	-	119204738	119216816	2.3572	1.88195	0.798383	0.00221725
ENSMUSG00000005045	Chd5	chr4	+	151712759	151764303	2.17509	1.91251	0.879279	0.0501229
ENSMUSG00000005054	Cstb	chr10	+	77888414	77890364	194.315	133.48	0.686926	2.68e-34
ENSMUSG00000005057	Sh2b2	chr5	-	136694018	136720773	4.06037	2.98261	0.734566	0.00224624
ENSMUSG00000005069	Pex5	chr6	-	124346833	124365085	17.2285	19.9725	1.15927	6.25e-08
ENSMUSG00000005078	1200003C05Rik	chr12	+	73186575	73195854	26.4801	24.4367	0.922832	0.0890234
ENSMUSG00000005087	Cd44	chr2	-	102651297	102741822	1.8716	1.32467	0.707774	8.23e-07
ENSMUSG00000005089	Slc1a2	chr2	+	102498815	102630941	0.0337607	0.037749	1.11813	1
ENSMUSG00000005102	Eif2ak4	chr2	+	118214352	118300969	6.55876	6.87655	1.04845	0.373654
ENSMUSG00000005103	Wdr1	chr5	-	38918052	38952905	87.6284	70.0285	0.799153	1.07e-27
ENSMUSG00000005107	Slc2a9	chr5	-	38740511	38874624	0.00612521	0.0616392	10.0632	0.0118627
ENSMUSG00000005124	Wisp1	chr15	+	66722881	66754763	4.11206	3.71883	0.904372	0.156822
ENSMUSG00000005125	Ndrg1	chr15	-	66760882	66801202	15.3766	11.012	0.716155	7.12e-11
ENSMUSG00000005131	4930550C14Rik	chr9	+	53213390	53240908	1.54783	0.951872	0.614973	0.114705
ENSMUSG00000005142	Man2b1	chr8	+	87607167	87622638	44.5064	33.4089	0.750654	7.32e-21
ENSMUSG00000005148	Klf5	chr14	+	99697909	99712624	178.277	200.61	1.12527	5.83e-14
ENSMUSG00000005150	1500041N16Rik	chr8	-	87598933	87604645	25.7564	20.0215	0.777338	0.000105728
ENSMUSG00000005161	Prdx2	chr8	+	87493485	87498733	81.8499	56.1007	0.685409	7.29e-56
ENSMUSG00000005198	Polr2a	chr11	-	69547498	69572139	182.503	224.473	1.22997	1.24e-173
ENSMUSG00000005202	Shbg	chr11	-	69428305	69431407	0.031152	0.034832	1.11813	NA
ENSMUSG00000005204	Senp3	chr11	-	69486611	69495472	82.5795	106.774	1.29298	2.26e-52
ENSMUSG00000005220	Corin	chr5	-	72691263	72895447	0.0327915	0.0824969	2.5158	0.265725
ENSMUSG00000005225	Plekha8	chr6	+	54545104	54595833	3.70639	4.57915	1.23547	7.62e-06
ENSMUSG00000005232	G6pc2	chr2	+	69049129	69064741	0.00984374	0.055033	5.59066	0.132619
ENSMUSG00000005233	Spc25	chr2	-	69031951	69044192	29.1195	28.8124	0.989452	0.940813
ENSMUSG00000005237	Dnahc2	chr11	-	69234310	69362610	0.225418	0.360068	1.59733	0.0103657
ENSMUSG00000005251	Ripk4	chr16	-	97963539	97985098	8.71365	5.43327	0.623536	6.41e-31
ENSMUSG00000005262	Ufd1l	chr16	+	18811871	18815450	27.9344	25.1638	0.900818	0.0369909
ENSMUSG00000005267	Zfp287	chr11	-	62513857	62545387	1.48095	1.78087	1.20252	0.0313223
ENSMUSG00000005268	Prlr	chr15	+	10106992	10259143	0.172679	0.212386	1.22995	0.691756
ENSMUSG00000005299	Letm1	chr5	-	34082321	34125466	30.0101	31.4522	1.04805	0.312184
ENSMUSG00000005312	Ubqln1	chr13	-	58277523	58316997	100.776	94.5089	0.937807	5.63e-05
ENSMUSG00000005320	Fgfr4	chr13	+	55254000	55270094	2.16466	1.22349	0.56521	2.18e-05
ENSMUSG00000005338	Cadm3	chr1	-	175264384	175297826	0.345568	0.549082	1.58893	0.0278446
ENSMUSG00000005354	Txn2	chr15	-	77745476	77759436	92.3271	83.2922	0.902142	2.31e-15
ENSMUSG00000005355	Casp14	chr10	-	78174741	78181038	0.240315	0.304531	1.26722	0.673601
ENSMUSG00000005357	Slc1a6	chr10	+	78243240	78277570	0.503929	0.225384	0.447253	0.0821082
ENSMUSG00000005360	Slc1a3	chr15	-	8584123	8660764	4.04813	3.41611	0.843874	0.0429682
ENSMUSG00000005362	Crbn	chr6	-	106728242	106750063	6.57671	6.67252	1.01457	0.942403
ENSMUSG00000005364	Il5ra	chr6	-	106660377	106695103	0.0659219	0.0122849	0.186355	0.132619
ENSMUSG00000005370	Msh6	chr17	+	88374389	88390223	62.9745	75.3704	1.19684	2.98e-28
ENSMUSG00000005371	Fbxo11	chr17	-	88390198	88464368	15.7165	16.5011	1.04993	0.343757
ENSMUSG00000005373	Mlxipl	chr5	+	135582760	135598912	4.03649	2.34551	0.581077	1.66e-09
ENSMUSG00000005374	Tbl2	chr5	+	135625526	135639743	14.4729	16.1826	1.11813	0.132289
ENSMUSG00000005378	Wbscr22	chr5	-	135528826	135532797	40.5024	36.0709	0.890587	0.00390208
ENSMUSG00000005397	Nid1	chr13	+	13529868	13604542	37.4441	41.81	1.1166	1.99e-08
ENSMUSG00000005410	Mcm5	chr8	+	77633426	77652338	307.157	291.755	0.949858	1.77e-05
ENSMUSG00000005413	Hmox1	chr8	+	77617489	77624495	233.089	170.652	0.732133	1.25e-91
ENSMUSG00000005417	Mprip	chr11	+	59474806	59541187	32.4328	28.2704	0.871661	2.2e-27
ENSMUSG00000005442	Cic	chr7	+	26052722	26079178	51.4228	49.6713	0.96594	0.0158311
ENSMUSG00000005447	Pafah1b3	chr7	-	26080067	26083005	74.6783	57.3029	0.767329	6.33e-09
ENSMUSG00000005465	Il27ra	chr8	-	86554185	86566474	0.533898	0.474063	0.887929	0.979953
ENSMUSG00000005469	Prkaca	chr8	+	86496876	86520344	42.0096	31.6818	0.754156	3.76e-17
ENSMUSG00000005470	Asf1b	chr8	+	86479405	86494096	39.6164	33.5709	0.8474	2.76e-05
ENSMUSG00000005474	Mylc2pl	chr5	+	137169015	137176964	0.0589683	0.0659344	1.11813	NA
ENSMUSG00000005481	Ddx39	chr8	+	86239075	86247247	174.929	118.185	0.675621	7.37e-154
ENSMUSG00000005483	Dnajb1	chr8	+	86132073	86135801	46.0524	31.5166	0.684365	9.43e-37
ENSMUSG00000005493	Msh4	chr3	-	153520110	153567680	0.104633	0.185239	1.77038	0.195171
ENSMUSG00000005501	Usp40	chr1	-	89841695	89905126	3.98739	5.57304	1.39767	1.1e-07
ENSMUSG00000005503	Evx1	chr6	+	52263491	52268372	0.554359	0.0758996	0.136914	6.91e-08
ENSMUSG00000005505	Kbtbd4	chr2	+	90744896	90750718	13.4274	11.6289	0.866058	0.000171403
ENSMUSG00000005506	Cugbp1	chr2	+	90780553	90859654	34.9017	36.271	1.03923	0.0037214
ENSMUSG00000005510	Ndufs3	chr2	-	90734790	90738611	8.58061	9.31616	1.08572	0.857442
ENSMUSG00000005514	Por	chr5	+	136145902	136207531	58.8632	48.7079	0.827477	3.68e-17
ENSMUSG00000005533	Igf1r	chr7	+	75097712	75371326	9.41617	8.68486	0.922334	0.00548476
ENSMUSG00000005534	Insr	chr8	-	3150921	3279617	7.90188	6.38625	0.808194	0.000243195
ENSMUSG00000005540	Fcer2a	chr8	-	3681736	3694174	0.0573242	0.0320481	0.559066	1
ENSMUSG00000005547	Cyp2a5	chr7	+	27620323	27628547	0.0444387	0.0496883	1.11813	NA
ENSMUSG00000005553	Atp4a	chr7	+	31497227	31510554	1.23774	1.03797	0.8386	0.402567
ENSMUSG00000005566	Trim28	chr7	+	13609500	13616384	882.559	1031.51	1.16878	7.19e-166
ENSMUSG00000005575	Ube2m	chr7	-	13620586	13623622	259.136	217.671	0.839987	8.31e-22
ENSMUSG00000005580	Adcy9	chr16	-	4287528	4420498	0.958423	1.0042	1.04776	0.772875
ENSMUSG00000005583	Mef2c	chr13	+	83643032	83806684	0.171019	0.0159352	0.0931777	0.00338077
ENSMUSG00000005609	Ctr9	chr7	+	118172464	118199299	22.8578	19.0187	0.832046	1.41e-08
ENSMUSG00000005610	Eif4g2	chr7	-	118211498	118226544	561.422	528.093	0.940634	1.65e-18
ENSMUSG00000005611	Mrvi1	chr7	-	118011783	118125975	0.0505213	0.0627661	1.24237	1
ENSMUSG00000005615	Pcyt1a	chr16	+	32431006	32474790	7.89869	9.94417	1.25896	1.45e-09
ENSMUSG00000005621	Zfp592	chr7	+	88138597	88190050	14.5984	14.1228	0.967425	0.225888
ENSMUSG00000005625	Psmd4	chr3	-	94836615	94846536	148.621	139.208	0.936664	9.72e-05
ENSMUSG00000005628	Tmod4	chr3	+	94928397	94931575	0.257272	0.323622	1.2579	1
ENSMUSG00000005640	Insrr	chr3	+	87600872	87620023	0.0685881	0.0406009	0.591953	0.479636
ENSMUSG00000005649	Cabp5	chr7	+	13983480	13994236	0.0976307	0.036388	0.372711	0.212622
ENSMUSG00000005656	Snx6	chr12	-	55847335	55896690	31.7209	29.5052	0.930152	0.163105
ENSMUSG00000005667	Mthfd2	chr6	-	83255684	83267600	88.9161	83.1494	0.935144	0.00600188
ENSMUSG00000005672	Kit	chr5	+	75970940	76052747	13.645	16.9979	1.24573	9.91e-11
ENSMUSG00000005674	Tomm40l	chr1	-	173147932	173152315	8.66482	12.3608	1.42655	6.06e-21
ENSMUSG00000005677	Nr1i3	chr1	+	173144100	173148976	0.107909	0.217182	2.01264	0.42877
ENSMUSG00000005681	Apoa2	chr1	+	173155184	173156510	92.7209	133.359	1.43829	1.02e-45
ENSMUSG00000005682	Pan2	chr10	+	127740390	127758403	30.7214	30.6249	0.996857	1
ENSMUSG00000005683	Cs	chr10	+	127774887	127799535	126.817	121.087	0.954815	0.00793886
ENSMUSG00000005686	Ampd3	chr7	+	117911719	117955433	1.88256	4.00694	2.12845	1.17e-24
ENSMUSG00000005687	Bcas2	chr3	+	102975577	102983075	167.723	170.047	1.01386	0.747525
ENSMUSG00000005696	Sh2d1a	chrX	+	39855629	39876874	0.135384	0.151377	1.11813	1
ENSMUSG00000005698	Ctcf	chr8	+	108160467	108205547	32.5759	35.9147	1.10249	0.000292472
ENSMUSG00000005699	Pard6a	chr8	+	108225053	108227393	16.4093	11.2726	0.686962	5.6e-18
ENSMUSG00000005705	Agrp	chr8	-	108090599	108092198	1.43269	0.252937	0.176547	0.00150649
ENSMUSG00000005716	Pvalb	chr15	-	78021543	78034667	0.0339652	0.0379777	1.11813	NA
ENSMUSG00000005718	Tcfap4	chr16	-	4544660	4559720	19.4585	26.3271	1.35299	9.74e-14
ENSMUSG00000005732	Ranbp1	chr16	-	18239876	18248825	442.66	434.212	0.980917	0.264632
ENSMUSG00000005763	Cd247	chr1	+	167718811	167801284	0.013713	0.0153329	1.11813	NA
ENSMUSG00000005774	Rfx5	chr3	+	94758029	94765483	4.74225	3.94301	0.831464	1.62e-06
ENSMUSG00000005779	Psmb4	chr3	-	94688014	94690883	379.989	314.506	0.827672	4.37e-24
ENSMUSG00000005800	Mmp8	chr9	+	7558428	7568486	0.0160127	0.0179043	1.11813	NA
ENSMUSG00000005802	Slc30a4	chr2	-	122506968	122528375	1.86483	1.87868	1.00743	1
ENSMUSG00000005803	Sqrdl	chr2	+	122590972	122635305	0.32722	0.137203	0.4193	0.0942653
ENSMUSG00000005804	Pldn	chr2	+	122564238	122575211	9.30109	11.0129	1.18404	0.000749868
ENSMUSG00000005813	Metap1	chr3	-	138121923	138152346	49.8276	47.0009	0.943271	0.26399
ENSMUSG00000005823	Gpr108	chr17	-	57374340	57387082	16.0663	14.2296	0.885683	0.0885992
ENSMUSG00000005824	Tnfsf14	chr17	-	57328914	57333612	0.0184895	0.0206737	1.11813	NA
ENSMUSG00000005836	Gata6	chr18	+	11052507	11085633	1.17116	0.533503	0.455536	1.75e-05
ENSMUSG00000005846	Rsl1d1	chr16	-	11193062	11203424	173.139	173.28	1.00082	1
ENSMUSG00000005864	Cnga2	chrX	+	69237187	69255557	0.0113677	0.0127105	1.11813	NA
ENSMUSG00000005871	Apc	chr18	+	34380577	34473160	18.2949	18.038	0.985955	0.667017
ENSMUSG00000005873	Reep5	chr18	-	34504542	34533069	24.4224	15.8174	0.647659	5.41e-32
ENSMUSG00000005881	Ergic3	chr2	+	155833780	155844015	104.832	91.9566	0.877179	7.1e-05
ENSMUSG00000005882	Uqcc	chr2	-	155672629	155755796	11.7847	10.3222	0.875904	0.00129911
ENSMUSG00000005883	Spo11	chr2	+	172803200	172819072	0.067374	0.0188333	0.279533	0.406855
ENSMUSG00000005886	Ncoa2	chr1	-	13129185	13362520	7.70235	9.34072	1.21271	3.92e-12
ENSMUSG00000005891	Prl4a1	chr13	+	28108080	28115417	0.0510603	0.171277	3.3544	1
ENSMUSG00000005892	Trh	chr6	-	92192054	92194644	83.7277	236.512	2.82477	0
ENSMUSG00000005893	Nr2c2	chr6	+	92041383	92123051	4.74764	5.22741	1.10105	0.0592605
ENSMUSG00000005897	Nr2c1	chr10	+	93610767	93659956	6.97474	4.75074	0.681136	3.24e-13
ENSMUSG00000005899	Smpd4	chr16	+	17619446	17644921	65.6094	60.5061	0.922216	9.46e-06
ENSMUSG00000005907	Pex1	chr5	+	3596065	3637232	5.2118	4.89485	0.939186	0.32429
ENSMUSG00000005917	Otx1	chr11	-	21894766	21901618	0.589308	0.151004	0.256239	2.66e-05
ENSMUSG00000005936	Kctd20	chr17	+	29088894	29101066	19.324	18.8548	0.975719	0.456609
ENSMUSG00000005947	Itgae	chr11	+	72904084	72960948	0.473288	0.286053	0.604396	0.125815
ENSMUSG00000005949	Ctns	chr11	-	72997097	73012544	9.48529	8.26119	0.870948	0.00396321
ENSMUSG00000005950	P2rx5	chr11	+	72973922	72986187	0.808129	0.483318	0.598071	0.0775118
ENSMUSG00000005951	Shpk	chr11	+	73012961	73038013	0.735806	1.24828	1.69648	0.00505061
ENSMUSG00000005952	Trpv1	chr11	+	73047793	73074741	0.00707025	0.00790548	1.11813	NA
ENSMUSG00000005958	Ephb3	chr16	+	21204827	21223377	16.6235	11.0435	0.664329	2.59e-49
ENSMUSG00000005968	Tuft1	chr3	-	94416678	94462793	7.75715	5.63429	0.726334	2.16e-07
ENSMUSG00000005973	Rcn1	chr2	-	105226447	105239476	15.6217	13.8426	0.886117	0.0467936
ENSMUSG00000005980	Dnase1	chr16	+	4036941	4039256	0.0724521	0.0270037	0.372711	0.688441
ENSMUSG00000005981	Trap1	chr16	-	4039970	4077827	150.553	156.298	1.03816	0.0808795
ENSMUSG00000005982	1200013P24Rik	chr16	+	3872374	3900811	34.6494	31.9882	0.923196	0.00346636
ENSMUSG00000005983	1700037C18Rik	chr16	-	3895180	3907757	0.388187	0.776712	2.00087	0.0028932
ENSMUSG00000005986	Ankrd13d	chr19	-	4270179	4283135	5.25706	3.95769	0.752834	0.00278875
ENSMUSG00000005994	Tyrp1	chr4	+	80480026	80483588	0.00896785	0.0100272	1.11813	NA
ENSMUSG00000006005	Tpr	chr1	+	152239967	152296917	58.2118	64.9356	1.11551	6.37e-14
ENSMUSG00000006010	BC003331	chr1	-	152208434	152240210	4.05622	5.3515	1.31933	7.52e-07
ENSMUSG00000006014	Prg4	chr1	-	152296541	152312728	0.0135265	0.0151244	1.11813	NA
ENSMUSG00000006019	Dhx34	chr7	-	16782495	16807386	14.4369	12.5891	0.872011	1.23e-05
ENSMUSG00000006021	Kptn	chr7	+	16705243	16712865	11.4113	11.8191	1.03574	0.821409
ENSMUSG00000006024	Napa	chr7	+	16683806	16703324	295.644	244.816	0.828077	1.61e-30
ENSMUSG00000006050	Sra1	chr18	-	36826334	36830850	55.942	60.3744	1.07923	0.157245
ENSMUSG00000006056	Calcoco2	chr11	-	95960639	95973276	19.1002	32.0848	1.67982	1.38e-23
ENSMUSG00000006057	Atp5g1	chr11	-	95930165	95936984	5.23604	6.51851	1.24493	0.000594553
ENSMUSG00000006058	Snf8	chr11	+	95896198	95908744	11.4635	12.8177	1.11813	0.477867
ENSMUSG00000006095	Tbcb	chr7	-	31009149	31017291	94.0356	85.9553	0.914072	0.0270587
ENSMUSG00000006127	Pps	chr11	+	75444489	75462373	11.3334	13.4352	1.18545	0.00281325
ENSMUSG00000006134	Crkl	chr16	+	17452079	17486348	31.0398	28.5956	0.921255	0.00275398
ENSMUSG00000006143	2310043J07Rik	chr5	+	136530361	136540194	1.11782	1.47421	1.31882	0.3827
ENSMUSG00000006154	Eps8l1	chr7	+	4412275	4421572	0.642915	0.108919	0.169414	6.07e-05
ENSMUSG00000006169	Clint1	chr11	+	45665506	45724125	18.9565	21.1504	1.11573	5.4e-08
ENSMUSG00000006179	Prss16	chr13	-	22094044	22101610	3.25766	2.37743	0.729799	0.0297216
ENSMUSG00000006191	Cdkal1	chr13	-	29283614	29947516	7.60881	6.22553	0.8182	0.00906145
ENSMUSG00000006200	Rhox6	chrX	+	35180086	35183034	8.70854	17.9241	2.05822	1.36e-12
ENSMUSG00000006204	5430419D17Rik	chr7	+	138317915	138394459	0.0159547	0.0178395	1.11813	NA
ENSMUSG00000006205	Htra1	chr7	+	138079624	138123448	19.4989	25.8023	1.32327	5.86e-10
ENSMUSG00000006215	Zbtb17	chr4	+	141000568	141023140	9.91886	10.2949	1.03791	0.625745
ENSMUSG00000006216	Clcnkb	chr4	-	140960267	140961272	3.33529	4.20573	1.26098	0.032735
ENSMUSG00000006218	Gm693	chr4	+	140924134	140940090	3.10706	4.63214	1.49084	0.0745931
ENSMUSG00000006219	Fblim1	chr4	-	141131976	141161967	183.13	235.911	1.28821	3.4e-130
ENSMUSG00000006221	Hspb7	chr4	+	140976693	140981226	0.0187139	0.0627737	3.3544	1
ENSMUSG00000006235	Epor	chr9	-	21763342	21768020	5.24439	1.78572	0.340501	1.75e-17
ENSMUSG00000006241	2510048L02Rik	chr9	+	21731914	21740316	2.13167	1.38396	0.649238	0.0748539
ENSMUSG00000006262	Mobkl1a	chr5	+	89149879	89176375	2.9547	3.06009	1.03567	0.647261
ENSMUSG00000006269	Atp6v1b1	chr6	+	83693010	83708803	0.0251553	0.028127	1.11813	NA
ENSMUSG00000006270	Vax1	chr19	-	59240676	59245626	0.290201	0.0294985	0.101648	0.00635311
ENSMUSG00000006273	Atp6v1b2	chr8	+	71612544	71637610	108.421	77.9519	0.718971	3.36e-66
ENSMUSG00000006276	Eps15l1	chr8	-	74864899	74924898	70.8972	54.6779	0.771227	1.47e-30
ENSMUSG00000006281	Tep1	chr14	-	51443736	51490235	5.07177	6.19918	1.22229	6.9e-05
ENSMUSG00000006288	Ttc5	chr14	-	51385089	51405193	7.58642	9.22024	1.21536	0.0492226
ENSMUSG00000006289	Osgep	chr14	-	51526152	51544509	17.1468	19.5053	1.13754	0.2335
ENSMUSG00000006299	Aamp	chr1	-	74326420	74331254	145.094	130.045	0.896286	2.41e-07
ENSMUSG00000006301	Tmbim1	chr1	-	74334820	74350979	10.8318	7.60721	0.7023	4.64e-49
ENSMUSG00000006304	Arpc2	chr1	+	74283070	74314783	149.511	134.256	0.897968	2.23e-11
ENSMUSG00000006307	Wbp7	chr7	-	31353876	31373745	57.2959	59.3967	1.03666	0.00924128
ENSMUSG00000006310	Zbtb32	chr7	-	31374699	31377961	14.6404	12.1464	0.829649	4.67e-06
ENSMUSG00000006311	Etv2	chr7	-	31418634	31421308	4.31243	4.2374	0.982602	1
ENSMUSG00000006313	Upk1a	chr7	-	31388110	31397753	7.76771	10.5254	1.35503	0.00194726
ENSMUSG00000006315	Tmem147	chr7	-	31512719	31514553	113.501	93.3132	0.822137	6.45e-07
ENSMUSG00000006333	Rps9	chr7	+	3655594	3658503	330.944	284.924	0.860941	1.31e-38
ENSMUSG00000006335	Tfpt	chr7	-	3571925	3581531	30.596	28.6985	0.937981	0.405792
ENSMUSG00000006342	Susd2	chr10	-	75099363	75106753	7.54766	9.73871	1.2903	2.33e-05
ENSMUSG00000006344	Ggt5	chr10	+	75052125	75079713	0.0381099	0.175774	4.6123	4.04e-05
ENSMUSG00000006345	Ggt1	chr10	+	75024348	75039000	4.42826	3.64442	0.822991	0.166255
ENSMUSG00000006356	Crip2	chr12	+	114378446	114383715	244.893	168.761	0.689121	3.53e-74
ENSMUSG00000006360	Crip1	chr12	+	114390222	114392088	122.581	79.4435	0.64809	2.3e-10
ENSMUSG00000006362	Cbfa2t3	chr8	-	125152638	125223009	0.592838	0.475538	0.802139	0.546032
ENSMUSG00000006369	Fbln1	chr15	+	85036378	85116965	25.4211	24.3778	0.95896	0.452659
ENSMUSG00000006373	Pgrmc1	chrX	+	34138200	34146072	45.1132	50.9603	1.12961	0.000205534
ENSMUSG00000006378	Gcat	chr15	+	78861303	78868778	73.6918	47.1441	0.639747	1.13e-38
ENSMUSG00000006386	Tek	chr4	+	94405979	94541667	1.53816	2.80648	1.82457	1.23e-12
ENSMUSG00000006389	Mpl	chr4	-	118115019	118130118	0.0653169	0.0486886	0.745422	0.914361
ENSMUSG00000006390	Elovl1	chr4	+	118100697	118105558	79.0737	55.8048	0.705731	3.28e-39
ENSMUSG00000006392	Med8	chr4	+	118081941	118088387	43.3883	43.7566	1.00849	0.992449
ENSMUSG00000006395	Hyi	chr4	+	118032594	118032943	4.71113	3.8532	0.817893	0.32249
ENSMUSG00000006398	Cdc20	chr4	-	118105505	118109885	229.22	215.499	0.94014	8.84e-06
ENSMUSG00000006403	Adamts4	chr1	+	173180551	173190768	1.29209	0.679512	0.525901	7.02e-08
ENSMUSG00000006411	Pvrl4	chr1	+	173300229	173318418	1.30935	0.684619	0.522868	6.5e-05
ENSMUSG00000006412	Pfdn2	chr1	+	173275800	173289385	147.447	177.016	1.20054	2.1e-06
ENSMUSG00000006418	Zfp313	chr2	+	167318144	167341666	63.5244	53.4753	0.841807	2.67e-25
ENSMUSG00000006423	C330007P06Rik	chrX	-	34363731	34404233	1.65156	2.49991	1.51366	0.000523167
ENSMUSG00000006435	Neurl	chr19	+	47253309	47333930	4.13611	5.78793	1.39937	1.73e-07
ENSMUSG00000006442	Srm	chr4	+	147965611	147968728	189.238	175.705	0.928483	4.16e-06
ENSMUSG00000006445	Epha2	chr4	+	140857154	140885299	133.037	100.586	0.756077	1.07e-91
ENSMUSG00000006456	Rbm14	chr19	-	4784298	4793877	115.639	128.398	1.11034	7.81e-25
ENSMUSG00000006457	Actn3	chr19	-	4861222	4863558	8.78713	7.7034	0.876668	0.112367
ENSMUSG00000006462	A530013C23Rik	chr2	+	167516676	167554672	0.0188684	0.0105487	0.559066	1
ENSMUSG00000006463	Zdhhc24	chr19	+	4878667	4885397	4.35029	3.92321	0.901827	0.353691
ENSMUSG00000006464	Bbs1	chr19	-	4886897	4906627	1.87253	2.44885	1.30778	0.00365415
ENSMUSG00000006469	Slc34a3	chr2	-	25084417	25089884	2.82575	1.77726	0.62895	0.00546581
ENSMUSG00000006471	Ndor1	chr2	-	25100339	25110898	21.7883	25.448	1.16797	6.57e-19
ENSMUSG00000006476	Nelf	chr2	+	24909874	24918401	6.44048	3.23285	0.501957	1.33e-38
ENSMUSG00000006494	Pdk1	chr2	+	71711280	71741915	29.7153	31.8662	1.07238	0.0152381
ENSMUSG00000006498	Ptbp1	chr10	+	79317171	79327177	176.805	161.331	0.912483	4.49e-14
ENSMUSG00000006517	Mvd	chr8	-	124957495	124967322	62.767	32.6762	0.520595	6.58e-78
ENSMUSG00000006519	Cyba	chr8	-	124948671	124956840	160.606	84.1929	0.524221	2.11e-67
ENSMUSG00000006522	Itih3	chr14	-	31721758	31736946	0.224204	0.0974903	0.434829	0.0813631
ENSMUSG00000006526	Tmem110	chr14	+	31638775	31690172	19.0016	15.5197	0.816761	0.00942491
ENSMUSG00000006527	Sfmbt1	chr14	+	31528034	31631149	3.02872	3.15066	1.04026	0.648494
ENSMUSG00000006529	Itih1	chr14	-	31742365	31756475	0.162942	0.0165628	0.101648	0.00635311
ENSMUSG00000006538	Ihh	chr1	-	74991890	74998246	0.21306	0.22334	1.04825	1
ENSMUSG00000006542	Prkag3	chr1	-	74786072	74795529	0.226977	0.0634475	0.279533	0.146064
ENSMUSG00000006567	Atp7b	chr8	-	23103256	23170777	1.2928	0.780734	0.603911	0.000171742
ENSMUSG00000006574	Slc4a1	chr11	-	102210137	102226594	0.462743	0.375374	0.811194	0.510052
ENSMUSG00000006575	Rundc3a	chr11	+	102254716	102263869	13.0957	12.394	0.946423	0.37409
ENSMUSG00000006576	Slc4a3	chr1	+	75542840	75555518	5.23798	5.12329	0.978105	0.915744
ENSMUSG00000006585	Cdt1	chr8	+	125091914	125097028	161.25	179.769	1.11484	5.33e-12
ENSMUSG00000006586	Runx1t1	chr4	+	13670582	13820796	0.541909	0.638387	1.17803	0.590422
ENSMUSG00000006587	Snai3	chr8	-	124978105	124984592	37.5177	21.6048	0.575857	9.15e-43
ENSMUSG00000006589	Aprt	chr8	-	125098536	125100807	724.484	439.132	0.606131	9.74e-271
ENSMUSG00000006599	Gtf2h1	chr7	+	54051472	54079170	37.232	38.4466	1.03262	0.37409
ENSMUSG00000006611	Hfe	chr13	-	23793902	23797557	0.217186	0.0971372	0.447253	0.265725
ENSMUSG00000006638	Abhd1	chr5	+	31252438	31257464	3.70958	5.04243	1.3593	0.0575016
ENSMUSG00000006641	Slc5a6	chr5	-	31338408	31351297	4.84235	5.34586	1.10398	0.202564
ENSMUSG00000006642	Tcf23	chr5	+	31271049	31279391	0.0788758	0.0176387	0.223627	0.0537559
ENSMUSG00000006649	Nphs1	chr7	+	31243333	31246028	13.1127	24.0269	1.83233	7.08e-88
ENSMUSG00000006651	Aplp1	chr7	-	31220000	31230580	67.2302	74.1232	1.10253	0.00029815
ENSMUSG00000006673	Qrich1	chr9	+	108419417	108462498	81.2655	84.585	1.04085	0.0411856
ENSMUSG00000006675	4933406E20Rik	chr9	-	108481156	108499931	3.62829	3.3723	0.929448	0.748499
ENSMUSG00000006676	Usp19	chr9	+	108393019	108404028	43.0141	39.8549	0.926555	0.00161805
ENSMUSG00000006678	Pola1	chrX	-	90550105	90877494	7.49722	12.7608	1.70208	5.37e-33
ENSMUSG00000006699	Cdc42	chr4	-	136875610	136913635	115.446	107.107	0.927765	0.000376771
ENSMUSG00000006705	Pknox1	chr17	+	31701717	31744638	7.84973	5.77619	0.735846	5.77e-05
ENSMUSG00000006711	D130043K22Rik	chr13	+	24937003	24993139	0.0710791	0.026492	0.372711	0.212622
ENSMUSG00000006715	Gmnn	chr13	-	24843713	24853792	61.8112	62.6712	1.01391	0.846435
ENSMUSG00000006717	Them2	chr13	-	24909816	24923386	31.8761	25.6698	0.805298	0.0031722
ENSMUSG00000006720	Zfp184	chr13	+	22036980	22052648	3.67718	3.14218	0.854508	0.0288487
ENSMUSG00000006724	Cyp27b1	chr10	+	126485305	126490061	1.95075	1.0906	0.559066	0.000383477
ENSMUSG00000006728	Cdk4	chr10	+	126500589	126504976	627.097	512.544	0.817328	3.37e-100
ENSMUSG00000006731	B4galnt1	chr10	+	126602246	126609385	22.0574	14.0241	0.635801	1.43e-22
ENSMUSG00000006732	Mettl1	chr10	+	126478469	126480238	23.6356	23.0137	0.97369	0.737932
ENSMUSG00000006736	Tspan31	chr10	-	126504372	126507317	71.1546	70.562	0.991673	0.959594
ENSMUSG00000006740	Kif5b	chr18	-	6200999	6241521	22.2554	21.4973	0.965935	0.458423
ENSMUSG00000006763	Saal1	chr7	-	53941477	53966050	20.3567	18.2851	0.898233	0.157817
ENSMUSG00000006764	Tph2	chr10	-	114515696	114622078	0.1487	0.39904	2.68352	0.0136199
ENSMUSG00000006777	Krt23	chr11	-	99339287	99354451	0.26982	0.120678	0.447253	0.265725
ENSMUSG00000006782	Cnp	chr11	+	100436217	100443042	6.77274	6.66144	0.983565	0.99506
ENSMUSG00000006784	Ttc25	chr11	+	100406920	100433277	0.519738	0.786769	1.51378	0.031627
ENSMUSG00000006800	Sulf2	chr2	-	165898588	165981163	98.8608	112.118	1.1341	1.18e-27
ENSMUSG00000006818	Sod2	chr17	+	13200704	13210985	115.988	159.455	1.37475	5.5e-31
ENSMUSG00000006850	Tmco6	chr18	+	36894721	36902045	17.032	13.3961	0.786526	0.000260241
ENSMUSG00000006906	Stambp	chr6	-	83493199	83522498	6.75955	6.31271	0.933895	0.574434
ENSMUSG00000006920	Ezh1	chr11	-	101052428	101087777	9.4511	8.26132	0.874112	0.00013396
ENSMUSG00000006930	Hap1	chr11	-	100208640	100217455	23.69	29.6113	1.24995	3.92e-13
ENSMUSG00000006931	1110036O03Rik	chr11	-	100269769	100276010	12.5629	10.638	0.846781	0.00550916
ENSMUSG00000006932	Ctnnb1	chr9	+	120838333	120859753	199.211	186.229	0.934834	7.7e-09
ENSMUSG00000006941	Eif1b	chr9	+	120401723	120404445	24.7809	23.815	0.961023	0.720446
ENSMUSG00000006948	Klk4	chr7	+	51136529	51141174	0.0324978	0.0363369	1.11813	NA
ENSMUSG00000006958	Chrd	chr16	+	20733199	20742457	1.04753	1.52725	1.45796	0.0143863
ENSMUSG00000006998	Psmd2	chr16	+	20651724	20663487	46.4099	43.83	0.94441	0.161717
ENSMUSG00000007021	Syngr3	chr17	-	24822036	24826900	7.80216	5.01866	0.64324	9.03e-08
ENSMUSG00000007029	Vars	chr17	+	35137931	35153267	157.211	164.929	1.0491	0.000704805
ENSMUSG00000007030	D17H6S56E-3	chr17	+	35153523	35163686	0.378964	0.121066	0.319467	0.000520167
ENSMUSG00000007033	Hspa1l	chr17	+	35109647	35116229	0.384212	0.198277	0.516061	0.137495
ENSMUSG00000007034	Slc44a4	chr17	+	35051410	35067381	6.68337	5.64746	0.845001	0.155081
ENSMUSG00000007035	Msh5	chr17	-	35165549	35183671	0.761117	0.998541	1.31194	0.195076
ENSMUSG00000007036	Bat5	chr17	+	35226207	35228771	15.4419	14.5501	0.942247	0.630749
ENSMUSG00000007038	Neu1	chr17	+	35068197	35072866	19.0739	13.4567	0.705499	4.83e-14
ENSMUSG00000007039	Ddah2	chr17	+	35195979	35199036	48.4215	36.6801	0.757518	7.01e-11
ENSMUSG00000007041	Clic1	chr17	+	35186910	35195694	93.6244	59.6656	0.637286	3.33e-34
ENSMUSG00000007044	Ly6g6c	chr17	+	35202332	35206570	0.913791	1.19203	1.30449	0.592538
ENSMUSG00000007050	Lsm2	chr17	+	35118806	35120926	136.047	147.237	1.08225	0.0081766
ENSMUSG00000007080	Pole	chr5	+	110715324	110766493	44.7443	45.1886	1.00993	0.760259
ENSMUSG00000007097	Atp1a2	chr1	-	174201839	174228195	0.0535528	0.392541	7.32998	6.43e-11
ENSMUSG00000007107	Atp1a4	chr1	-	174153643	174188545	0.0475383	0.8106	17.0515	1.38e-15
ENSMUSG00000007122	Casq1	chr1	-	174140024	174150026	1.33766	5.5257	4.13088	8.35e-16
ENSMUSG00000007207	Stx1a	chr5	+	135499351	135526970	17.2745	11.602	0.671626	1.53e-12
ENSMUSG00000007209	Ceacam9	chr7	+	17307277	17311459	0.0251964	0.028173	1.11813	NA
ENSMUSG00000007216	Zfp775	chr6	+	48563178	48573226	2.36184	2.63186	1.11433	0.364387
ENSMUSG00000007279	Scube2	chr7	-	116942203	116972622	0.323125	0.411476	1.27343	0.472794
ENSMUSG00000007338	Mrpl49	chr19	-	6053629	6057751	92.0789	99.282	1.07823	0.106309
ENSMUSG00000007379	Dennd2c	chr3	+	102906526	102973692	7.78845	9.52041	1.22237	1.98e-05
ENSMUSG00000007411	Mark3	chr12	+	112812720	112894438	39.8104	35.7925	0.899074	0.000241702
ENSMUSG00000007415	Gatad1	chr5	-	3632931	3641539	40.7046	35.4291	0.870396	2.33e-06
ENSMUSG00000007440	Pcdha10	chr18	+	37089938	37344910	0.114754	0.0760356	0.662597	0.0520557
ENSMUSG00000007457	2310003L06Rik	chr5	+	88398483	88401895	0.360831	0.522121	1.447	0.415012
ENSMUSG00000007458	M6pr	chr6	+	122258737	122267698	22.9778	26.1683	1.13885	0.000814289
ENSMUSG00000007476	Lrrc8a	chr2	+	30093234	30119305	22.0305	21.1735	0.9611	0.0869461
ENSMUSG00000007480	Mc5r	chr18	+	68497249	68499377	0.199707	0.0318998	0.159733	0.0742659
ENSMUSG00000007564	Ppp2r1a	chr17	+	21082274	21102880	243.728	206.754	0.848301	1.06e-28
ENSMUSG00000007570	Fance	chr17	+	28450474	28463512	25.1157	21.4354	0.853467	7.52e-09
ENSMUSG00000007589	Tinf2	chr14	-	56295454	56300582	25.8481	27.0158	1.04517	0.219123
ENSMUSG00000007591	Tssk4	chr14	+	56269018	56271376	0.518327	0.289779	0.559066	0.247626
ENSMUSG00000007594	Hapln4	chr8	+	72607427	72614761	8.36071	4.74477	0.567508	8.32e-22
ENSMUSG00000007603	Dus3l	chr17	+	56904173	56909515	43.5158	51.6507	1.18694	3.85e-07
ENSMUSG00000007610	Gtpbp3	chr8	+	74012001	74017299	17.1591	12.5116	0.729154	9.99e-21
ENSMUSG00000007613	Tgfbr1	chr4	+	47366093	47427803	3.97797	3.73823	0.939734	0.365797
ENSMUSG00000007617	Homer1	chr13	+	94073711	94156699	2.06152	2.33671	1.13349	0.0320162
ENSMUSG00000007646	Rad51c	chr11	-	87190146	87218025	3.41767	4.17525	1.22166	0.0146103
ENSMUSG00000007653	Gabrb2	chr11	+	42233258	42446092	0.0131217	0.00978122	0.745422	1
ENSMUSG00000007655	Cav1	chr6	+	17256334	17291324	4.5677	4.3199	0.945749	0.42094
ENSMUSG00000007656	Arpp19	chr9	+	74885420	74908120	29.6647	28.2123	0.951042	0.0884408
ENSMUSG00000007659	Bcl2l1	chr2	-	152593051	152657418	94.4251	65.3379	0.691955	2.96e-168
ENSMUSG00000007670	Khsrp	chr17	-	57160480	57170930	77.3469	81.4178	1.05263	0.00477207
ENSMUSG00000007682	Dio2	chr12	-	91962993	91976878	0.00539829	0.00603601	1.11813	NA
ENSMUSG00000007721	Ccdc124	chr8	-	73392125	73397389	226.937	133.459	0.58809	4.73e-110
ENSMUSG00000007739	Cct4	chr11	+	22890518	22903780	249.218	248.939	0.998882	1
ENSMUSG00000007777	0610009B22Rik	chr11	-	51498887	51502376	20.2267	23.4788	1.16078	0.00304847
ENSMUSG00000007783	Cpt1c	chr7	-	52214742	52230184	56.6484	44.2407	0.780971	1.04e-26
ENSMUSG00000007805	Twist2	chr1	+	93698037	93744605	1.95733	1.15039	0.587736	0.0196747
ENSMUSG00000007812	Zfp655	chr5	+	145992591	145998115	13.7052	12.5992	0.919299	0.0423641
ENSMUSG00000007815	Rhoa	chr9	+	108208535	108240270	54.7387	54.8854	1.00268	1
ENSMUSG00000007817	Zmiz1	chr14	+	26278670	26357978	30.9881	32.7835	1.05794	0.030595
ENSMUSG00000007827	Ankrd26	chr6	-	118452581	118512274	2.50654	2.4446	0.975288	0.844587
ENSMUSG00000007833	Aldh16a1	chr7	-	52396053	52409896	15.2263	15.1381	0.994212	1
ENSMUSG00000007836	Hnrnpa0	chr13	-	58227239	58229917	65.0207	54.9038	0.844404	1.01e-05
ENSMUSG00000007837	Prrg2	chr7	-	52308982	52317022	15.0521	8.57977	0.570005	5.93e-23
ENSMUSG00000007850	Hnrph1	chr11	+	50190491	50200030	99.5444	95.1828	0.956184	0.024317
ENSMUSG00000007867	1700019E19Rik	chr12	+	87423512	87503406	22.0634	19.1776	0.869205	0.247615
ENSMUSG00000007872	Id3	chr4	+	135699411	135701307	99.0831	73.8012	0.744841	2.96e-20
ENSMUSG00000007877	Tcap	chr11	+	98245124	98246267	0.109105	0.0406648	0.372711	0.688441
ENSMUSG00000007880	Arid1a	chr4	-	133234922	133309526	88.9329	92.0395	1.03493	6.18e-05
ENSMUSG00000007888	Crlf1	chr8	+	73017056	73027980	30.5244	10.8958	0.356954	4.91e-75
ENSMUSG00000007891	Ctsd	chr7	-	149557052	149568572	354.079	224.44	0.633871	1.81796978535273e-315
ENSMUSG00000007892	Rplp1	chr9	-	61761090	61762345	1061.89	914.935	0.861612	8.66e-11
ENSMUSG00000007907	4931407G18Rik	chr5	+	88408475	88410568	0.132933	0.272501	2.04991	0.357473
ENSMUSG00000007908	Hmgcll1	chr9	+	75862661	75984157	1.98016	1.45644	0.735516	0.00224711
ENSMUSG00000007944	Ttc9b	chr7	+	28438933	28441227	0.490829	1.14336	2.32944	0.0307928
ENSMUSG00000007946	Phox2a	chr7	+	108966826	108971680	15.9753	9.60579	0.601292	3.52e-14
ENSMUSG00000007950	Abhd8	chr8	-	73980598	73987556	16.9859	9.05859	0.5333	5.35e-28
ENSMUSG00000007987	Rabl5	chr5	+	137384019	137389114	14.6692	12.4836	0.851002	0.134589
ENSMUSG00000007989	Fzd3	chr14	-	65819862	65881300	2.87559	2.63963	0.917943	0.595489
ENSMUSG00000008028	1700008O03Rik	chr7	-	51615412	51630400	5.9638	9.79986	1.64322	1.33e-06
ENSMUSG00000008035	Mid1ip1	chrX	+	10292138	10293574	31.5653	35.0271	1.10967	2.85e-05
ENSMUSG00000008036	Ap2s1	chr7	+	17323758	17334639	178.496	142.543	0.798577	2.32e-25
ENSMUSG00000008090	Fgfrl1	chr5	+	109123247	109135969	7.40391	6.83211	0.922771	0.360618
ENSMUSG00000008129	4930432K21Rik	chr8	+	86671923	86686246	2.00053	2.49207	1.24571	0.132619
ENSMUSG00000008136	Fhl2	chr1	-	43179918	43220806	8.63848	4.82949	0.559066	2.99e-09
ENSMUSG00000008140	2310044H10Rik	chr7	-	51745306	51751899	131.441	139.174	1.05883	8.08e-06
ENSMUSG00000008153	Clstn3	chr6	-	124380776	124412762	7.39378	8.07972	1.09277	0.115078
ENSMUSG00000008167	Fbxw9	chr8	+	87583953	87591020	55.2366	31.2412	0.565589	4.63e-60
ENSMUSG00000008193	Spib	chr7	-	51781364	51787441	0.710242	0.31492	0.443397	3.51e-06
ENSMUSG00000008200	Fnbp4	chr2	+	90585526	90608034	49.8538	55.6085	1.11543	9.17e-09
ENSMUSG00000008206	Lass4	chr8	+	4493404	4526079	17.6858	14.2838	0.807643	0.00251089
ENSMUSG00000008226	Scrn3	chr2	+	73150657	73175875	4.55329	5.39721	1.18534	0.0496281
ENSMUSG00000008301	Rnuxa	chr18	+	56722096	56746843	38.0198	34.8571	0.916813	0.0529719
ENSMUSG00000008305	Tle1	chr4	-	71778175	71861953	9.41866	7.13135	0.757151	4.48e-20
ENSMUSG00000008307	1700109H08Rik	chr5	+	3571565	3584341	0.336686	0.978795	2.90715	0.109194
ENSMUSG00000008318	Relt	chr7	-	107994361	108011960	2.97731	1.98904	0.668067	0.00515017
ENSMUSG00000008333	Snrpb2	chr2	+	142888774	142898589	35.5182	37.2205	1.04793	0.608928
ENSMUSG00000008348	EG216818	chr5	-	125866334	125870384	263.397	296.143	1.12432	1.74e-07
ENSMUSG00000008373	Prpf31	chr7	+	3581586	3594088	42.2474	45.3659	1.07382	0.000993582
ENSMUSG00000008384	Sertad1	chr7	+	28271928	28275335	25.7525	16.1136	0.62571	1.41e-16
ENSMUSG00000008393	Carhsp1	chr16	-	8658679	8672246	3.571	2.7224	0.762363	0.688441
ENSMUSG00000008398	Elk3	chr10	-	92710158	92773880	13.465	14.3429	1.0652	0.146818
ENSMUSG00000008429	Herpud2	chr9	-	24912573	24956280	17.6293	14.4166	0.817766	2.28e-05
ENSMUSG00000008435	Rdh13	chr7	-	4376371	4397203	5.43657	4.47551	0.823223	0.00288337
ENSMUSG00000008438	Adam21	chr12	-	82659570	82669461	0.065828	0.0368023	0.559066	0.65158
ENSMUSG00000008450	Nutf2	chr8	+	108384533	108404302	236.443	252.881	1.06952	1
ENSMUSG00000008461	Fut1	chr7	+	52872975	52876429	1.21869	1.12628	0.924171	0.843207
ENSMUSG00000008475	Arpc5	chr1	+	154613671	154622727	21.0576	19.8534	0.942816	0.393448
ENSMUSG00000008482	Rnf151	chr17	-	24852783	24855002	0.711312	0.681721	0.9584	1
ENSMUSG00000008489	Elavl2	chr4	-	90917453	91038760	2.26285	1.87714	0.829547	0.000429114
ENSMUSG00000008496	Pou2f2	chr7	-	25877471	25917507	2.34436	2.0865	0.890008	0.253823
ENSMUSG00000008540	Mgst1	chr6	+	138088836	138105276	2.15586	1.10433	0.512248	3.35e-07
ENSMUSG00000008575	Nfib	chr4	-	81936076	82151212	2.23655	1.7406	0.778251	0.000435095
ENSMUSG00000008590	Htr3b	chr9	-	48743112	48773095	0.0158075	0.0176749	1.11813	NA
ENSMUSG00000008601	Rab25	chr3	-	88345950	88352222	31.4275	23.3684	0.743565	5.07e-07
ENSMUSG00000008604	Ubqln4	chr3	+	88357637	88373647	154.246	149.226	0.967453	0.021129
ENSMUSG00000008658	A2bp1	chr16	+	6809314	7412572	0.240532	0.163707	0.680603	0.483371
ENSMUSG00000008668	Rps18	chr17	-	34088943	34092662	143.922	117.409	0.815781	0.14829
ENSMUSG00000008682	Rpl10	chrX	+	71516150	71518474	157.957	125.341	0.793514	0.0011829
ENSMUSG00000008683	Rps15a	chr7	-	125247891	125258770	7.83249	9.71565	1.24043	0.335156
ENSMUSG00000008686	Zfp422-rs1	chr17	-	33378463	33391985	0.740171	1.10348	1.49084	0.382216
ENSMUSG00000008690	Ncaph2	chr15	+	89186149	89203257	43.8622	37.1586	0.847166	6.24e-10
ENSMUSG00000008730	Hipk1	chr3	-	103543737	103595486	22.1335	20.2928	0.916838	9.53e-07
ENSMUSG00000008734	Gprc5b	chr7	-	126115553	126138725	4.48525	4.96327	1.10658	0.317308
ENSMUSG00000008763	Man1a2	chr3	-	100366129	100489396	7.94867	7.40272	0.931316	0.298029
ENSMUSG00000008789	Ceacam5	chr7	+	18298600	18346470	0.0116555	0.0130324	1.11813	NA
ENSMUSG00000008822	Acyp1	chr12	-	86613347	86621385	5.81177	5.53132	0.951744	0.765658
ENSMUSG00000008843	Cldn13	chr5	-	135390118	135391396	0.0319259	0.0356974	1.11813	NA
ENSMUSG00000008855	Hdac5	chr11	-	102055745	102091480	29.9735	25.5428	0.85218	2.42e-09
ENSMUSG00000008859	Rala	chr13	-	17972408	18036073	24.8811	22.5695	0.907094	0.107168
ENSMUSG00000008874	Clec3a	chr8	+	116941985	116949746	0.069933	0.0781944	1.11813	NA
ENSMUSG00000008892	Vdac3	chr8	-	23687572	23704230	9.80858	7.48729	0.763341	0.1418
ENSMUSG00000008932	Slc1a7	chr4	+	107640783	107686137	0.0385345	0.0430867	1.11813	1
ENSMUSG00000008958	Vps72	chr3	+	94914943	94926973	65.6623	59.9578	0.913124	0.0163909
ENSMUSG00000008976	Gabpa	chr16	+	84835169	84861560	16.0578	17.6515	1.09925	0.00163638
ENSMUSG00000008999	Bmp7	chr2	-	172693512	172765822	8.19737	3.90986	0.476966	2.6e-17
ENSMUSG00000009013	Dynll1	chr5	-	115747118	115751008	44.4185	35.6409	0.802388	1.49e-05
ENSMUSG00000009030	Pdcl	chr2	-	37205593	37214852	7.57988	8.12844	1.07237	0.169638
ENSMUSG00000009035	Tmem184b	chr15	-	79191113	79233733	41.0217	35.2774	0.859969	3.88e-09
ENSMUSG00000009070	Rtdr1	chr10	-	74420221	74495331	0.0368464	0.0411992	1.11813	NA
ENSMUSG00000009073	Nf2	chr11	-	4665847	4749539	32.1204	42.2069	1.31402	4.88e-84
ENSMUSG00000009075	Cabp7	chr11	-	4636894	4646781	1.71717	1.84323	1.07341	1
ENSMUSG00000009076	Zmat5	chr11	+	4604680	4637672	42.9716	44.3226	1.03144	0.867413
ENSMUSG00000009079	Ewsr1	chr11	-	4969691	4999269	48.8852	50.5657	1.03438	0.299819
ENSMUSG00000009090	Ap1b1	chr11	+	4886826	4942732	55.244	52.8065	0.955877	0.028046
ENSMUSG00000009092	Derl3	chr10	+	75356142	75358686	6.98578	7.41508	1.06145	0.749506
ENSMUSG00000009093	Gstt4	chr10	-	75277687	75285288	0.0895223	0.100098	1.11813	1
ENSMUSG00000009097	Tbx1	chr16	-	18581805	18587062	1.02204	0.340827	0.333478	5.91e-05
ENSMUSG00000009108	Gnat2	chr3	+	107895706	107904350	3.55851	1.93843	0.544731	2.05e-08
ENSMUSG00000009112	Bcl2l13	chr6	+	120786247	120842860	16.9639	14.8768	0.876967	9.08e-07
ENSMUSG00000009114	2610028H24Rik	chr10	+	75911825	75923840	0.0870216	0.0194603	0.223627	0.2335
ENSMUSG00000009115	1700027D21Rik	chr10	+	76025016	76032946	0.123919	0.155878	1.2579	1
ENSMUSG00000009145	Dqx1	chr6	+	83007837	83017204	1.75187	1.6347	0.933118	0.809437
ENSMUSG00000009185	Ccl8	chr11	+	81928686	81930301	0.0881155	0.0985249	1.11813	NA
ENSMUSG00000009207	Lnp	chr2	-	74358347	74417005	2.48713	2.29702	0.92356	0.131863
ENSMUSG00000009210	2310007L24Rik	chr11	+	106226787	106238428	0.0888774	0.132502	1.49084	1
ENSMUSG00000009214	1110002H13Rik	chr2	-	26917155	26927699	0.0286355	0.0960549	3.3544	1
ENSMUSG00000009216	C630035N08Rik	chr2	-	26965899	26998011	1.35456	0.933089	0.68885	0.0349956
ENSMUSG00000009246	Trpm5	chr7	-	150255057	150260466	0.0747647	0.0417984	0.559066	0.65158
ENSMUSG00000009248	Ascl2	chr7	-	150152726	150155169	9.08714	7.18056	0.790189	0.000198174
ENSMUSG00000009281	Rarres2	chr6	-	48519696	48522669	0.377947	1.01423	2.68352	0.157245
ENSMUSG00000009291	Pttg1ip	chr10	+	77044464	77061477	50.7147	49.9777	0.985467	0.763903
ENSMUSG00000009292	Trpm2	chr10	-	77370466	77432617	0.043295	0.032273	0.745422	0.773119
ENSMUSG00000009293	Ube2g2	chr10	+	77085019	77108738	37.81	31.8861	0.843323	0.0143027
ENSMUSG00000009350	Mpo	chr11	+	87607082	87617915	0.0136101	0.0608715	4.47253	0.2335
ENSMUSG00000009356	Lpo	chr11	-	87619929	87639615	0.0812303	0.0756886	0.931777	1
ENSMUSG00000009376	Met	chr6	+	17413799	17523980	2.50341	2.20772	0.881882	0.0874596
ENSMUSG00000009378	Slc16a12	chr19	-	34742892	34821779	0.0613304	0.019593	0.319467	0.2335
ENSMUSG00000009394	Syn2	chr6	+	115084919	115226577	0.0311048	0.156507	5.0316	0.0537559
ENSMUSG00000009406	Elk1	chrX	-	20510520	20527734	31.6034	33.7599	1.06824	0.184036
ENSMUSG00000009418	Nav1	chr1	-	137331156	137481932	9.14635	9.01259	0.985376	0.782867
ENSMUSG00000009470	Tnpo1	chr13	-	99608973	99696339	20.1764	23.2775	1.1537	8.65e-14
ENSMUSG00000009471	Myod1	chr7	+	53631843	53634462	0.16289	0.141658	0.869659	0.976262
ENSMUSG00000009487	Otog	chr7	+	53496356	53566804	0.0763692	0.0379515	0.496948	0.274097
ENSMUSG00000009535	Rnmt	chr18	+	68460008	68484506	34.757	34.5525	0.994116	1
ENSMUSG00000009545	Kcnq1	chr7	+	150293158	150612947	0.151449	0.0769726	0.508242	0.314386
ENSMUSG00000009549	Srp14	chr2	-	118301585	118305447	52.1154	49.4943	0.949705	0.294143
ENSMUSG00000009551	6330409D20Rik	chr2	-	32588139	32596536	0.319259	0.107092	0.33544	0.137495
ENSMUSG00000009555	Cdk9	chr2	-	32561303	32566567	43.7728	38.9713	0.890309	0.00293222
ENSMUSG00000009563	Tor2a	chr2	+	32612753	32617764	75.1436	47.108	0.626906	8.52e-53
ENSMUSG00000009566	Fpgs	chr2	-	32538128	32549705	92.9495	90.663	0.975401	0.2335
ENSMUSG00000009569	Mkl2	chr16	+	13256573	13415156	12.2326	13.5398	1.10686	0.063041
ENSMUSG00000009575	Cbx5	chr15	-	103021974	103070247	49.3674	58.2902	1.18074	7.95e-50
ENSMUSG00000009585	Apobec3	chr15	+	79722837	79738859	50.7485	79.5741	1.56801	2.04e-62
ENSMUSG00000009596	Taf7l	chrX	-	130994656	131011029	1.9604	1.63062	0.831782	0.485513
ENSMUSG00000009614	Sardh	chr2	-	27043912	27102786	0.282272	0.0916308	0.324619	0.00548476
ENSMUSG00000009621	Vav2	chr2	-	27117623	27282432	9.50641	8.21097	0.86373	0.0118799
ENSMUSG00000009628	Tex15	chr8	+	34627209	34667814	4.97224	6.46096	1.2994	7.03e-16
ENSMUSG00000009630	Ppp2cb	chr8	+	34710092	34730266	82.3809	60.6276	0.735943	6.3e-33
ENSMUSG00000009633	G0s2	chr1	-	195098354	195099382	0.931735	0.937624	1.00632	1
ENSMUSG00000009640	Dmap1	chr4	-	117347285	117354858	34.6647	27.1387	0.782892	6.73e-07
ENSMUSG00000009646	Pla2g12b	chr10	+	58866407	58884724	0.0350858	0.117692	3.3544	1
ENSMUSG00000009647	Ccdc109a	chr10	-	58909731	59079440	6.40448	3.50369	0.547069	4.31e-07
ENSMUSG00000009654	Oit3	chr10	-	58885705	58904526	0.088368	0.0197614	0.223627	0.2335
ENSMUSG00000009670	Tex11	chrX	-	98033986	98254978	0.594892	1.54039	2.58936	1.38e-06
ENSMUSG00000009681	Bcr	chr10	+	74523640	74647668	15.8448	12.7067	0.801945	1.43e-08
ENSMUSG00000009687	Fxyd5	chr7	-	31817740	31826858	7.57348	5.06343	0.668574	0.046785
ENSMUSG00000009731	Kcnd1	chrX	+	7399414	7415406	4.12344	4.15854	1.00851	1
ENSMUSG00000009733	Tcfcp2	chr15	-	100333229	100382439	4.68567	4.67173	0.997025	1
ENSMUSG00000009734	Pou6f2	chr13	-	18216793	18473872	0.0302803	0.050786	1.6772	1
ENSMUSG00000009739	Pou6f1	chr15	-	100405749	100430415	2.98902	2.48051	0.829874	0.00136355
ENSMUSG00000009741	Ubp1	chr9	+	113840051	113886317	72.6286	57.9207	0.797492	2.01e-23
ENSMUSG00000009772	Nuak2	chr1	+	134212702	134229870	6.51695	4.67277	0.717018	6.86e-06
ENSMUSG00000009828	Ick	chr9	+	77956998	78015745	14.2701	10.9675	0.76857	1.27e-09
ENSMUSG00000009863	Sdhb	chr4	+	140517117	140535108	149.796	141.302	0.943294	0.0925166
ENSMUSG00000009876	Cox4i2	chr2	+	152579908	152590773	1.93464	0.678646	0.350787	0.000326269
ENSMUSG00000009894	1110031B06Rik	chr11	-	59220635	59263501	44.3623	42.5321	0.958745	0.163169
ENSMUSG00000009900	Wnt3a	chr11	-	59061534	59104254	0.692089	0.380135	0.549258	0.0226007
ENSMUSG00000009905	Kdsr	chr1	-	108616986	108656319	10.4299	13.9988	1.34218	3.26e-06
ENSMUSG00000009907	Vps4b	chr1	-	108660647	108693244	7.97467	7.79887	0.977956	0.771919
ENSMUSG00000009927	Rps25	chr9	+	44215796	44218488	534.568	505.761	0.946112	1
ENSMUSG00000009941	Nxf2	chrX	-	131479064	131490889	0.464931	0.423585	0.911071	0.958105
ENSMUSG00000009995	Taz	chrX	+	71527250	71528254	14.6344	15.2025	1.03882	0.594531
ENSMUSG00000010021	Kif19a	chr11	+	114626701	114649449	0.251819	0.0828139	0.328863	0.0319147
ENSMUSG00000010025	Aldh3a2	chr11	-	61036918	61080649	14.5065	16.729	1.15321	2.27e-05
ENSMUSG00000010044	Zmynd10	chr9	+	107449638	107453650	0.213613	0.0597121	0.279533	0.146064
ENSMUSG00000010045	Tmem115	chr9	+	107436275	107440987	22.0501	15.7393	0.713798	3.4e-15
ENSMUSG00000010047	Hyal2	chr9	+	107471447	107475107	72.1692	49.6409	0.687841	6.16e-47
ENSMUSG00000010048	Ifrd2	chr9	+	107490048	107495369	42.3481	44.5457	1.0519	0.251138
ENSMUSG00000010051	Hyal1	chr9	+	107479257	107484041	15.0555	9.73598	0.646671	1.15e-26
ENSMUSG00000010054	Tusc2	chr9	+	107465585	107468439	21.2589	13.0569	0.614186	3.04e-06
ENSMUSG00000010057	Tusc4	chr9	+	107444539	107448035	16.9306	14.9246	0.881515	0.146082
ENSMUSG00000010064	Slc38a3	chr9	-	107552969	107561859	11.2918	6.00725	0.532	2.34e-18
ENSMUSG00000010066	Cacna2d2	chr9	+	107301942	107431677	2.18272	1.83469	0.840554	0.118148
ENSMUSG00000010067	Rassf1	chr9	+	107453885	107464594	18.4484	9.54549	0.517416	8.52e-53
ENSMUSG00000010080	Epn3	chr11	-	94350912	94361288	1.55792	1.03096	0.661752	0.0393722
ENSMUSG00000010086	Zfp179	chr11	-	61261943	61267608	0.0922906	0.0773949	0.8386	0.838417
ENSMUSG00000010095	Slc3a2	chr19	-	8781371	8788387	397.46	370.767	0.93284	1.83e-09
ENSMUSG00000010097	Nxf1	chr19	+	8831592	8845399	104.902	88.755	0.846077	6.34e-12
ENSMUSG00000010110	Stx5a	chr19	+	8815913	8830131	33.9667	33.6514	0.99072	1
ENSMUSG00000010122	Slc47a1	chr11	-	61156901	61180147	0.875637	1.94376	2.21982	1.89e-07
ENSMUSG00000010136	1700027A23Rik	chr3	-	105799874	105804415	0.554851	0.982295	1.77038	0.195171
ENSMUSG00000010142	Tnfrsf13b	chr11	+	60940256	60962874	0.311287	0.335169	1.07672	1
ENSMUSG00000010154	Spire2	chr8	+	125856612	125893415	12.0638	11.0657	0.91726	0.266841
ENSMUSG00000010175	Prox1	chr1	-	191945659	191994559	0.373294	0.346347	0.927812	0.931774
ENSMUSG00000010205	Raver1	chr9	-	20878611	20896432	117.387	142.95	1.21777	9.28e-55
ENSMUSG00000010277	2610507B11Rik	chr11	+	78075253	78104125	65.8209	66.1147	1.00446	0.934504
ENSMUSG00000010290	AI597479	chr1	+	43155554	43172792	5.54105	5.74022	1.03595	0.763469
ENSMUSG00000010307	Tmem86a	chr7	+	54306009	54310146	2.62222	2.12241	0.809395	0.237665
ENSMUSG00000010311	Optc	chr1	-	135793772	135803750	0.100523	0.134878	1.34176	1
ENSMUSG00000010342	Tex14	chr11	+	87218566	87369324	7.23547	9.87982	1.36547	6.32e-16
ENSMUSG00000010358	Ifi35	chr11	+	101309720	101320012	2.8556	3.19294	1.11813	0.682391
ENSMUSG00000010362	Rdm1	chr11	+	101488508	101492214	24.1869	30.647	1.26709	0.000159241
ENSMUSG00000010376	Nedd8	chr14	-	56281101	56290710	439.656	440.569	1.00208	1
ENSMUSG00000010392	Gosr1	chr11	-	76540103	76577081	10.1439	9.69378	0.955624	0.449539
ENSMUSG00000010406	Mrpl52	chr14	+	55045745	55048587	312.73	348.201	1.11343	0.00647315
ENSMUSG00000010453	4632411B12Rik	chr1	-	36392574	36426026	18.4314	17.5875	0.954215	0.254567
ENSMUSG00000010461	Eya4	chr10	-	22823973	23069701	0.801929	0.723812	0.902589	0.757102
ENSMUSG00000010476	Ebf3	chr7	-	144385355	144506128	0.38929	0.185396	0.476242	0.00781412
ENSMUSG00000010492	Uckl1	chr2	+	181313184	181319824	17.2627	15.0549	0.872107	0.0596472
ENSMUSG00000010505	Myt1	chr2	+	181498036	181562502	0.00488213	0.0163766	3.3544	1
ENSMUSG00000010517	Faf1	chr4	+	109349192	109636565	63.763	51.8639	0.813385	7.47e-13
ENSMUSG00000010529	Gm266	chr12	-	112722821	112724034	2.06347	0.99772	0.483517	0.0299217
ENSMUSG00000010538	1700021C14Rik	chr3	-	88084042	88100787	30.1171	37.4247	1.24264	0.00287541
ENSMUSG00000010554	Mett10d	chr11	+	74584331	74631396	29.8969	36.3526	1.21593	2.77e-10
ENSMUSG00000010592	Dazl	chr17	-	50418718	50432924	1.03448	1.44586	1.39767	0.0606328
ENSMUSG00000010601	Apol7a	chr15	-	77218646	77226936	0.0391045	0.0145747	0.372711	0.688441
ENSMUSG00000010607	Pigyl	chr9	+	21961289	21962802	41.8669	49.0657	1.17195	0.00644244
ENSMUSG00000010608	Rbm25	chr12	+	84973183	85024073	49.4398	56.0779	1.13427	3.45e-17
ENSMUSG00000010609	Psen2	chr1	-	182175768	182193569	11.4891	14.3164	1.24609	5.14e-08
ENSMUSG00000010651	Acaa1b	chr9	-	119057140	119066211	0.451324	0.616782	1.36661	0.838417
ENSMUSG00000010660	Plcd1	chr9	-	118980644	119002614	12.456	12.6597	1.01635	0.940813
ENSMUSG00000010663	Fads1	chr19	+	10257377	10271360	31.3773	31.0481	0.989509	0.895979
ENSMUSG00000010721	Lmbr1	chr5	-	29556353	29704930	1.35014	1.32914	0.984443	1
ENSMUSG00000010751	Tnfrsf22	chr7	-	150820712	150835566	3.5373	4.25013	1.20152	0.0579543
ENSMUSG00000010755	Cars	chr7	-	150743134	150785995	70.1117	62.7639	0.895199	4.92e-05
ENSMUSG00000010760	Phlda2	chr7	-	150687449	150688446	290.442	160.834	0.553754	8.81e-159
ENSMUSG00000010796	Asz1	chr6	-	18000963	18059057	0.0286621	0.512769	17.8901	0.000136442
ENSMUSG00000010797	Wnt2	chr6	-	17938939	17980585	0.0868256	0.0194165	0.223627	0.2335
ENSMUSG00000010803	Gabra1	chr11	-	41944440	41996432	0.0381594	0.0256004	0.67088	0.876108
ENSMUSG00000010825	Grid2ip	chr5	+	144119016	144153147	0.559964	0.36049	0.643773	0.0555909
ENSMUSG00000010830	Kdelr3	chr15	+	79346837	79358169	20.2281	17.9195	0.885871	0.0654396
ENSMUSG00000010911	Apip	chr2	+	102913831	102932801	15.9373	25.3697	1.59185	4.27e-08
ENSMUSG00000010914	Pdhx	chr2	-	102861231	102913670	7.03512	7.31344	1.03956	0.561409
ENSMUSG00000010936	Vac14	chr8	+	113142502	113238279	81.0438	71.7692	0.885561	2.22e-07
ENSMUSG00000011008	Mcoln2	chr3	+	145812796	145858477	0.118098	0.0377283	0.319467	0.2335
ENSMUSG00000011034	Slc5a1	chr5	+	33446867	33505521	0.94489	0.740648	0.783846	0.225154
ENSMUSG00000011052	1700049J03Rik	chr17	-	26691198	26698441	0.288228	0.107426	0.372711	0.688441
ENSMUSG00000011096	Akt1s1	chr7	+	52104360	52110778	50.7452	40.6664	0.801384	1.16e-33
ENSMUSG00000011114	Tbrg1	chr9	-	37456766	37464798	133.797	128.61	0.961232	0.0283417
ENSMUSG00000011118	Panx3	chr9	-	37467486	37476807	0.0133048	0.0148765	1.11813	NA
ENSMUSG00000011148	Adssl1	chr12	+	113858257	113879565	1.1187	0.938139	0.8386	0.688441
ENSMUSG00000011154	1700026D08Rik	chr7	-	90922610	90943329	0.0502124	0.0898306	1.78901	0.57571
ENSMUSG00000011158	Brf1	chr12	-	114198072	114238832	8.68053	9.55948	1.10126	0.242512
ENSMUSG00000011171	Vipr2	chr12	+	117316195	117336853	0.0852417	0.0953115	1.11813	1
ENSMUSG00000011179	Odc1	chr12	+	17551678	17558308	21.4574	18.9498	0.883135	0.291026
ENSMUSG00000011254	Thg1l	chr11	-	45760344	45768690	9.15647	11.4946	1.25535	0.000194144
ENSMUSG00000011256	Adam19	chr11	+	45868003	45960841	17.0858	30.2674	1.7715	5.04e-160
ENSMUSG00000011257	Pabpc4	chr4	+	122939593	122964005	10.5318	11.6318	1.10445	0.191111
ENSMUSG00000011263	Exoc3l2	chr7	+	20074404	20082109	3.90385	1.74601	0.447253	0.000739244
ENSMUSG00000011267	Zfp296	chr7	+	20162635	20166005	63.503	56.8696	0.895542	2.25e-07
ENSMUSG00000011305	2310076L09Rik	chr17	-	56251023	56257019	0.521142	0.728383	1.39767	0.290219
ENSMUSG00000011306	Sf4	chr8	+	72566711	72595852	33.1073	29.9663	0.905126	0.0130319
ENSMUSG00000011349	Dmrtc2	chr7	+	25655075	25662670	0.528542	0.531882	1.00632	1
ENSMUSG00000011382	Dhdh	chr7	-	52728325	52744175	9.04324	10.01	1.1069	0.129517
ENSMUSG00000011427	Zfp790	chr7	+	30601090	30617061	1.34027	1.41931	1.05897	0.829333
ENSMUSG00000011463	Cpb1	chr3	-	20148162	20174655	0.16335	0.0365294	0.223627	0.2335
ENSMUSG00000011486	Slc25a41	chr17	-	57172195	57181077	1.33936	0.31528	0.235396	0.000115022
ENSMUSG00000011589	Fsd1	chr17	+	56125933	56136304	23.987	20.8741	0.870227	0.020251
ENSMUSG00000011632	2310033E01Rik	chr7	-	25326717	25331090	0.963764	1.2213	1.26722	0.673601
ENSMUSG00000011658	Fuz	chr7	+	52151448	52155993	9.28207	11.9308	1.28536	0.00240602
ENSMUSG00000011751	Spnb4	chr7	-	28141401	28231618	5.06885	5.58722	1.10227	0.04438
ENSMUSG00000011752	Pgam1	chr19	+	41986360	41993154	22.7951	11.9943	0.52618	0.357473
ENSMUSG00000011831	Evi5	chr5	-	108173813	108304126	5.4236	6.07235	1.11962	0.00638398
ENSMUSG00000011832	Evi5l	chr8	+	4166566	4208046	2.67632	1.13387	0.423668	2.59e-13
ENSMUSG00000011837	Snapc2	chr8	+	4253101	4256219	21.514	18.1801	0.845034	0.00714383
ENSMUSG00000011877	Git1	chr11	+	77307063	77321288	140.191	138.321	0.986658	0.485393
ENSMUSG00000011884	Gltp	chr5	-	115119411	115140993	73.2716	69.8009	0.952633	0.0284539
ENSMUSG00000011958	Bnip2	chr9	+	69837272	69856124	16.5958	11.7678	0.709083	6.59e-13
ENSMUSG00000011960	Ccnt1	chr15	-	98369119	98401354	35.7407	29.309	0.820045	9.55e-11
ENSMUSG00000012017	Scarf2	chr16	+	17797374	17808380	16.1335	12.2035	0.756407	1.33e-10
ENSMUSG00000012042	4930579F01Rik	chr3	-	137827098	137849677	0.025615	0.028641	1.11813	NA
ENSMUSG00000012076	Brms1l	chr12	+	56937352	56970722	13.3237	12.8203	0.962212	0.46358
ENSMUSG00000012114	Med15	chr16	-	17651300	17698287	40.3253	42.3564	1.05037	0.0463071
ENSMUSG00000012117	Dhdds	chr4	-	133524942	133556805	11.0795	10.9957	0.992437	1
ENSMUSG00000012123	Aim1l	chr4	+	133621826	133628640	3.00362	3.24418	1.08009	0.301288
ENSMUSG00000012126	Ubxd5	chr4	+	133658484	133681080	4.11514	7.59986	1.8468	1.29e-14
ENSMUSG00000012187	Mogat1	chr1	+	78507565	78524270	0.248463	0.173634	0.698833	0.738894
ENSMUSG00000012211	Tex22	chr12	+	114312712	114327127	0.145131	0.101423	0.698833	0.738894
ENSMUSG00000012282	Wnt8a	chr18	+	34701966	34707927	4.07128	1.50955	0.37078	1.58e-12
ENSMUSG00000012296	Tjap1	chr17	-	46394824	46419962	78.2836	63.5366	0.811621	2.08e-20
ENSMUSG00000012350	Ehf	chr2	-	103103589	103143353	0.00374413	0.037678	10.0632	0.0118627
ENSMUSG00000012396	Nanog	chr6	+	122657506	122664650	66.4025	90.9727	1.37002	6.5e-74
ENSMUSG00000012405	Rpl15	chr14	-	19100336	19103581	44.274	41.3593	0.934167	0.517644
ENSMUSG00000012422	Tmem167	chr13	+	90228727	90251862	18.133	15.1664	0.836399	0.342935
ENSMUSG00000012428	Steap4	chr5	+	7960471	7982213	0.352157	0.22671	0.643773	0.227963
ENSMUSG00000012429	2810021B07Rik	chr13	+	17787246	17790939	5.74382	6.72751	1.17126	0.0416915
ENSMUSG00000012443	Kif11	chr19	+	37450892	37496349	26.9588	26.8693	0.996681	1
ENSMUSG00000012483	Rpa3	chr6	-	8205935	8209173	37.5523	55.5729	1.47988	3.02e-09
ENSMUSG00000012519	Mlkl	chr8	-	113835696	113862077	4.3149	1.94841	0.451554	3.11e-14
ENSMUSG00000012520	Phox2b	chr5	-	67485635	67490540	0.0688403	0.0256575	0.372711	0.367839
ENSMUSG00000012535	Tnpo3	chr6	-	29490826	29559607	68.1055	67.6963	0.993991	0.933734
ENSMUSG00000012609	Ttll5	chr12	+	87165918	87394709	3.88903	4.38824	1.12837	0.00984082
ENSMUSG00000012640	Zfp715	chr7	-	50551566	50568617	2.78947	3.06075	1.09725	0.219537
ENSMUSG00000012705	Retn	chr8	+	3655769	3660110	0.377253	0.21091	0.559066	0.816357
ENSMUSG00000012777	Acpt	chr7	-	51507517	51512748	0.0217186	0.0485686	2.23627	1
ENSMUSG00000012819	Cdh23	chr10	-	59765495	60120081	0.0573598	0.165684	2.88851	1.12e-05
ENSMUSG00000012848	Rps5	chr7	+	13507638	13512034	2649.13	2001.84	0.755662	0
ENSMUSG00000012889	Podnl1	chr8	+	86649887	86656426	0.189554	0.233141	1.22995	0.691756
ENSMUSG00000013033	Lphn1	chr8	+	86424003	86465853	60.8759	64.6851	1.06257	0.00014337
ENSMUSG00000013076	Amotl1	chr9	-	14346409	14419444	29.5874	21.5825	0.72945	4.44e-69
ENSMUSG00000013083	2200002J24Rik	chr7	+	31484801	31485399	0.0752206	0.0841066	1.11813	NA
ENSMUSG00000013089	Etv5	chr16	-	22381381	22439792	51.2245	57.6	1.12446	2.65e-05
ENSMUSG00000013091	Tmem190	chr7	+	4734541	4735943	0.0915147	0.306977	3.3544	1
ENSMUSG00000013150	Gfod2	chr8	-	108237753	108282564	7.45665	5.10125	0.684121	2.47e-06
ENSMUSG00000013155	E130303B06Rik	chr8	-	108227554	108231833	26.5055	18.804	0.709436	5.75e-11
ENSMUSG00000013158	4933405L10Rik	chr8	+	108232202	108234068	0.670444	0.238524	0.35577	0.0485816
ENSMUSG00000013160	Atp6v0d1	chr8	-	108048364	108089947	160.599	115.343	0.718205	7.14e-59
ENSMUSG00000013236	Ptprs	chr17	-	56551850	56615903	48.4157	37.5632	0.775847	1.21e-85
ENSMUSG00000013275	Slc41a1	chr1	+	133724069	133726853	17.2537	16.3331	0.94664	0.160586
ENSMUSG00000013338	Fer1l4	chr2	-	155844874	155878683	0.101685	0.00668807	0.0657725	0.000136442
ENSMUSG00000013367	A230106M20Rik	chr7	-	50728276	50745445	7.66457	5.92224	0.772677	0.000404149
ENSMUSG00000013415	Igf2bp1	chr11	-	95818476	95867254	133.743	161.422	1.20695	1.38e-35
ENSMUSG00000013418	B4galnt2	chr11	-	95727256	95776205	1.35741	1.11303	0.819964	0.248329
ENSMUSG00000013419	AC165080.4-201	chr9	+	121669150	121680860	6.5766	3.94028	0.599136	5.73e-07
ENSMUSG00000013465	Cobra1	chr2	-	25055231	25067009	23.4193	22.1813	0.947136	0.163722
ENSMUSG00000013483	Card14	chr11	+	119169081	119206689	0.227975	0.101962	0.447253	0.0821082
ENSMUSG00000013495	Tmem175	chr5	+	109058788	109073049	14.5723	14.8695	1.02039	0.752573
ENSMUSG00000013523	Bcas1	chr2	-	170172490	170253345	0.484356	0.801947	1.6557	0.0173151
ENSMUSG00000013539	D16H22S680E	chr16	-	18300917	18324543	6.38268	5.1987	0.814502	0.0910614
ENSMUSG00000013584	Aldh1a2	chr9	+	71063595	71144050	1.5154	1.51124	0.997254	1
ENSMUSG00000013593	Ndufs2	chr1	-	173164983	173177253	210.172	192.57	0.916248	5.5e-07
ENSMUSG00000013611	Snx31	chr15	-	36433816	36485328	0.525338	0.362805	0.690611	0.299796
ENSMUSG00000013622	0610007C21Rik	chr5	+	31350684	31355142	37.4941	29.7588	0.793693	1.61e-08
ENSMUSG00000013629	Cad	chr5	+	31357152	31380852	90.9553	92.0461	1.01199	0.445753
ENSMUSG00000013643	2210415F13Rik	chr11	+	58192544	58204230	0.0486954	0.0181493	0.372711	0.688441
ENSMUSG00000013646	Sh3bp5l	chr11	+	58144225	58161230	15.8145	13.4927	0.853187	5.95e-07
ENSMUSG00000013653	1810065E05Rik	chr11	+	58234612	58239526	0.0491873	0.0549979	1.11813	NA
ENSMUSG00000013662	Atad1	chr19	-	32747049	32786812	17.239	15.6208	0.906132	0.0414191
ENSMUSG00000013663	Pten	chr19	+	32831986	32900650	20.5914	18.6066	0.903613	0.0613592
ENSMUSG00000013698	Pea15a	chr1	-	174126858	174136935	49.8482	49.5237	0.99349	0.919034
ENSMUSG00000013701	AC154532.3-201	chr14	-	32993347	33015084	9.25213	20.6902	2.23627	0.262293
ENSMUSG00000013707	Tnfaip8l2	chr3	-	94943442	94946282	1.05206	0.705807	0.67088	0.247626
ENSMUSG00000013736	Trnt1	chr6	+	106719113	106727675	10.7357	12.4766	1.16216	0.00161178
ENSMUSG00000013766	Ly6g6e	chr17	+	35213846	35215239	5.59315	8.55979	1.53041	6.75e-05
ENSMUSG00000013787	Ehmt2	chr17	+	35035413	35050996	70.2321	64.1679	0.913655	8.39e-06
ENSMUSG00000013822	Elof1	chr9	-	21917432	21918613	93.7566	77.1597	0.822978	1.66e-08
ENSMUSG00000013833	Med16	chr10	-	79357451	79371683	22.0102	21.5724	0.980108	0.761237
ENSMUSG00000013846	St3gal1	chr15	-	66934436	66945365	1.92648	1.25966	0.653865	1.11e-07
ENSMUSG00000013858	ORF61	chr10	-	79437692	79441518	85.7724	79.2543	0.924008	0.00059659
ENSMUSG00000013878	Rnf170	chr8	+	27229839	27254343	0.900785	0.734059	0.81491	0.554286
ENSMUSG00000013921	Clip3	chr7	+	31076690	31093386	27.3768	21.7645	0.794998	9.75e-12
ENSMUSG00000013928	Thap8	chr7	+	31065112	31075256	0.0215066	0.120236	5.59066	0.132619
ENSMUSG00000013936	Myl2	chr5	+	122550959	122556863	0.136161	0.152246	1.11813	1
ENSMUSG00000013973	Dedd	chr1	+	173259275	173272462	23.0485	22.5325	0.977613	0.501677
ENSMUSG00000013974	1810033B17Rik	chr8	+	3665761	3668905	0.108023	0.0301959	0.279533	0.406855
ENSMUSG00000013989	D430018E03Rik	chr5	-	143635755	143640052	1.13214	0.896281	0.791671	0.175045
ENSMUSG00000013997	Nit1	chr1	-	173268138	173275613	13.2915	14.6405	1.10149	0.00168747
ENSMUSG00000014030	Pax5	chr4	-	44544016	44724318	0.0688403	0.0769726	1.11813	1
ENSMUSG00000014039	Prdm15	chr16	-	98013073	98072834	4.92608	4.45084	0.903525	0.0362939
ENSMUSG00000014074	Rnf168	chr16	+	32277544	32289280	11.1765	13.6356	1.22003	2.29e-06
ENSMUSG00000014075	Tctex1d2	chr16	+	32419787	32429185	11.2556	17.2838	1.53557	0.000282209
ENSMUSG00000014077	1500003O03Rik	chr2	+	119373432	119412763	4.00037	4.04285	1.01062	1
ENSMUSG00000014158	Trpv4	chr5	-	115072160	115108430	2.5747	1.09075	0.42364	1.72e-16
ENSMUSG00000014164	AC142258.4	chr13	-	58024532	58196611	0.0551707	0.52435	9.50413	0.000585783
ENSMUSG00000014177	Fam18b	chr11	+	62692956	62708687	4.83685	5.97883	1.2361	0.0678129
ENSMUSG00000014195	Dnajc7	chr11	-	100444131	100446100	37.4772	47.601	1.27013	4.79e-17
ENSMUSG00000014198	Zfp385c	chr11	-	100499110	100553769	1.22065	0.501217	0.410614	8.28e-10
ENSMUSG00000014226	Cacybp	chr1	-	162133055	162142908	58.6769	73.6697	1.25551	3.41e-11
ENSMUSG00000014232	Cluap1	chr16	+	3908824	3941147	9.75268	10.0743	1.03298	0.927622
ENSMUSG00000014243	2410012H22Rik	chr11	-	62080725	62094877	51.8903	63.6307	1.22625	8.94e-05
ENSMUSG00000014245	Pigl	chr11	+	62271786	62329795	54.3956	109.099	2.00565	2.86e-165
ENSMUSG00000014294	Ndufa2	chr18	-	36902019	36904202	326.72	241.782	0.74003	1.58e-22
ENSMUSG00000014301	Magmas	chr16	-	4616463	4616988	339.245	275.87	0.813187	0.820311
ENSMUSG00000014303	Glis2	chr16	+	4594712	4615957	35.916	30.4858	0.848806	2.4e-10
ENSMUSG00000014313	Cox6c	chr15	-	35855640	35865086	119.853	113.363	0.945847	0.519392
ENSMUSG00000014329	AC087891.12	chr10	-	70385579	70622448	1.3111	1.57164	1.19872	0.323416
ENSMUSG00000014349	Ube2z	chr11	-	95908745	95926702	77.7642	81.9224	1.05347	0.0109768
ENSMUSG00000014351	Gip	chr11	+	95885858	95892145	0.255937	0.643887	2.5158	0.265725
ENSMUSG00000014353	Tmem87b	chr2	+	128643853	128679997	2.92264	3.18011	1.08809	0.242007
ENSMUSG00000014355	Anapc1	chr2	-	128435839	128513127	32.4432	29.7448	0.916824	1.83e-07
ENSMUSG00000014361	Mertk	chr2	+	128524691	128628630	0.887921	0.807488	0.909415	0.857442
ENSMUSG00000014372	Cyp2d10	chr15	-	82233275	82237624	0.226768	0.0422594	0.186355	0.132619
ENSMUSG00000014402	Tsg101	chr7	-	54144318	54175339	34.5333	28.0668	0.812747	0.00164468
ENSMUSG00000014418	Hps5	chr7	-	54015835	54051397	4.38983	5.12971	1.16855	0.00354142
ENSMUSG00000014426	Map3k4	chr17	-	12420488	12511614	11.8905	12.6156	1.06098	0.214202
ENSMUSG00000014444	BC039210	chr8	-	125005597	125075229	113.573	84.3202	0.74243	1.28e-185
ENSMUSG00000014453	Blk	chr14	-	63991673	64036024	0.0168989	0.0188952	1.11813	NA
ENSMUSG00000014470	Rnf166	chr8	-	124990046	124999964	22.73	14.1841	0.624027	2.94e-20
ENSMUSG00000014496	Ankrd28	chr14	-	32513200	32643601	18.8389	20.5452	1.09057	0.0103431
ENSMUSG00000014498	Ankrd52	chr10	+	127814170	127822552	28.2857	23.679	0.837139	8.08e-15
ENSMUSG00000014503	Pkd2l2	chr18	+	34569076	34580715	0.14403	0.120784	0.8386	0.960435
ENSMUSG00000014504	Srp19	chr18	+	34490500	34495999	50.2401	55.2613	1.09995	0.0308645
ENSMUSG00000014547	Wdfy2	chr14	+	63456526	63575723	6.56818	5.77835	0.879749	0.395261
ENSMUSG00000014550	Zfyve20	chr6	-	92136705	92164919	7.98721	8.15711	1.02127	0.808977
ENSMUSG00000014551	Mrps25	chr6	-	92119518	92134027	52.3761	58.6288	1.11938	0.0435219
ENSMUSG00000014554	Dguok	chr6	-	83430210	83456963	33.7696	40.5752	1.20153	1.27e-07
ENSMUSG00000014592	Camta1	chr4	-	150433633	151235985	2.79092	2.51098	0.899697	0.00441854
ENSMUSG00000014599	Csf1	chr3	-	107543965	107563387	17.9133	13.6128	0.759927	1.41e-26
ENSMUSG00000014601	6330569M22Rik	chr3	-	107415449	107434628	29.8496	26.8514	0.899558	0.00336802
ENSMUSG00000014602	Kif1a	chr1	-	94912032	94965095	44.5436	25.8581	0.580513	1.92e-123
ENSMUSG00000014603	Alx3	chr3	+	107397948	107408687	0.99903	0.661955	0.662597	0.133457
ENSMUSG00000014606	Slc25a11	chr11	-	70457697	70460560	60.3302	68.6877	1.13853	3.08e-05
ENSMUSG00000014609	Chrne	chr11	-	70428384	70432718	0.364667	0.135916	0.372711	0.0698903
ENSMUSG00000014633	2310061C15Rik	chr8	-	119412584	119445355	47.0563	45.5829	0.968688	0.790046
ENSMUSG00000014668	Chfr	chr5	+	110564858	110600991	21.9851	23.3465	1.06192	0.180949
ENSMUSG00000014686	AC149085.6	chr7	-	20437445	20446648	0.346522	0.180813	0.521795	0.222274
ENSMUSG00000014704	Hoxa2	chr6	-	52112349	52115412	0.391128	0.218667	0.559066	0.321619
ENSMUSG00000014725	Adam28	chr14	-	69224083	69273899	0.0141211	0.0157892	1.11813	NA
ENSMUSG00000014748	Tex261	chr6	-	83718874	83725806	38.2532	37.2053	0.972606	0.691756
ENSMUSG00000014763	4932442K08Rik	chr17	+	15533209	15570544	4.77996	3.7282	0.779966	0.000293104
ENSMUSG00000014767	Tbp	chr17	+	15636851	15654391	56.5518	51.9278	0.918234	0.00281886
ENSMUSG00000014769	Psmb1	chr17	-	15612684	15635240	235.955	213.884	0.906464	0.000269973
ENSMUSG00000014771	Pdcd2	chr17	-	15656171	15664245	41.2216	35.797	0.868403	0.00629585
ENSMUSG00000014773	Dll1	chr17	-	15504317	15512940	0.993722	1.51634	1.52592	0.0111621
ENSMUSG00000014776	Nol3	chr8	+	107800346	107805839	1.29956	0.591995	0.455536	1.75e-05
ENSMUSG00000014778	Fhod1	chr8	-	107853062	107871853	22.8298	14.3825	0.629987	1.69e-36
ENSMUSG00000014782	Plekhg4	chr8	+	107897173	107899460	0.999001	0.774169	0.774944	0.180703
ENSMUSG00000014786	Slc9a5	chr8	+	107872157	107893781	10.4754	5.48215	0.523334	1.21e-46
ENSMUSG00000014791	Elmo3	chr8	+	107829500	107833874	9.76826	5.73222	0.586821	2.38e-19
ENSMUSG00000014813	Stc1	chr14	+	69647294	69659861	0.28346	0.253557	0.894506	1
ENSMUSG00000014837	4931428F04Rik	chr8	-	107804309	107813428	9.50738	8.39182	0.882664	0.0458021
ENSMUSG00000014846	Tppp3	chr8	-	107991392	107995322	11.2431	10.4324	0.927895	0.599086
ENSMUSG00000014850	Msh3	chr13	-	92981835	93124958	7.46539	8.44352	1.13102	0.0533459
ENSMUSG00000014852	Adamts13	chr2	+	26828935	26853861	0.0196938	0.0440405	2.23627	1
ENSMUSG00000014856	Tmem208	chr8	+	107850261	107852946	72.49	46.8096	0.645738	5.82e-27
ENSMUSG00000014859	E2f4	chr8	+	107821562	107829269	373.725	298.121	0.797702	4.55e-82
ENSMUSG00000014867	Surf4	chr2	-	26775559	26789448	86.8912	72.8425	0.838318	7.76e-21
ENSMUSG00000014873	Surf2	chr2	+	26771886	26775703	56.6122	56.2755	0.994052	1
ENSMUSG00000014905	Dnajb9	chr12	-	45306883	45311055	2.79413	3.73495	1.33672	0.0361658
ENSMUSG00000014907	Naf1	chr8	+	69384115	69414463	22.9596	22.7293	0.98997	0.972312
ENSMUSG00000014932	Yes1	chr5	+	32913605	32989430	5.42716	6.50802	1.19916	0.00231458
ENSMUSG00000014956	Ppp1cb	chr5	+	32761346	32797896	58.5113	62.2432	1.06378	0.00877235
ENSMUSG00000014959	Gorasp2	chr2	+	70499632	70550693	71.6276	65.444	0.913669	5.42e-05
ENSMUSG00000014980	Tsen15	chr1	-	154217864	154233812	10.3229	14.9836	1.45149	0.00122409
ENSMUSG00000015001	Oc90	chr15	-	65707614	65743959	0.234429	0.0582495	0.248474	0.0896686
ENSMUSG00000015002	Efr3a	chr15	+	65618601	65705378	17.431	14.4133	0.82688	3.57e-14
ENSMUSG00000015013	Trappc2l	chr8	+	125135525	125139488	66.7755	52.9971	0.793661	0.000220074
ENSMUSG00000015016	Acsf3	chr8	+	125299404	125341780	11.5541	13.5578	1.17343	0.00219771
ENSMUSG00000015023	Ddx19a	chr8	-	113498895	113521700	68.3188	53.9094	0.789086	1.83e-13
ENSMUSG00000015027	Galns	chr8	-	125102137	125135241	8.49104	7.15918	0.843145	0.0338683
ENSMUSG00000015053	Gata2	chr6	+	88143884	88157024	7.25259	3.89047	0.536425	2.67e-19
ENSMUSG00000015083	C8g	chr2	-	25354170	25357239	2.64725	2.17065	0.819964	0.560364
ENSMUSG00000015085	Entpd2	chr2	+	25251393	25256843	1.99892	1.24941	0.625043	0.00107165
ENSMUSG00000015087	B230208H17Rik	chr2	-	25438537	25464041	44.1329	35.014	0.793377	1.99e-17
ENSMUSG00000015090	Ptgds	chr2	-	25322228	25325269	0.661144	0.260911	0.394635	0.0648028
ENSMUSG00000015092	Edf1	chr2	+	25413366	25417602	86.9902	71.7786	0.825135	0.000210816
ENSMUSG00000015093	Clic3	chr2	+	25312357	25314294	0.955235	0.915497	0.9584	1
ENSMUSG00000015094	Npdc1	chr2	+	25254870	25261860	61.7351	47.453	0.768655	8.34e-15
ENSMUSG00000015095	Fbxw5	chr2	+	25356269	25360991	30.1444	26.3989	0.875748	0.000215902
ENSMUSG00000015112	Slc25a13	chr6	-	5991218	6142605	25.1335	26.734	1.06368	0.151587
ENSMUSG00000015120	Ube2i	chr17	-	25398860	25411255	21.3341	21.1352	0.990677	1
ENSMUSG00000015126	0610007P22Rik	chr17	+	25377114	25379743	14.1798	13.4617	0.949358	0.603361
ENSMUSG00000015127	Unkl	chr17	+	25325341	25371388	10.241	10.0796	0.984242	0.960435
ENSMUSG00000015133	Lrrk1	chr7	-	73371797	73407356	4.17256	3.70983	0.889102	0.0526583
ENSMUSG00000015134	Aldh1a3	chr7	-	73535777	73572403	1.27941	0.602336	0.470793	1.68e-05
ENSMUSG00000015143	Actn1	chr12	-	81268528	81361358	166.632	152.692	0.916339	8.78e-11
ENSMUSG00000015149	Sirt2	chr7	+	29551753	29573679	39.9409	29.5622	0.740149	2.33e-11
ENSMUSG00000015165	Hnrnpl	chr7	+	29593559	29607285	261.925	304.133	1.16115	2.16e-37
ENSMUSG00000015176	Nolc1	chr19	+	46150352	46160018	210.682	220.173	1.04505	0.00282887
ENSMUSG00000015189	Casd1	chr6	+	4550839	4593381	4.47025	4.1813	0.935361	0.526102
ENSMUSG00000015202	Cnksr3	chr10	+	3134303	3227478	5.25365	8.1355	1.54854	2.22e-12
ENSMUSG00000015214	Mtmr1	chrX	+	68617934	68672371	1.49818	1.69446	1.13101	0.150051
ENSMUSG00000015217	Hmgb3	chrX	+	68809092	68813851	12.8725	14.436	1.12146	0.245876
ENSMUSG00000015222	Mtap2	chr1	+	66221846	66427191	1.05673	1.19789	1.13358	0.0817197
ENSMUSG00000015224	Cyp2j9	chr4	-	96235119	96258269	0.272924	0.32864	1.20414	0.747775
ENSMUSG00000015243	Abca1	chr4	-	53043658	53172767	1.5107	1.9463	1.28835	0.00120485
ENSMUSG00000015247	Nipsnap3a	chr4	+	53024751	53034932	16.7656	18.2255	1.08707	0.253823
ENSMUSG00000015289	Lage3	chrX	-	71596614	71598933	16.1754	22.4171	1.38588	1.21e-17
ENSMUSG00000015290	Ubl4	chrX	-	71611056	71614012	50.6023	58.3377	1.15287	0.0245333
ENSMUSG00000015291	Gdi1	chrX	+	71550336	71557201	61.3218	61.6777	1.0058	1
ENSMUSG00000015305	Sash1	chr10	-	8442016	8605868	5.22367	4.37915	0.838328	0.000892982
ENSMUSG00000015312	Gadd45b	chr10	+	80392835	80394949	39.2282	26.4775	0.674962	1.27e-10
ENSMUSG00000015314	Slamf6	chr1	+	173847645	173879083	0.0570591	0.159499	2.79533	0.367839
ENSMUSG00000015316	Slamf1	chr1	+	173697257	173731315	0.0132306	0.0147935	1.11813	NA
ENSMUSG00000015335	Zdhhc12	chr2	-	29946463	29948539	123.394	134.569	1.09056	0.000620723
ENSMUSG00000015337	Endog	chr2	+	30027012	30029589	24.897	25.8932	1.04001	0.675378
ENSMUSG00000015340	Cybb	chrX	-	9012377	9046450	0.0468273	0.0523591	1.11813	1
ENSMUSG00000015341	Golga7	chr8	-	24351824	24367546	15.9494	11.9979	0.752245	0.000597895
ENSMUSG00000015342	Xk	chrX	+	8849881	8890376	2.29197	2.71347	1.18391	0.191358
ENSMUSG00000015354	Pcolce2	chr9	+	95538019	95598515	13.3564	13.1706	0.986092	1
ENSMUSG00000015355	Cd48	chr1	+	173612139	173635389	0.031502	0.0352234	1.11813	NA
ENSMUSG00000015357	Clpx	chr9	+	65142066	65178464	8.38999	8.84737	1.05451	0.558081
ENSMUSG00000015363	Trabd	chr15	+	88905553	88915739	20.7771	14.5606	0.700802	1.83e-14
ENSMUSG00000015365	Mov10l1	chr15	+	88813338	88885578	0.888841	1.63461	1.83903	9.26e-05
ENSMUSG00000015377	1700027J05Rik	chr15	-	89012646	89026905	20.8016	16.714	0.803499	0.00107287
ENSMUSG00000015396	Cd83	chr13	+	43880475	43898499	0.237888	0.151994	0.638933	0.424754
ENSMUSG00000015401	Tmem27	chrX	+	160526761	160556792	0.0163523	0.018284	1.11813	NA
ENSMUSG00000015405	Ace2	chrX	+	160577263	160626352	0.00816749	0.00913234	1.11813	NA
ENSMUSG00000015437	Gzmb	chr14	-	56877692	56881097	0.0260697	0.0291494	1.11813	NA
ENSMUSG00000015451	C4a	chr17	-	34946036	34960409	0.156406	0.158984	1.01648	1
ENSMUSG00000015452	Ager	chr17	+	34734806	34737879	3.43891	2.41345	0.701807	0.0800808
ENSMUSG00000015461	Crebl1	chr17	+	34784090	34792019	36.4723	38.0852	1.04422	0.330112
ENSMUSG00000015467	Egfl8	chr17	-	34750293	34752265	1.33895	0.998081	0.745422	0.485513
ENSMUSG00000015468	Notch4	chr17	+	34701212	34725448	1.68375	4.36803	2.59423	2.14e-42
ENSMUSG00000015474	Ppt2	chr17	-	34753606	34764380	28.9114	26.962	0.932574	0.212642
ENSMUSG00000015476	Prrt1	chr17	+	34766477	34770071	0.558117	0.563657	1.00993	1
ENSMUSG00000015478	Rnf5	chr17	-	34738035	34740635	29.8502	25.7837	0.863771	0.0399775
ENSMUSG00000015484	A230106N23Rik	chr1	-	157923095	158135156	0.109543	0.0565307	0.516061	0.262293
ENSMUSG00000015488	5930434B04Rik	chr2	+	26865445	26876609	9.0584	6.16086	0.680127	1.18e-28
ENSMUSG00000015501	Hivep2	chr10	+	13686184	13871182	2.28962	1.37994	0.602693	9.8e-15
ENSMUSG00000015522	Arnt	chr3	+	95238309	95295544	21.8214	22.1859	1.0167	0.688441
ENSMUSG00000015533	Itga2	chr13	-	115626123	115722249	0.0108326	0.0121123	1.11813	NA
ENSMUSG00000015536	Mocs2	chr13	+	115608451	115611271	15.4394	12.7654	0.826808	0.033232
ENSMUSG00000015542	Nat9	chr11	-	115044145	115048669	8.87218	9.53612	1.07483	0.478058
ENSMUSG00000015568	Lpl	chr8	+	71404389	71430833	1.43574	1.05286	0.733321	0.0365815
ENSMUSG00000015575	Atp6v0e	chr17	+	26813340	26836589	183.861	144.784	0.787463	2.42e-18
ENSMUSG00000015579	Nkx2-5	chr17	-	26975608	26978510	2.31736	0.581186	0.250796	2.8e-11
ENSMUSG00000015597	Zfp318	chr17	+	46520679	46551763	8.67516	9.11546	1.05075	0.120218
ENSMUSG00000015599	AC151275.3	chr17	-	46579396	46624624	1.37749	1.12307	0.815305	0.214835
ENSMUSG00000015605	Srf	chr17	-	46683787	46693111	62.022	50.0014	0.806187	5.76e-20
ENSMUSG00000015619	Gata3	chr2	-	9778704	9800227	4.63026	3.44703	0.744456	0.000881367
ENSMUSG00000015627	Gata5	chr2	-	180059837	180069404	0.0983746	0.0769971	0.782693	0.801108
ENSMUSG00000015647	Lama5	chr2	-	179911077	179914348	82.6003	75.3804	0.912593	1.37e-24
ENSMUSG00000015652	Steap1	chr5	-	5736316	5749326	24.7366	17.0263	0.688305	7.3e-10
ENSMUSG00000015653	Steap2	chr5	-	5664830	5683063	23.186	18.3368	0.790857	3.05e-46
ENSMUSG00000015656	Hspa8	chr9	+	40609066	40613283	2461.44	2092.34	0.850049	2.52e-76
ENSMUSG00000015659	Serac1	chr17	-	6042195	6079741	4.83054	3.9236	0.812248	0.00592656
ENSMUSG00000015668	Pdzd11	chrX	-	97818221	97821277	56.6784	62.9265	1.11024	0.00173316
ENSMUSG00000015671	Psma2	chr13	+	14705520	14719674	125.681	122.897	0.97785	0.728434
ENSMUSG00000015672	Mrpl32	chr13	-	14702567	14705304	19.3478	15.9745	0.825651	0.0400933
ENSMUSG00000015697	Setdb1	chr3	-	95127446	95161122	47.786	42.7032	0.893634	2.63e-08
ENSMUSG00000015702	Anxa9	chr3	-	95100017	95110726	1.71739	1.48753	0.866159	0.614408
ENSMUSG00000015709	Arnt2	chr7	-	91394790	91558469	2.43912	1.64045	0.672561	4.19e-06
ENSMUSG00000015711	Prune	chr3	-	95057595	95085998	18.7137	20.3118	1.0854	0.0621321
ENSMUSG00000015714	Lass2	chr3	+	95118713	95125802	72.039	55.8636	0.775463	2.72e-20
ENSMUSG00000015733	Capza2	chr6	+	17586233	17606447	37.6775	42.3402	1.12375	0.00179158
ENSMUSG00000015745	Plekho1	chr3	-	95792351	95799924	16.3243	11.0921	0.679481	6.11e-09
ENSMUSG00000015747	Vps45	chr3	-	95803754	95862389	10.2882	8.73623	0.849148	0.0615124
ENSMUSG00000015748	Prpf3	chr3	-	95634046	95659808	35.2179	30.3736	0.862449	1.42e-05
ENSMUSG00000015749	Anp32e	chr3	+	95733168	95751313	48.1789	52.6068	1.0919	0.0353126
ENSMUSG00000015750	Aph1a	chr3	+	95697891	95702211	2.85168	1.69269	0.593577	0.0178985
ENSMUSG00000015755	Map3k7ip2	chr10	-	7625450	7676028	53.0881	49.1846	0.926471	0.00067736
ENSMUSG00000015757	Ppil4	chr10	+	7512688	7542933	13.1215	14.5153	1.10623	0.0743548
ENSMUSG00000015759	Cnih	chr14	-	47395256	47408086	60.4972	54.6298	0.903014	0.0108444
ENSMUSG00000015766	Eps8	chr6	-	137425765	137597806	7.93385	11.3559	1.43132	1.74e-25
ENSMUSG00000015776	Med22	chr2	-	26760781	26766197	19.4015	18.9444	0.97644	0.609312
ENSMUSG00000015787	Abo	chr2	-	26698022	26712318	0.103283	0.277163	2.68352	0.157245
ENSMUSG00000015790	Surf1	chr2	-	26768902	26769478	44.5306	37.6798	0.846155	0.00361812
ENSMUSG00000015804	Med28	chr5	+	45911459	45920515	69.0758	64.6122	0.935382	0.0188979
ENSMUSG00000015806	Qdpr	chr5	-	45825270	45841474	36.4306	45.6962	1.25434	3.16e-13
ENSMUSG00000015812	Gnrh1	chr14	+	68363285	68367492	1.06346	1.32121	1.24237	1
ENSMUSG00000015829	Tnr	chr1	+	161667640	161854528	0.0362615	0.0101363	0.279533	0.406855
ENSMUSG00000015837	Sqstm1	chr11	-	50012867	50024293	130.015	108.781	0.836682	5.08e-42
ENSMUSG00000015839	Nfe2l2	chr2	-	75513569	75542698	67.1485	58.8553	0.876494	2.53e-08
ENSMUSG00000015843	Rxrg	chr1	+	169528514	169569754	1.10179	1.68984	1.53372	0.00176003
ENSMUSG00000015846	Rxra	chr2	+	27531959	27597418	9.45049	10.5304	1.11427	0.00500589
ENSMUSG00000015850	Adamtsl4	chr3	-	95480123	95491840	3.02078	4.04078	1.33766	0.000129807
ENSMUSG00000015852	Msr2	chr3	-	87054679	87067521	0.0163436	0.0182744	1.11813	NA
ENSMUSG00000015854	Cd5l	chr3	+	87161802	87174996	0.105799	0.0197162	0.186355	0.132619
ENSMUSG00000015869	Prpsap1	chr11	-	116332158	116351662	139.791	131.465	0.940437	5.08e-06
ENSMUSG00000015879	9630031F12Rik	chr5	-	45920944	46030740	0.659834	0.53565	0.811795	0.400641
ENSMUSG00000015880	Ncapg	chr5	+	46061160	46091783	14.8406	17.2419	1.1618	5.82e-06
ENSMUSG00000015882	Lcorl	chr5	-	46088419	46248854	0.389817	0.475492	1.21978	0.154541
ENSMUSG00000015889	Lta4h	chr10	+	92916140	92947641	31.594	29.1161	0.921571	0.140977
ENSMUSG00000015890	Amdhd1	chr10	-	92986082	93002778	0.236144	0.316849	1.34176	0.563557
ENSMUSG00000015932	Dstn	chr2	+	143741055	143769060	231.079	183.067	0.792227	1.17e-38
ENSMUSG00000015937	H2afy	chr13	-	56174979	56236992	68.2356	75.925	1.11269	0.00131709
ENSMUSG00000015942	Gtf2ird2	chr5	+	134659888	134700225	2.48037	2.35548	0.949647	0.81287
ENSMUSG00000015943	Bola1	chr3	-	96000510	96001509	56.015	48.6899	0.86923	1.12e-05
ENSMUSG00000015944	Gats	chr5	+	134575580	134620213	5.61062	4.24118	0.755921	3.65e-06
ENSMUSG00000015947	Fcgr1	chr3	-	96086831	96098179	0.0120236	0.0134439	1.11813	NA
ENSMUSG00000015950	Ncf1	chr5	-	134695922	134705495	0.0660112	0.0442856	0.67088	0.876108
ENSMUSG00000015957	Wnt11	chr7	+	105983621	106002321	0.850921	0.512315	0.602072	0.0258773
ENSMUSG00000015961	Adss	chr1	-	179693092	179726642	56.5054	65.9736	1.16756	6.24e-10
ENSMUSG00000015966	Il17rb	chr14	-	30809326	30821999	0.169453	0.208418	1.22995	0.691756
ENSMUSG00000015968	Cacna1d	chr14	-	30853134	31166672	0.0641924	0.0538317	0.8386	1
ENSMUSG00000015970	Chdh	chr14	+	30822208	30853652	0.550722	0.482878	0.876809	0.444693
ENSMUSG00000015971	Actr8	chr14	+	30791522	30806407	20.3276	20.8512	1.02575	0.796766
ENSMUSG00000015980	Lrrc27	chr7	+	146398886	146428878	1.04909	1.03767	0.989117	1
ENSMUSG00000015981	Stk32c	chr7	-	146289536	146399206	0.529365	0.48229	0.911071	0.958105
ENSMUSG00000015994	Fnta	chr8	-	27109200	27126073	104.69	79.7582	0.761854	7.39e-27
ENSMUSG00000016018	Skiv2l2	chr13	-	113657987	113717588	46.6621	45.3446	0.971765	0.456609
ENSMUSG00000016024	Lbp	chr2	+	158132228	158146692	0.176164	0.0919215	0.521795	0.222274
ENSMUSG00000016028	Celsr1	chr15	-	85729187	85864207	6.77495	5.43211	0.801794	8.52e-10
ENSMUSG00000016087	Fli1	chr9	-	32229792	32348974	0.0811591	0.0388914	0.4792	0.456609
ENSMUSG00000016128	Stard13	chr5	-	151840202	151992769	1.6299	1.34185	0.823273	0.0340543
ENSMUSG00000016150	Odz1	chrX	-	39881042	40520994	0.267282	0.057578	0.21542	6.12e-13
ENSMUSG00000016179	Camk1g	chr1	-	195172539	195196491	0.0171146	0.133954	7.82693	0.0405591
ENSMUSG00000016181	AA408296	chr1	-	194930596	194956445	10.328	10.313	0.99855	1
ENSMUSG00000016194	Hsd11b1	chr1	-	195047823	195090248	0.124608	0.034832	0.279533	0.406855
ENSMUSG00000016200	Syt14	chr1	-	194723403	194813534	4.94034	3.63706	0.736196	0.0149753
ENSMUSG00000016206	H2-M3	chr17	+	37407164	37411429	1.42615	0.664426	0.465889	0.00609139
ENSMUSG00000016239	Lonrf3	chrX	+	33868347	33902336	1.23317	0.822326	0.666838	2.61e-05
ENSMUSG00000016252	Atp5e	chr2	-	174286572	174289606	424.724	359.771	0.84707	7.77e-10
ENSMUSG00000016253	Th1l	chr2	+	174241304	174253003	47.7322	39.5895	0.829407	1.86e-09
ENSMUSG00000016255	Tubb1	chr2	+	174276195	174283383	0.20458	0.0285935	0.139767	0.0405591
ENSMUSG00000016256	Ctsz	chr2	-	174252993	174264540	78.0806	60.8315	0.779086	2.54e-16
ENSMUSG00000016257	Slmo2	chr2	-	174290567	174298582	35.5416	35.836	1.00828	0.995984
ENSMUSG00000016262	Sertad4	chr1	-	194670624	194681946	3.14941	2.59126	0.822777	0.0581032
ENSMUSG00000016283	H2-M2	chr17	-	37617795	37620496	0.194087	0.195314	1.00632	1
ENSMUSG00000016308	Ube2a	chrX	+	34414352	34424210	80.3898	87.5167	1.08865	0.107799
ENSMUSG00000016319	Slc25a5	chrX	+	34335645	34338802	13.1021	17.7302	1.35323	0.00654391
ENSMUSG00000016327	Atp1b4	chrX	+	35669360	35689946	0.013	0.00484526	0.372711	0.688441
ENSMUSG00000016344	2700038C09Rik	chr2	+	180921951	180923476	26.0989	29.3665	1.1252	0.0873597
ENSMUSG00000016346	Kcnq2	chr2	-	180810283	180869808	0.885098	0.697017	0.787502	0.0851166
ENSMUSG00000016349	Eef1a2	chr2	-	180882357	180891719	1.01239	1.00621	0.993896	1
ENSMUSG00000016356	Col20a1	chr2	+	180721239	180752245	0.263013	0.436383	1.65916	0.0692411
ENSMUSG00000016382	Pls3	chrX	-	73030992	73120521	12.2902	7.90223	0.642969	5.49e-32
ENSMUSG00000016386	Mpped2	chr2	+	106533425	106708513	4.00416	2.65315	0.662597	2.08e-09
ENSMUSG00000016409	Nkap	chrX	+	34666789	34690741	5.31647	6.10964	1.14919	0.0345489
ENSMUSG00000016427	Ndufa1	chrX	-	34727582	34731158	230.68	267.51	1.15966	0.000227871
ENSMUSG00000016458	Wt1	chr2	+	104966685	105013771	2.48731	2.79362	1.12315	0.165759
ENSMUSG00000016477	E2f3	chr13	-	29998443	30077537	13.4183	14.4521	1.07705	0.0489129
ENSMUSG00000016481	Cr1l	chr1	-	196929982	196957499	6.83234	8.62977	1.26308	0.0396203
ENSMUSG00000016487	Ppfibp1	chr6	+	146837008	146980547	12.258	9.39562	0.766488	2.13e-09
ENSMUSG00000016493	Cd46	chr1	-	196867478	196918442	0.0897829	0.0501946	0.559066	1
ENSMUSG00000016494	Cd34	chr1	+	196765014	196787486	2.09324	1.38698	0.662597	0.00956519
ENSMUSG00000016495	5033414D02Rik	chr19	-	29423088	29436460	12.5879	9.08476	0.721704	0.00809644
ENSMUSG00000016496	Cd274	chr19	+	29441944	29462585	0.523706	0.455445	0.869659	0.670954
ENSMUSG00000016498	Pdcd1lg2	chr19	+	29485408	29545647	0.313101	0.0175044	0.0559066	1.92e-05
ENSMUSG00000016503	Gtf3a	chr5	+	147760232	147767189	55.7632	56.0731	1.00556	1
ENSMUSG00000016510	Mtif3	chr5	-	147763148	147775361	4.78767	4.32858	0.904111	0.0661653
ENSMUSG00000016520	Lnx2	chr5	-	147828230	147888162	14.9382	10.6918	0.715735	3.41e-17
ENSMUSG00000016524	Il19	chr1	-	132829234	132835818	0.0249115	0.111417	4.47253	0.2335
ENSMUSG00000016526	Dyrk3	chr1	-	133025017	133034811	40.5373	42.8668	1.05747	0.112071
ENSMUSG00000016528	Mapkapk2	chr1	-	132950280	132994144	40.5749	27.211	0.670636	4.12e-37
ENSMUSG00000016529	Il10	chr1	+	132916421	132921551	0.029205	0.26124	8.94506	0.0220482
ENSMUSG00000016534	Lamp2	chrX	-	35754533	35809631	25.4983	24.2374	0.950548	0.377386
ENSMUSG00000016541	Atxn10	chr15	+	85166767	85293639	300.611	272.217	0.905547	6.34e-12
ENSMUSG00000016552	Foxred2	chr15	-	77770951	77787152	12.6998	10.4592	0.823571	3.99e-11
ENSMUSG00000016554	Eif3d	chr15	-	77789427	77801254	405.616	387.614	0.955618	0.00069166
ENSMUSG00000016559	H3f3b	chr11	-	115883225	115889276	96.803	118.34	1.22248	3.57e-37
ENSMUSG00000016619	Nup50	chr15	+	84753830	84773385	58.6684	58.7507	1.0014	1
ENSMUSG00000016624	Phf21b	chr15	-	84615805	84686559	5.85666	5.48451	0.936457	0.415012
ENSMUSG00000016626	Nlrp14	chr7	+	114310503	114341607	0.00786746	0.0351875	4.47253	0.2335
ENSMUSG00000016637	Rabl4	chr15	-	77989894	78004538	50.5466	49.5378	0.980041	0.848668
ENSMUSG00000016664	Pacsin2	chr15	-	83206036	83263280	35.2643	32.6288	0.925265	0.0351402
ENSMUSG00000016756	Cmah	chr13	+	24419288	24569154	0.049823	0.044567	0.894506	1
ENSMUSG00000016757	Ttll12	chr15	-	83405548	83425587	56.4161	52.6519	0.933278	0.00790027
ENSMUSG00000016758	Bik	chr15	+	83357291	83375065	9.25658	6.81713	0.736462	0.0168424
ENSMUSG00000016763	Scube1	chr15	-	83433012	83555451	0.426449	0.299285	0.701807	0.0800808
ENSMUSG00000016831	Tox4	chr14	+	52898820	52916066	13.235	13.5042	1.02034	0.710553
ENSMUSG00000016833	Mrps18c	chr5	+	101227645	101233490	23.0333	17.6756	0.767392	0.000864691
ENSMUSG00000016918	Sulf1	chr1	+	12708625	12850452	9.9632	8.04312	0.807283	8.17e-07
ENSMUSG00000016921	Sfrs6	chr2	+	162757263	162762857	140.777	171.92	1.22122	1.13e-27
ENSMUSG00000016933	Plcg1	chr2	+	160557035	160588238	17.4231	12.1748	0.698777	7.12e-28
ENSMUSG00000016940	Kctd2	chr11	+	115281439	115292587	14.6398	12.1621	0.830756	1.67e-06
ENSMUSG00000016942	Tmprss6	chr15	-	78270097	78299064	0.187806	0.209992	1.11813	1
ENSMUSG00000016946	Kctd5	chr17	-	24184700	24210452	39.1151	36.851	0.942116	0.125719
ENSMUSG00000016982	Gm24	chr13	+	22073062	22080603	0.0648863	0.123337	1.90083	0.155273
ENSMUSG00000016984	Etaa1	chr11	-	17838758	17853878	5.30032	5.77485	1.08953	0.365895
ENSMUSG00000016995	Matn4	chr2	-	164215128	164230660	0.767812	0.190781	0.248474	4.09e-06
ENSMUSG00000017002	Slpi	chr2	-	164179805	164182243	11.4473	3.38814	0.295976	1.34e-14
ENSMUSG00000017007	Rbpjl	chr2	+	164228640	164240291	0.0511875	0.228937	4.47253	0.0132784
ENSMUSG00000017009	Sdc4	chr2	-	164249746	164268686	44.7059	40.4793	0.905457	0.033324
ENSMUSG00000017057	Il13ra1	chrX	+	33652104	33711254	1.02282	0.904026	0.883857	0.615584
ENSMUSG00000017064	Prl5a1	chr13	+	28234352	28243480	0.038793	0.0433757	1.11813	NA
ENSMUSG00000017119	Nbr1	chr11	+	101413462	101443265	35.3989	39.9078	1.12737	1.5e-16
ENSMUSG00000017132	Pscd1	chr11	-	117993332	118109816	1.85242	1.9137	1.03308	0.848668
ENSMUSG00000017144	Rnd3	chr2	-	50985957	51004631	10.2682	8.44362	0.82231	0.000718531
ENSMUSG00000017146	Brca1	chr11	-	101350077	101413193	14.7793	19.9519	1.34999	5.52e-30
ENSMUSG00000017165	Gast	chr11	+	100195720	100198310	1.09434	1.00114	0.914836	1
ENSMUSG00000017167	Cntnap1	chr11	+	101031836	101039630	0.5928	0.331415	0.559066	0.0092032
ENSMUSG00000017176	Nt5c3l	chr11	-	100283634	100302403	16.7888	16.8804	1.00546	1
ENSMUSG00000017188	Ccdc56	chr11	-	101139281	101140428	96.6633	97.4248	1.00788	1
ENSMUSG00000017195	Zpbp2	chr11	+	98412410	98419979	0.0427943	0.0159499	0.372711	0.688441
ENSMUSG00000017204	Gsdma1	chr11	+	98525664	98539022	0.0630362	0.0528621	0.8386	1
ENSMUSG00000017210	Med24	chr11	-	98565904	98590749	52.756	53.2955	1.01023	0.842284
ENSMUSG00000017221	Psmd3	chr11	+	98543867	98557293	192.32	231.882	1.20571	1.34e-37
ENSMUSG00000017264	Exosc10	chr4	+	147932537	147956510	62.9413	62.8072	0.997869	1
ENSMUSG00000017286	Glod4	chr11	-	75934488	76057177	37.4028	35.6728	0.953747	0.364664
ENSMUSG00000017288	Vps53	chr11	-	75859727	75993149	18.3976	19.7539	1.07372	0.0773375
ENSMUSG00000017291	Taok1	chr11	-	77342663	77421317	7.1281	8.38463	1.17628	1.43e-08
ENSMUSG00000017299	Dnttip1	chr2	+	164571482	164594107	24.6106	21.0126	0.853804	0.0606587
ENSMUSG00000017300	Tnnc2	chr2	-	164602660	164605241	1.68221	2.06007	1.22462	0.732842
ENSMUSG00000017307	Acot8	chr2	-	164618267	164630382	23.3867	15.0185	0.642179	1.19e-15
ENSMUSG00000017309	Cd300lg	chr11	+	101902822	101911843	0.0237325	0.0132681	0.559066	1
ENSMUSG00000017311	Pyy	chr11	-	101967989	101969146	0.263594	0.294733	1.11813	1
ENSMUSG00000017314	Mpp2	chr11	-	101918328	101949829	4.21444	2.3861	0.566173	1.75e-12
ENSMUSG00000017316	Ppy	chr11	-	101961243	101962624	0.206291	0.11533	0.559066	1
ENSMUSG00000017344	Vtn	chr11	+	78312592	78314087	1.18518	0.403318	0.340301	0.000416364
ENSMUSG00000017376	Nlk	chr11	-	78380669	78510875	10.3407	11.4269	1.10504	0.0422293
ENSMUSG00000017386	Traf4	chr11	-	77972000	77979091	209.439	147.93	0.706315	1.33e-116
ENSMUSG00000017390	Aldoc	chr11	+	78136469	78141283	11.5228	13.3956	1.16253	0.0165805
ENSMUSG00000017400	Stac2	chr11	-	97897936	97914776	6.88083	10.5823	1.53793	6.94e-27
ENSMUSG00000017404	Rpl19	chr11	+	97888023	97891806	157.449	179.678	1.14119	0.578943
ENSMUSG00000017405	Nek8	chr11	-	77979607	77990177	7.78675	7.57545	0.972864	0.885107
ENSMUSG00000017412	Cacnb4	chr2	-	52283844	52532350	0.0151031	0.0265371	1.75707	0.510052
ENSMUSG00000017417	Plxdc1	chr11	-	97784551	97847758	1.68484	3.35605	1.99191	3.77e-11
ENSMUSG00000017418	Arl5b	chr2	+	14971021	14999998	6.38985	5.02231	0.785982	0.000203008
ENSMUSG00000017421	Zfp207	chr11	+	80196780	80219235	150.609	133.759	0.888117	2.52e-19
ENSMUSG00000017428	Psmd11	chr11	+	80242116	80248040	24.0961	24.1606	1.00267	1
ENSMUSG00000017446	C1qtnf1	chr11	+	118289516	118305157	0.812731	0.945091	1.16286	0.354386
ENSMUSG00000017453	Pipox	chr11	-	77694116	77707598	29.4257	23.8711	0.811233	2.27e-05
ENSMUSG00000017466	Timp2	chr11	-	118162382	118216820	19.7852	13.5472	0.684712	1.25e-06
ENSMUSG00000017478	Zc3h18	chr8	+	124900515	124941259	23.6177	20.5393	0.869659	4.87e-06
ENSMUSG00000017485	Top2b	chr14	+	17197692	17263301	6.45144	4.49282	0.696405	1.02e-09
ENSMUSG00000017491	Rarb	chr14	-	17263355	17407986	0.545477	0.105562	0.193523	5.45e-07
ENSMUSG00000017493	Igfbp4	chr11	+	98902557	98913969	13.6612	7.41789	0.542989	4.29e-43
ENSMUSG00000017499	Cdc6	chr11	+	98769114	98785250	12.1659	13.9141	1.1437	0.00116489
ENSMUSG00000017548	Suz12	chr11	+	79806607	79847624	15.1431	20.5403	1.35641	2.11e-19
ENSMUSG00000017550	Atad5	chr11	+	79902901	79949293	8.8745	10.8434	1.22186	3.81e-11
ENSMUSG00000017561	Crlf3	chr11	-	79859994	79894470	14.2255	13.0991	0.920815	0.0845259
ENSMUSG00000017588	Krt27	chr11	-	99206878	99212418	0.031152	0.034832	1.11813	NA
ENSMUSG00000017607	Tns4	chr11	-	98926991	98950620	0.781588	0.457003	0.584712	0.00328225
ENSMUSG00000017615	Tnfaip1	chr11	-	78336351	78349834	34.9693	32.8993	0.940805	0.000216506
ENSMUSG00000017631	Abr	chr11	-	76230235	76322921	21.0702	24.6139	1.16819	2.37e-18
ENSMUSG00000017639	Rab11fip4	chr11	+	79404713	79511525	4.81254	6.2191	1.29227	5.12e-11
ENSMUSG00000017652	Cd40	chr2	+	164881126	164898448	1.46742	1.73728	1.18391	0.314386
ENSMUSG00000017664	Slc35c2	chr2	-	165102053	165103341	26.338	22.5509	0.856209	3.24e-08
ENSMUSG00000017667	Zfp334	chr2	-	165199763	165213759	5.0648	3.2103	0.633846	5.59e-14
ENSMUSG00000017670	Elmo2	chr2	-	165114654	165151979	15.6448	9.05495	0.578782	4.03e-92
ENSMUSG00000017677	Wsb1	chr11	-	79052873	79068173	30.8404	31.0902	1.0081	1
ENSMUSG00000017679	Ttpal	chr2	+	163428049	163444748	7.27711	4.74395	0.6519	8.08e-09
ENSMUSG00000017686	Rhot1	chr11	+	80022520	80080314	19.7048	19.9156	1.0107	0.986701
ENSMUSG00000017688	Hnf4g	chr3	+	3508029	3659775	0.00965272	0.010793	1.11813	NA
ENSMUSG00000017692	Rhbdl3	chr11	+	80114413	80169457	0.471747	0.340661	0.722127	0.303212
ENSMUSG00000017697	Ada	chr2	-	163552319	163575975	8.83732	9.10827	1.03066	0.92412
ENSMUSG00000017707	Serinc3	chr2	-	163449007	163470867	78.5234	85.5305	1.08923	0.000238471
ENSMUSG00000017713	Tha1	chr11	-	117729265	117734795	0.497426	0.741585	1.49084	0.312023
ENSMUSG00000017715	Pgs1	chr11	+	117847605	117885325	34.7198	37.2787	1.0737	0.0553881
ENSMUSG00000017716	Birc5	chr11	+	117710564	117717046	102.149	117.625	1.1515	1.5e-09
ENSMUSG00000017718	Afmid	chr11	+	117670981	117701218	4.21184	4.63156	1.09965	0.515689
ENSMUSG00000017721	Pigt	chr2	+	164323019	164333801	54.3645	58.2019	1.07059	0.00623296
ENSMUSG00000017723	Wfdc2	chr2	+	164387912	164389050	239.633	194.14	0.810155	1.6e-17
ENSMUSG00000017724	Etv4	chr11	-	101631055	101646624	116.119	132.6	1.14194	2.36e-21
ENSMUSG00000017733	Spinlw1	chr2	-	164413842	164419094	0.0533572	0.0596604	1.11813	NA
ENSMUSG00000017734	Dbndd2	chr2	+	164311605	164316267	3.85217	2.34061	0.607608	6.7e-14
ENSMUSG00000017737	Mmp9	chr2	+	164766279	164774394	8.63582	4.31906	0.500133	5.31e-25
ENSMUSG00000017740	Slc12a5	chr2	+	164786315	164800040	0.565742	0.58779	1.03897	1
ENSMUSG00000017747	Ghdc	chr11	-	100627345	100632271	6.37524	5.55094	0.870703	0.187805
ENSMUSG00000017754	Pltp	chr2	-	164665017	164683211	40.5975	55.0252	1.35538	6.57e-27
ENSMUSG00000017756	Slc12a7	chr13	+	73870541	73934392	22.6702	21.4744	0.94725	0.0822623
ENSMUSG00000017760	Ctsa	chr2	+	164658372	164666532	83.3811	64.93	0.778714	2.67e-81
ENSMUSG00000017764	Zswim1	chr2	+	164648185	164652371	57.8747	54.8876	0.948386	0.0326066
ENSMUSG00000017765	Slc12a4	chr8	-	108467489	108489944	33.7332	25.5277	0.756755	7.87e-21
ENSMUSG00000017767	1700020C07Rik	chr2	-	164651888	164654028	0.240941	0.0538808	0.223627	0.2335
ENSMUSG00000017774	Myo1c	chr11	+	75464005	75487412	68.4245	51.2751	0.749368	1.44e-74
ENSMUSG00000017776	Crk	chr11	+	75492760	75519567	20.6258	20.0215	0.970698	0.24233
ENSMUSG00000017778	Cox7c	chr13	-	86184420	86186065	2550.12	1769.45	0.693868	1.02e-15
ENSMUSG00000017781	Pitpna	chr11	+	75401598	75442306	43.0723	45.8919	1.06546	0.175934
ENSMUSG00000017801	Mlx	chr11	+	100948590	100953521	35.9543	38.9173	1.08241	0.0241243
ENSMUSG00000017802	1300010M03Rik	chr11	-	100957635	100981157	21.4949	19.0849	0.887882	0.00122001
ENSMUSG00000017817	Jph2	chr2	-	163161977	163223685	1.9852	1.96874	0.991711	1
ENSMUSG00000017830	Dhx58	chr11	-	100556017	100565513	0.91327	1.08007	1.18264	0.569936
ENSMUSG00000017831	Rab5a	chr17	+	53618558	53646996	13.4414	12.6913	0.944201	0.580304
ENSMUSG00000017832	Hspb9	chr11	+	100575163	100575889	0.464931	1.32852	2.85745	0.010317
ENSMUSG00000017837	Nkiras2	chr11	+	100480557	100488113	37.6842	33.7845	0.896516	8.65e-06
ENSMUSG00000017843	Ppp2r5c	chr12	+	111685517	111821271	40.7266	39.6999	0.974792	0.325599
ENSMUSG00000017858	Ift52	chr2	+	162843089	162871877	22.9734	30.3429	1.32078	9.67e-11
ENSMUSG00000017861	Mybl2	chr2	+	162880422	162910424	215.86	276.877	1.28267	1.39e-67
ENSMUSG00000017868	Sgk2	chr2	+	162813065	162839863	0.614301	1.09339	1.77988	0.00564048
ENSMUSG00000017897	Eya2	chr2	+	165480797	165597227	0.465126	0.346715	0.745422	0.393013
ENSMUSG00000017929	B4galt5	chr2	-	167123943	167174683	16.4522	20.0842	1.22076	6.22e-12
ENSMUSG00000017943	Gdap1l1	chr2	+	163264211	163281060	3.11026	2.86476	0.921067	0.600752
ENSMUSG00000017950	Hnf4a	chr2	+	163332543	163378371	0.17796	0.0431129	0.242262	6.21e-07
ENSMUSG00000017969	Ptgis	chr2	-	167017304	167066089	33.1921	27.8975	0.840486	5.39e-05
ENSMUSG00000017978	Cadps2	chr6	-	23212772	23789420	0.30034	0.124208	0.413556	0.000168066
ENSMUSG00000017999	Ddx27	chr2	+	166840692	166860447	89.0435	89.8632	1.00921	0.876108
ENSMUSG00000018001	Pscd3	chr5	+	144383328	144471119	7.23798	6.12795	0.846637	0.00301433
ENSMUSG00000018008	Cyth4	chr15	+	78427476	78452449	0.456498	0.585487	1.28256	0.456609
ENSMUSG00000018012	Rac3	chr11	+	120582783	120585283	12.7942	8.47743	0.662597	1.96e-05
ENSMUSG00000018040	Rrp7a	chr15	-	82943862	82953231	11.0332	12.7026	1.15131	0.138917
ENSMUSG00000018042	Cyb5r3	chr15	-	82983923	83003022	308.388	300.135	0.973236	0.0278552
ENSMUSG00000018068	Ints2	chr11	-	86024182	86071052	12.1978	14.1913	1.16343	3.88e-05
ENSMUSG00000018076	Med13l	chr5	+	119010727	119215444	34.4252	35.8133	1.04032	0.0819749
ENSMUSG00000018102	Hist1h2bc	chr13	+	23776067	23784357	16.4482	15.5177	0.943425	0.831527
ENSMUSG00000018126	Baiap2l2	chr15	-	79088624	79115939	2.84233	1.17615	0.413797	4.9e-07
ENSMUSG00000018143	Mafk	chr5	+	140267466	140278607	5.63378	4.74749	0.842682	0.00135297
ENSMUSG00000018160	Med1	chr11	-	98013467	98054574	19.0473	21.8191	1.14553	1.56e-12
ENSMUSG00000018166	Erbb3	chr10	-	128004578	128026708	11.1866	8.15446	0.728948	9.93e-12
ENSMUSG00000018167	Stard3	chr11	+	98219681	98242413	20.1503	14.7825	0.733611	6.79e-08
ENSMUSG00000018168	Ikzf3	chr11	-	98326215	98407114	0.0416988	0.149199	3.57802	0.0319147
ENSMUSG00000018169	Mfng	chr15	-	78586311	78603905	5.28032	5.03377	0.953308	0.802579
ENSMUSG00000018171	Tmem49	chr11	-	86397366	86497338	36.3741	30.7233	0.844649	6.63e-05
ENSMUSG00000018189	Uchl5	chr1	+	145624407	145654596	37.3354	40.0627	1.07305	0.265398
ENSMUSG00000018196	Glrx2	chr1	+	145586158	145593906	27.6015	28.8152	1.04397	0.777861
ENSMUSG00000018199	Trove2	chr1	-	145597919	145624198	3.96546	4.40305	1.11035	0.246393
ENSMUSG00000018209	Stk4	chr2	+	163899873	163981260	33.7221	29.9342	0.887671	2.52e-09
ENSMUSG00000018211	Wfdc15b	chr2	-	164040189	164047367	0.0531732	0.0594547	1.11813	NA
ENSMUSG00000018217	Pmp22	chr11	+	62942483	62973048	23.6152	22.5214	0.953684	0.290713
ENSMUSG00000018238	Gdf9	chr11	+	53244524	53250404	0.248559	0.427572	1.7202	0.213845
ENSMUSG00000018239	Zcchc10	chr11	+	53138180	53146803	9.76713	15.0577	1.54167	1.32e-08
ENSMUSG00000018259	Prl8a2	chr13	+	27437551	27446085	0.0284244	0.0317822	1.11813	NA
ENSMUSG00000018263	Tbx5	chr5	+	120284671	120335227	0.0228194	0.114818	5.0316	0.0537559
ENSMUSG00000018286	Psmb6	chr11	+	70338868	70339926	383.856	388.048	1.01092	0.761875
ENSMUSG00000018287	Spag7	chr11	-	70477272	70482918	83.5539	83.5567	1.00003	1
ENSMUSG00000018293	Pfn1	chr11	-	70465351	70468146	1592.73	1785.72	1.12117	5.85e-89
ENSMUSG00000018322	Tomm34	chr2	-	163879275	163891451	84.9283	110.042	1.29571	1.41e-34
ENSMUSG00000018326	Ywhab	chr2	+	163820695	163844324	128.809	117.532	0.912448	6.17e-08
ENSMUSG00000018334	Ksr1	chr11	-	78826941	78959909	3.32793	5.02645	1.51039	1.03e-17
ENSMUSG00000018339	Gpx3	chr11	+	54715954	54723078	63.8211	43.4506	0.680819	2.93e-31
ENSMUSG00000018340	Anxa6	chr11	-	54792609	54846947	149.365	130.239	0.871949	1.09e-14
ENSMUSG00000018341	Il12rb2	chr6	-	67241311	67289688	0.0439072	0.0294565	0.67088	0.876108
ENSMUSG00000018347	Zkscan6	chr11	+	65620676	65642740	3.04945	2.82231	0.925513	0.670959
ENSMUSG00000018362	Kpna2	chr11	-	106849942	106860754	7.01328	9.0482	1.29015	0.232208
ENSMUSG00000018363	Smurf2	chr11	-	106681379	106782029	11.0577	9.43723	0.853454	0.0253459
ENSMUSG00000018372	Ccdc45	chr11	+	106650565	106680174	7.30014	7.43302	1.0182	0.98818
ENSMUSG00000018377	Vezf1	chr11	+	87881780	87898231	16.8876	15.3351	0.908065	0.00591165
ENSMUSG00000018378	Cuedc1	chr11	+	87912647	88007642	6.34459	5.01387	0.790259	0.0332558
ENSMUSG00000018379	Sfrs1	chr11	+	87860874	87867257	62.5764	78.9803	1.26214	1.62e-97
ENSMUSG00000018381	Abi3	chr11	-	95691385	95703474	1.23796	1.35663	1.09586	0.49894
ENSMUSG00000018387	Shroom1	chr11	+	53270706	53281268	1.22164	0.58254	0.476851	1.14e-08
ENSMUSG00000018395	Kif3a	chr11	+	53380880	53415469	3.11832	3.43785	1.10247	0.0836694
ENSMUSG00000018398	Sep 08	chr11	+	53332758	53348118	11.6447	10.6821	0.917336	0.000385309
ENSMUSG00000018401	Mtmr4	chr11	+	87405663	87429804	15.6783	15.702	1.00151	1
ENSMUSG00000018405	Mrm1	chr11	-	84626562	84633017	4.47706	4.61849	1.03159	0.876364
ENSMUSG00000018411	Mapt	chr11	+	104092703	104193404	8.88107	19.2775	2.17062	2.77e-93
ENSMUSG00000018412	1700081L11Rik	chr11	-	104194542	104303605	44.3647	46.4414	1.04681	0.000126465
ENSMUSG00000018415	4933439F18Rik	chr11	+	60230646	60264429	14.4344	19.2825	1.33587	1.15e-18
ENSMUSG00000018417	Myo1b	chr1	-	51806608	51972915	6.98743	6.04733	0.865459	0.00480641
ENSMUSG00000018425	Dhx40	chr11	-	86582347	86621198	21.7351	29.7457	1.36856	1.8e-25
ENSMUSG00000018427	Ypel2	chr11	-	86749926	86807209	1.90076	1.30212	0.685053	0.000320364
ENSMUSG00000018428	Akap1	chr11	-	88692105	88725900	28.4021	33.6642	1.18527	9.43e-20
ENSMUSG00000018433	Nol11	chr11	-	107027976	107050695	37.6022	40.8323	1.0859	0.00485164
ENSMUSG00000018442	Derl2	chr11	-	70820665	70832744	20.4074	17.9896	0.881524	0.121315
ENSMUSG00000018446	C1qbp	chr11	-	70791337	70796528	314.206	384.328	1.22317	1.43e-37
ENSMUSG00000018449	Rpain	chr11	+	70783714	70791335	22.3374	26.4853	1.18569	0.0639414
ENSMUSG00000018451	6330403K07Rik	chr11	-	70845450	70847015	3.10024	2.09541	0.675886	0.0141565
ENSMUSG00000018459	Slc13a3	chr2	-	165230527	165298730	0.107876	0.0402064	0.372711	0.212622
ENSMUSG00000018470	Kcnab3	chr11	+	69139759	69146544	3.46151	2.45127	0.708151	0.00528868
ENSMUSG00000018474	Chd3	chr11	-	69156774	69182928	13.7371	10.2411	0.74551	1.07e-32
ENSMUSG00000018476	Jmjd3	chr11	-	69212009	69227177	22.8383	25.7686	1.12831	3.23e-07
ENSMUSG00000018479	1700125H20Rik	chr11	+	84983905	84994647	0.0651329	0.145655	2.23627	1
ENSMUSG00000018481	Appbp2	chr11	-	85000763	85048632	30.0713	30.0606	0.999646	1
ENSMUSG00000018486	Wnt9b	chr11	-	103588677	103611135	0.157094	0.0399209	0.254121	0.00317929
ENSMUSG00000018500	Adora2b	chr11	+	62062485	62079955	1.55617	1.38409	0.889424	0.671577
ENSMUSG00000018501	Ncor1	chr11	-	62129927	62270834	41.0777	51.3983	1.25125	1.74e-123
ENSMUSG00000018507	Trpv2	chr11	+	62387987	62413801	2.90609	2.34758	0.807814	0.0864254
ENSMUSG00000018509	Prr6	chr11	-	62338447	62352763	83.0168	123.251	1.48465	1.24e-41
ENSMUSG00000018537	Pcgf2	chr11	-	97550136	97560962	142.997	172.595	1.20698	2.83e-40
ENSMUSG00000018541	Ccdc49	chr11	-	97606794	97612484	6.24331	7.13224	1.14238	0.0206341
ENSMUSG00000018543	1700001P01Rik	chr11	-	97632794	97637232	1.78785	0.863229	0.48283	0.0133314
ENSMUSG00000018547	Pip4k2b	chr11	-	97576470	97606018	25.7285	29.2896	1.13841	9.84e-08
ENSMUSG00000018548	Trim37	chr11	+	86940578	87034185	16.1098	16.8104	1.04349	0.108608
ENSMUSG00000018554	Ybx2	chr11	+	69749297	69755107	18.3018	15.6164	0.85327	0.0156897
ENSMUSG00000018559	Dullard	chr11	+	69794657	69804103	40.8794	38.0302	0.930303	0.0322571
ENSMUSG00000018565	Rai12	chr11	-	69781723	69793774	70.038	76.1615	1.08743	0.00502633
ENSMUSG00000018566	Slc2a4	chr11	-	69756044	69761651	2.72486	1.75419	0.643773	0.000518617
ENSMUSG00000018567	Gabarap	chr11	+	69804644	69808453	169.28	136.915	0.808805	3.83e-28
ENSMUSG00000018569	Cldn7	chr11	+	69778280	69781312	75.7941	44.6433	0.589008	4.67e-132
ENSMUSG00000018570	2810408A11Rik	chr11	-	69710853	69714396	3.78795	4.28545	1.13134	0.301173
ENSMUSG00000018572	Phf23	chr11	+	69809278	69813511	75.5447	67.8697	0.898405	8.81e-08
ENSMUSG00000018574	Acadvl	chr11	-	69823684	69828910	12.5656	10.6494	0.847502	0.0452669
ENSMUSG00000018581	Dnahc11	chr12	-	119116454	119437516	0.00936356	0.0174495	1.86355	1
ENSMUSG00000018583	G3bp1	chr11	+	55283186	55314013	53.1443	57.7737	1.08711	0.00216659
ENSMUSG00000018585	Atox1	chr11	-	55260142	55274741	264.418	244.723	0.925517	0.00508875
ENSMUSG00000018589	Glra2	chrX	-	161566948	161765325	0.0571967	0.0127907	0.223627	0.2335
ENSMUSG00000018593	Sparc	chr11	-	55208001	55233400	347.301	327.847	0.943985	2.04e-07
ENSMUSG00000018599	Smcr7	chr11	+	60541899	60546453	7.81124	8.60923	1.10216	0.216223
ENSMUSG00000018604	Tbx3	chr5	+	120120677	120134570	16.6183	20.1075	1.20996	3.44e-18
ENSMUSG00000018620	Mmp20	chr9	+	7628230	7674968	0.033329	0.0124221	0.372711	0.688441
ENSMUSG00000018634	Crhr1	chr11	+	103994168	104036837	0.117532	0.0175222	0.149084	0.00338077
ENSMUSG00000018648	Dusp14	chr11	-	83861542	83881859	43.0461	28.9647	0.672877	1.44e-63
ENSMUSG00000018651	Tada2l	chr11	-	83892335	83940599	49.5949	55.93	1.12774	1.29e-06
ENSMUSG00000018654	Ikzf1	chr11	+	11585927	11672056	0.691754	0.582854	0.842574	0.225611
ENSMUSG00000018659	Pnpo	chr11	-	96799138	96805093	23.0221	25.7727	1.11947	0.000299622
ENSMUSG00000018661	Cog1	chr11	+	113510482	113524261	22.8963	24.0271	1.04939	0.143363
ENSMUSG00000018666	Cbx1	chr11	+	96650440	96665283	28.7686	36.5228	1.26954	3.08e-18
ENSMUSG00000018669	Cdk5rap3	chr11	-	96768739	96777810	58.3506	56.6071	0.970121	0.534123
ENSMUSG00000018672	Copz2	chr11	+	96711183	96712904	5.3718	4.87577	0.907661	0.76283
ENSMUSG00000018677	Slc25a39	chr11	-	102264298	102268858	297.278	335.945	1.13007	5.73e-25
ENSMUSG00000018678	Sp2	chr11	-	96814653	96839002	48.3279	69.286	1.43367	3.91e-138
ENSMUSG00000018697	Aatf	chr11	-	84236356	84327024	40.7526	47.2951	1.16054	7.95e-05
ENSMUSG00000018698	Lhx1	chr11	-	84331478	84338923	0.725431	0.0861375	0.11874	2.12e-18
ENSMUSG00000018707	Dync1h1	chr12	+	111839661	111905155	68.2283	67.6863	0.992056	0.600386
ENSMUSG00000018727	Cpsf4l	chr11	-	113559485	113570840	13.7218	30.369	2.2132	2.47e-89
ENSMUSG00000018733	Pex12	chr11	-	83108146	83112479	7.57404	8.76022	1.15661	0.00383191
ENSMUSG00000018736	Ndel1	chr11	-	68642804	68685360	16.8478	15.0847	0.895354	0.00549607
ENSMUSG00000018740	Slc25a35	chr11	+	68781632	68786018	3.10175	2.56549	0.827112	0.0297562
ENSMUSG00000018750	Zbtb4	chr11	+	69579413	69591764	1.70832	1.09735	0.642356	2.47e-16
ENSMUSG00000018752	Tnfsf12	chr11	-	69496078	69509600	2.51582	4.37473	1.73889	1.21e-12
ENSMUSG00000018761	Mpdu1	chr11	-	69470198	69476144	104.796	130.402	1.24434	4.22e-30
ENSMUSG00000018765	Fxr2	chr11	+	69446491	69466799	106.221	110.872	1.04378	0.00434782
ENSMUSG00000018770	Atp5g3	chr2	-	73746503	73749383	406.344	435.473	1.07169	9.59e-06
ENSMUSG00000018774	Cd68	chr11	-	69477714	69479655	39.7353	58.6223	1.47532	2.8e-40
ENSMUSG00000018776	Amac1	chr11	-	69573391	69575470	0.0610299	0.204719	3.3544	0.137495
ENSMUSG00000018796	Acsl1	chr8	+	47556394	47621405	7.65014	8.01739	1.04801	0.44553
ENSMUSG00000018800	Abca5	chr11	-	110130682	110198992	0.363149	0.33499	0.92246	0.996517
ENSMUSG00000018809	Smyd4	chr11	+	75161934	75219207	5.49094	6.43081	1.17117	0.0294314
ENSMUSG00000018819	Lsp1	chr7	+	149646713	149680772	3.64266	1.73369	0.47594	7.85e-14
ENSMUSG00000018820	Zfyve27	chr19	+	42238440	42252216	9.60776	8.4499	0.879487	0.000523169
ENSMUSG00000018821	Avpi1	chr19	-	42197762	42203549	112.109	81.408	0.726153	3.34e-24
ENSMUSG00000018822	Sfrp5	chr19	-	42272460	42276742	0.909859	1.33526	1.46755	0.10097
ENSMUSG00000018830	Myh11	chr16	-	14194619	14291501	0.0839987	0.028899	0.344041	0.0821239
ENSMUSG00000018841	Rad51l3	chr11	-	82685465	82704113	18.4896	15.5874	0.843037	6.6e-05
ENSMUSG00000018844	Fndc8	chr11	+	82705625	82714303	0.015759	0.0528621	3.3544	1
ENSMUSG00000018845	Unc45b	chr11	+	82724051	82756905	0.794998	0.163478	0.205634	1.83e-10
ENSMUSG00000018846	Pank3	chr11	+	35582985	35604787	2.55297	2.25922	0.884939	0.467208
ENSMUSG00000018848	Rars	chr11	-	35621882	35648008	134.303	135.437	1.00844	0.848347
ENSMUSG00000018849	Wwc1	chr11	-	35651901	35794029	28.423	30.1901	1.06217	0.0529513
ENSMUSG00000018858	Ict1	chr11	+	115265065	115273988	92.8387	97.4771	1.04996	0.286691
ENSMUSG00000018861	Fdxr	chr11	-	115129337	115138228	16.8819	13.2378	0.784145	0.000165228
ENSMUSG00000018862	Otop3	chr11	+	115196044	115208241	0.0438448	0.00980486	0.223627	0.2335
ENSMUSG00000018865	Sult4a1	chr15	-	83906526	83936184	35.8827	35.4877	0.988993	1
ENSMUSG00000018868	Pnpla5	chr15	-	83943050	83953605	0.0774885	0.0288808	0.372711	0.688441
ENSMUSG00000018882	Mrpl45	chr11	+	97177029	97191234	70.2046	65.9523	0.939429	0.102212
ENSMUSG00000018893	AC157554.7	chr15	-	76845918	76853157	1.10553	2.046	1.8507	0.0222884
ENSMUSG00000018899	Irf1	chr11	+	53583515	53590825	11.6252	9.57881	0.823968	7.84e-06
ENSMUSG00000018900	Slc22a5	chr11	-	53678043	53705162	1.02746	1.35267	1.31651	0.197936
ENSMUSG00000018906	P4ha2	chr11	+	53913596	53927686	9.14191	7.32205	0.800932	0.00902172
ENSMUSG00000018907	Alox12e	chr11	-	70129111	70136130	0.402517	0.235749	0.585689	0.343358
ENSMUSG00000018909	Arrb1	chr7	+	106683975	106755281	8.84331	9.76912	1.10469	0.00848896
ENSMUSG00000018919	Tm4sf5	chr11	+	70318745	70324680	3.77372	6.54754	1.73503	0.000290015
ENSMUSG00000018920	Cxcl16	chr11	-	70267484	70273486	30.8089	16.103	0.522674	8.23e-61
ENSMUSG00000018921	Pelp1	chr11	-	70206384	70223530	109.961	133.195	1.2113	4.66e-39
ENSMUSG00000018923	Med11	chr11	+	70265420	70267229	42.2535	42.8818	1.01487	0.937611
ENSMUSG00000018924	Alox15	chr11	-	70157653	70165533	1.82798	0.344028	0.188201	4.81e-13
ENSMUSG00000018925	OTTMUSG00000000990	chr11	-	83325237	83335677	0.0548274	0.0613044	1.11813	1
ENSMUSG00000018927	Ccl6	chr11	-	83401383	83406589	0.0249115	0.0278544	1.11813	NA
ENSMUSG00000018930	Ccl4	chr11	+	83476085	83478185	0.0608293	0.0680152	1.11813	NA
ENSMUSG00000018931	Gtlf3b	chr11	-	60715747	60727314	32.0565	32.9088	1.02659	0.396481
ENSMUSG00000018932	Map2k3	chr11	+	60745534	60766313	22.104	25.484	1.15291	0.00321587
ENSMUSG00000018965	Ywhah	chr5	+	33361464	33370615	16.7118	18.2145	1.08991	0.446515
ENSMUSG00000018973	Hoxb1	chr11	+	96227065	96229570	0.682895	0.344837	0.504963	0.0748507
ENSMUSG00000018974	Sart3	chr5	-	114192454	114221658	36.6552	36.9693	1.00857	0.942457
ENSMUSG00000018983	E2f2	chr4	+	135728308	135751972	3.32097	3.63403	1.09427	0.434457
ENSMUSG00000018986	Slfn3	chr11	+	83004831	83028638	0.0971352	0.0543051	0.559066	0.816357
ENSMUSG00000018995	Nars2	chr7	+	104100014	104213271	1.87087	1.89835	1.01469	1
ENSMUSG00000018999	Slc35b4	chr6	-	34103379	34127111	14.2068	15.0832	1.06168	0.219186
ENSMUSG00000019027	Dnahc1	chr14	-	32073560	32137082	0.719183	0.520993	0.724424	0.011299
ENSMUSG00000019039	Dalrd3	chr9	+	108472222	108475102	39.6874	47.365	1.19345	7.53e-06
ENSMUSG00000019054	Fis1	chr5	+	137429144	137442102	141.741	111.399	0.785932	6.96e-27
ENSMUSG00000019055	Plod1	chr4	-	147283861	147310876	19.2242	21.2722	1.10653	0.00439826
ENSMUSG00000019066	Rab3d	chr9	-	21711934	21722636	4.09845	3.49402	0.852523	0.0109198
ENSMUSG00000019080	Mfsd3	chr15	+	76531971	76534669	7.99752	5.72866	0.716304	0.000743357
ENSMUSG00000019082	Slc25a22	chr7	-	148615637	148620493	28.8345	24.5314	0.850768	4.4e-13
ENSMUSG00000019087	Atp6ap1	chrX	+	71542435	71550060	71.7549	63.321	0.882462	3.88e-09
[truncated: 19,448 more rows]

## Sheet: Sheet1
Ensembl_Gene_Id	Gene_Name	Chromosome	Strand	start	end	ARN 10_1(wtEScells) RPKM	ARN 36_1 (Prep1_KO) RPKM	ratio Prep1_KO/wt_EScells	logratio1	p.value.1	adj.p.value.1	intra	intra	promoter	promoter	close	close
ENSMUSG00000068579	AC147366.5	chr15	-	36237856	36238722	1.00294	0.280355	0.279533	-26.6504	0.25	0.406855	.	.	.	.	.	.
ENSMUSG00000058441	Panx2	chr15	+	88890155	88901337	1.00396	0.613901	0.611479	-0.728726	0.0143896	0.0378609	.	.	.	.	.	.
ENSMUSG00000028356	Ambp	chr4	-	62804308	62815207	1.00567	0.515382	0.512478	-1.04054	0.0801433	0.163169	.	.	.	.	.	.
ENSMUSG00000025479	Cyp2e1	chr7	+	147949637	147960874	1.00786	0.422594	0.4193	-1.31696	0.00219019	0.00705541	.	.	.	.	.	.
ENSMUSG00000059999	AC133187.3	chr1	-	66995103	66995529	1.00786	0.676151	0.67088	-0.838908	0.6875	0.876108	.	.	.	.	.	.
ENSMUSG00000074445	AC129296.2-203	chr3	+	92054653	92093169	1.00966	0.20526	0.203297	-3.16084	0.0117188	0.0316899	.	.	.	.	.	.
ENSMUSG00000024921	Smarca2	chr19	+	26679649	26852810	1.00985	0.546193	0.540864	-0.893875	1.25e-07	7.46e-07	.	.	26679479	1810	.	.
ENSMUSG00000054206	Gzmm	chr10	+	79151764	79158006	1.01214	0.532567	0.52618	-0.976412	0.0293049	0.070568	.	.	.	.	79144563	296
ENSMUSG00000070392	Hist2h3c1	chr3	+	96049476	96052431	1.01645	0.609841	0.599974	-0.768519	0.039617	0.0908507	.	.	.	.	.	.
ENSMUSG00000073212	OTTMUSG00000017911	chr5	-	13042252	13043484	1.01952	0.569979	0.559066	-1.42387	0.625	0.816357	.	.	.	.	.	.
ENSMUSG00000082487	AL596258.15	chr11	-	102353752	102353923	1.01952	0.569979	0.559066	-1.42387	0.625	0.816357	.	.	.	.	.	.
ENSMUSG00000042444	B230380D07Rik	chr9	-	70446820	70504981	1.02013	0.603869	0.591953	-0.760906	7.18e-08	4.4e-07	.	.	.	.	.	.
ENSMUSG00000074785	Plxnc1	chr10	-	94253616	94407212	1.02031	0.559661	0.548518	-0.880729	0.000375605	0.00141214	.	.	.	.	.	.
ENSMUSG00000074824	AC187103.3-202	chr13	-	67199099	67214917	1.02033	0.625638	0.61317	-0.745799	0.103805	0.203748	.	.	.	.	.	.
ENSMUSG00000009097	Tbx1	chr16	-	18581805	18587062	1.02204	0.340827	0.333478	-1.64626	1.25e-05	5.91e-05	.	.	.	.	.	.
ENSMUSG00000044887	AC164546.2	chr17	-	45300175	45301117	1.02314	0.531147	0.519133	-1.00883	0.0532519	0.116981	.	.	.	.	.	.
ENSMUSG00000056904	AC152825.4	chr9	+	90991985	90993338	1.02314	0.544766	0.532444	-0.990912	0.136046	0.25104	.	.	.	.	.	.
ENSMUSG00000076135	AC163389.2	chr1	+	8806218	8806328	1.02801	0.574728	0.559066	-25.0655	1	1	.	.	.	.	.	.
ENSMUSG00000081895	AC136516.3	chr7	-	79793612	79794216	1.02801	0.574728	0.559066	-25.0655	1	1	.	.	.	.	.	.
ENSMUSG00000038291	Snx25	chr8	-	47118614	47209500	1.03218	0.027922	0.0270516	-5.78142	1.14e-31	2.76e-30	.	.	.	.	.	.
ENSMUSG00000035852	9130017N09Rik	chr10	+	79283765	79293197	1.0336	0.484146	0.468407	-1.12184	0.000213391	0.000836811	.	.	.	.	.	.
ENSMUSG00000066191	Anks6	chr4	-	47028540	47070178	1.038	0.550549	0.530396	-0.925208	3.75e-06	1.89e-05	.	.	.	.	.	.
ENSMUSG00000047875	Gpr157	chr4	+	149461473	149480036	1.04052	0.585677	0.56287	-0.838908	4.16e-05	0.000182915	.	.	.	.	.	.
ENSMUSG00000070880	Gad1	chr2	+	70391128	70405290	1.04091	0.67147	0.645077	-0.646263	0.0177295	0.0452886	.	.	.	.	.	.
ENSMUSG00000025790	Slco3a1	chr7	-	81420304	81699519	1.04144	0.670889	0.644192	-0.638831	2.36e-05	0.000107232	.	.	.	.	.	.
ENSMUSG00000022996	Wnt10b	chr15	-	98602183	98604923	1.04326	0.495364	0.474824	-1.10194	0.00029596	0.00113352	.	.	.	.	.	.
ENSMUSG00000076129	AL672269.15	chr11	-	102520885	102520994	1.04544	0.58447	0.559066	-25.0655	1	1	.	.	.	.	.	.
ENSMUSG00000076271	mmu-mir-697	chr4	+	124408937	124409046	1.04544	0.58447	0.559066	-25.0655	1	1	.	.	.	.	124428706	2513
ENSMUSG00000077086	AL772216.15	chr2	+	10435926	10436022	1.04544	0.58447	0.559066	-25.0655	1	1	.	.	.	.	.	.
ENSMUSG00000082509	AC107638.18	chr7	+	108386854	108387792	1.04544	0.626217	0.599	-0.786441	0.117275	0.225611	.	.	.	.	.	.
ENSMUSG00000035112	Wnk4	chr11	+	101121880	101138420	1.04939	0.488899	0.465889	-1.12094	5.6e-06	2.76e-05	.	.	.	.	.	.
ENSMUSG00000013707	Tnfaip8l2	chr3	-	94943442	94946282	1.05206	0.705807	0.67088	-0.604443	0.133674	0.247626	.	.	.	.	.	.
ENSMUSG00000073409	H2-Q1	chr17	+	35561794	35567000	1.05234	0.645265	0.61317	-0.725252	0.0172096	0.0441131	.	.	.	.	.	.
ENSMUSG00000036699	Zcchc12	chrX	+	33735898	33739145	1.05456	0.607994	0.576537	-0.801627	6.43e-06	3.14e-05	.	.	.	.	.	.
ENSMUSG00000055202	Zfp811	chr17	-	32934350	32937883	1.05841	0.655445	0.619274	-0.709625	0.0154324	0.0402866	.	.	.	.	32925349	1548
ENSMUSG00000021730	Hcn1	chr13	+	118391286	118765609	1.06198	0.6357	0.598596	-0.753179	0.00305447	0.00956831	.	.	.	.	.	.
ENSMUSG00000057924	AC162797.6-201	chr8	-	71896043	71897282	1.06346	0.44591	0.4193	-1.42387	0.0413895	0.0942653	.	.	.	.	.	.
ENSMUSG00000080058	Jund	chr8	-	73223436	73223979	1.06346	0.489627	0.460408	-1.25395	0.0524788	0.115577	.	.	.	.	.	.
ENSMUSG00000058070	Eml1	chr12	+	109609166	109746748	1.06827	0.744377	0.696807	-0.52755	0.00699473	0.0200996	.	.	.	.	.	.
ENSMUSG00000040759	Cmtm5	chr14	+	55555306	55558093	1.06961	0.597983	0.559066	-0.903039	0.121449	0.232208	.	.	.	.	.	.
ENSMUSG00000070044	BC035537	chr8	-	46422070	46444219	1.07261	0.687249	0.640728	-0.648303	0.000365185	0.00137622	.	.	.	.	.	.
ENSMUSG00000029669	Tspan12	chr6	-	21721394	21802515	1.07433	0.512531	0.47707	-1.09417	0.000247116	0.00095744	.	.	.	.	.	.
ENSMUSG00000039232	Stx11	chr10	-	12659786	12684065	1.07479	0.567496	0.528007	-0.944261	0.00148967	0.00498195	.	.	.	.	.	.
ENSMUSG00000025469	Msx3	chr7	-	147232055	147234987	1.07983	0.490919	0.454625	-1.16084	3.18e-05	0.000141854	.	.	.	.	.	.
ENSMUSG00000070331	Qrich2	chr11	-	116302642	116316551	1.08026	0.497361	0.460408	-1.16084	0.00254756	0.00811063	.	.	.	.	.	.
ENSMUSG00000071343	AC107864.11	chr10	-	33528302	33529304	1.08212	0.453733	0.4193	-1.64626	0.179688	0.314386	.	.	.	.	.	.
ENSMUSG00000065591	U6	chr11	-	23379560	23379667	1.08212	0.604977	0.559066	-25.0655	1	1	.	.	.	.	.	.
ENSMUSG00000047022	Mipol1	chr12	+	58331432	58598186	1.08332	0.674648	0.622758	-0.690586	0.000309333	0.00118102	.	.	.	.	.	.
ENSMUSG00000027887	Sypl2	chr3	-	108014389	108029566	1.08339	0.282653	0.260898	-2.11193	0.00050826	0.00186675	.	.	.	.	.	.
ENSMUSG00000021057	AC120002.24	chr12	+	77425877	77435138	1.08724	0.47441	0.436345	-1.25395	0.00266726	0.00845655	.	.	77425826	815	.	.
ENSMUSG00000057990	AC120381.13	chr19	-	16238801	16239295	1.08732	0.442099	0.406594	-1.57587	0.0922852	0.184036	.	.	.	.	.	.
ENSMUSG00000026826	Nr4a2	chr2	-	56959240	56967449	1.08745	0.546423	0.502481	-1.00006	4.65e-10	3.49e-09	.	.	.	.	.	.
ENSMUSG00000057715	A830018L16Rik	chr1	+	11404185	11965982	1.08935	0.7407	0.679946	-0.569301	0.0415008	0.0944687	.	.	.	.	.	.
ENSMUSG00000047250	Ptgs1	chr2	+	36085945	36107792	1.09288	0.566284	0.518159	-0.969305	0.000799584	0.00282359	.	.	.	.	.	.
ENSMUSG00000042246	Tmc7	chr7	-	125679356	125728250	1.09399	0.644294	0.58894	-0.773813	0.000343081	0.00129955	.	.	.	.	.	.
ENSMUSG00000044362	Ccdc89	chr7	+	97574821	97577170	1.09533	0.459272	0.4193	-1.33367	0.0079159	0.0223095	.	.	97574979	3342	.	.
ENSMUSG00000074461	AC136022.3	chr8	+	14090460	14092590	1.09648	0.621639	0.566941	-0.838908	0.00322099	0.0100231	.	.	14090395	3445	.	.
ENSMUSG00000072915	OTTMUSG00000005767	chr11	+	58672934	58675458	1.09699	0.404215	0.368476	-1.4745	4.25e-07	2.39e-06	.	.	.	.	58660564	502
ENSMUSG00000022941	Ripply3	chr16	+	94550026	94558542	1.09699	0.613292	0.559066	-0.872856	0.0168582	0.0433197	.	.	.	.	.	.
ENSMUSG00000071083	AC162797.6-202	chr8	-	71897426	71897813	1.09818	0.511628	0.465889	-1.29834	0.118469	0.227309	.	.	.	.	.	.
ENSMUSG00000034177	Rnf43	chr11	+	87476223	87543436	1.0999	0.554633	0.504256	-0.999373	1.23e-06	6.56e-06	.	.	.	.	.	.
ENSMUSG00000074414	AC140190.3-201	chr3	-	95111593	95119039	1.10407	0.3292	0.298169	-2.0613	0.0127258	0.03402	.	.	.	.	.	.
ENSMUSG00000071112	AC142413.4	chr6	+	142361960	142368250	1.10671	0.494981	0.447253	-1.21088	0.0018681	0.00611793	.	.	.	.	.	.
ENSMUSG00000035491	RP23-155L18.3	chrX	+	82495017	82515627	1.10816	0.631227	0.569615	-0.838908	0.0168531	0.0433197	.	.	.	.	.	.
ENSMUSG00000045201	Lrrc3b	chr14	-	16190032	16271501	1.11137	0.621328	0.559066	-0.867478	0.0154403	0.0403004	.	.	.	.	.	.
ENSMUSG00000048528	Nkx1-2	chr7	-	139786559	139791320	1.11149	0.374335	0.336787	-1.6115	2.17e-07	1.27e-06	.	.	.	.	.	.
ENSMUSG00000083944	AL807388.8	chrX	-	78178154	78178287	1.11471	0.415466	0.372711	-26.0655	0.5	0.688441	.	.	.	.	.	.
ENSMUSG00000002617	Zfp40	chr17	-	23310835	23330219	1.11835	0.392483	0.350947	-1.53405	1.78e-10	1.38e-09	.	.	23330235	1492	.	.
ENSMUSG00000021359	Tcfap2a	chr13	-	40811043	40825787	1.12007	0.764817	0.682829	-0.557496	0.0067063	0.0193434	.	.	.	.	.	.
ENSMUSG00000033618	Map3k13	chr16	+	21892041	21931950	1.12021	0.680396	0.607381	-0.734572	0.00838113	0.0234735	.	.	.	.	.	.
ENSMUSG00000083948	BX890566.8	chrX	-	148978795	148979698	1.12081	0.727675	0.649238	-0.658336	0.143865	0.262772	.	.	.	.	.	.
ENSMUSG00000065006	U6	chr7	+	13516122	13516229	1.12147	0.626977	0.559066	-25.0655	1	1	.	.	.	.	.	.
ENSMUSG00000081338	AC134542.3	chr6	-	148849489	148849660	1.12147	0.626977	0.559066	-1.42387	0.625	0.816357	.	.	.	.	.	.
ENSMUSG00000042812	Foxf1a	chr8	+	123608285	123610851	1.12205	0.716917	0.638933	-0.678444	0.0983706	0.194521	.	.	.	.	.	.
ENSMUSG00000054191	Klf1	chr8	+	87425826	87429194	1.12229	0.778017	0.693242	-0.546728	0.11466	0.221356	.	.	.	.	.	.
ENSMUSG00000042851	Zc3h6	chr2	+	128793137	128844299	1.12411	0.729814	0.649238	-0.631676	0.00387126	0.0117929	.	.	128793030	2040	.	.
ENSMUSG00000081929	AL645861.12	chr11	+	116244063	116244519	1.12488	0.628882	0.559066	-0.976412	0.210114	0.357473	.	.	.	.	116229548	698
ENSMUSG00000070561	Kcnj11	chr7	-	53352532	53355607	1.12596	0.583429	0.518159	-0.990912	0.0119281	0.032162	.	.	.	.	53341912	3288
ENSMUSG00000029333	Rasgef1b	chr5	-	99646444	99681946	1.12678	0.746603	0.662597	-0.606248	0.0206808	0.0520557	.	.	.	.	.	.
ENSMUSG00000034664	Itga2b	chr11	-	102314610	102331197	1.12812	0.515213	0.456702	-1.16084	0.00021891	0.000856179	102317156	650	.	.	.	.
ENSMUSG00000029228	Lnx1	chr5	-	74988470	75073897	1.12903	0.705953	0.625272	-0.684996	0.000504129	0.00185289	.	.	.	.	.	.
ENSMUSG00000033006	Sox10	chr15	-	78985342	78994920	1.12915	0.618388	0.547657	-0.878986	2.07e-05	9.48e-05	.	.	.	.	.	.
ENSMUSG00000024793	Tnfrsf25	chr4	+	151490042	151494228	1.13051	0.657314	0.581429	-0.809762	0.0265168	0.0646827	.	.	.	.	151482355	2641
ENSMUSG00000071793	2610005L07Rik	chr8	-	19863336	20020413	1.13291	0.422249	0.372711	-1.83891	0.109375	0.212622	19968876	3450	.	.	.	.
ENSMUSG00000003545	Fosb	chr7	-	19888069	19895394	1.13774	0.78659	0.691365	-0.539348	0.00841919	0.0235705	.	.	19895791	3172	.	.
ENSMUSG00000032776	Mctp2	chr7	-	79222717	79451481	1.13856	0.666137	0.585069	-0.781028	2.74e-05	0.000123506	.	.	.	.	.	.
ENSMUSG00000045545	Krt14	chr11	-	100064475	100068862	1.14002	0.234811	0.205972	-2.4634	8.96e-06	4.31e-05	.	.	.	.	100058090	633
ENSMUSG00000000094	Tbx4	chr11	+	85699923	85729597	1.14149	0.429211	0.376009	-1.43681	3.04e-08	1.94e-07	.	.	.	.	85690232	591
ENSMUSG00000050138	Kcnk12	chr17	-	88145176	88197334	1.14224	0.619805	0.542623	-0.904998	0.00239463	0.00766504	.	.	.	.	.	.
ENSMUSG00000064865	U6	chr19	+	7321198	7321302	1.14224	0.638587	0.559066	-25.0655	1	1	.	.	.	.	.	.
ENSMUSG00000077095	AL772216.15	chr2	+	10431210	10431314	1.14224	0.638587	0.559066	-25.0655	1	1	.	.	.	.	.	.
ENSMUSG00000029074	Ttll10	chr4	-	155408948	155424926	1.14515	0.720245	0.62895	-0.676058	0.000346867	0.00131269	.	.	.	.	155405836	2655
ENSMUSG00000069136	CT030013.7	chr2	-	22750840	22751256	1.1461	0.232998	0.203297	-3.16084	0.0117188	0.0316899	.	.	.	.	.	.
ENSMUSG00000082122	AL732627.14	chr4	-	8599779	8600729	1.14998	0.701364	0.609891	-0.751446	0.0854331	0.172316	.	.	.	.	.	.
ENSMUSG00000031326	Cdx4	chrX	+	100516736	100525931	1.15251	0.501147	0.434829	-1.2449	0.000914275	0.00318701	.	.	.	.	.	.
ENSMUSG00000062132	Gm1082	chr7	+	31300140	31307212	1.15405	0.64519	0.559066	-0.858274	0.00419553	0.0126465	.	.	.	.	.	.
ENSMUSG00000023153	Tmem52	chr4	+	154843222	154844524	1.15707	0.44784	0.387046	-1.48276	0.013531	0.0358342	.	.	.	.	154855557	2653
ENSMUSG00000044916	1700029I15Rik	chr2	+	92223074	92225865	1.15755	0.647147	0.559066	-0.954386	0.167068	0.297046	.	.	.	.	.	.
ENSMUSG00000052819	Best2	chr8	-	87531100	87538307	1.16495	0.479893	0.411944	-1.32434	0.000449648	0.00166987	.	.	.	.	.	.
ENSMUSG00000041237	Pklr	chr3	+	88940063	88950516	1.16677	0.775707	0.664836	-0.602468	0.032272	0.0764312	.	.	.	.	.	.
ENSMUSG00000043664	BC033932	chr8	-	74078201	74082770	1.16694	0.621328	0.532444	-0.948533	0.0134893	0.0357605	.	.	.	.	74094343	3518
ENSMUSG00000005836	Gata6	chr18	+	11052507	11085633	1.17116	0.533503	0.455536	-1.15411	3.45e-06	1.75e-05	.	.	.	.	.	.
ENSMUSG00000025468	Caly	chr7	-	147255785	147268447	1.17276	0.744253	0.634616	-0.686905	0.0814268	0.165186	.	.	.	.	.	.
ENSMUSG00000075585	6330403L08Rik	chr5	+	139471009	139476530	1.17815	0.50424	0.427993	-1.23557	1.07e-11	9.15e-11	.	.	.	.	139467189	2917
ENSMUSG00000078853	Igtp	chr11	+	58013057	58021093	1.17874	0.691403	0.586561	-0.791603	0.0114563	0.0311089	.	.	.	.	.	.
ENSMUSG00000054589	EG225609	chr18	+	62339779	62344059	1.18067	0.480052	0.406594	-1.37948	0.00540157	0.0159335	.	.	.	.	62348901	1715
ENSMUSG00000025127	Gcgr	chr11	+	120392012	120400298	1.18213	0.734321	0.621185	-0.713378	0.0681187	0.142509	.	.	.	.	.	.
ENSMUSG00000017344	Vtn	chr11	+	78312592	78314087	1.18518	0.403318	0.340301	-1.63032	0.000100497	0.000416364	.	.	.	.	.	.
ENSMUSG00000071414	AC154517.2	chr12	-	13461464	13462815	1.18617	0.663148	0.559066	-25.0655	1	1	.	.	.	.	.	.
ENSMUSG00000076037	AC123859.4	chr3	-	93237118	93237227	1.18617	0.663148	0.559066	-25.0655	1	1	.	.	.	.	.	.
ENSMUSG00000082296	AL590418.16	chr2	+	162631325	162631658	1.18617	0.663148	0.559066	-1.00883	0.266846	0.42877	.	.	.	.	.	.
ENSMUSG00000039063	Echdc3	chr2	-	6109510	6134079	1.18617	0.687117	0.579274	-0.804143	0.00373145	0.0114208	.	.	.	.	.	.
ENSMUSG00000038194	Lhb	chr7	+	52673722	52677215	1.19537	0.623736	0.521795	-1.0613	0.115318	0.222274	.	.	.	.	52690036	3277
ENSMUSG00000020847	Rph3al	chr11	-	75644500	75751240	1.19676	0.732792	0.612311	-0.71723	0.00110893	0.00379896	75745977	562	.	.	.	.
ENSMUSG00000027215	Cd82	chr2	-	93259267	93302659	1.19982	0.623541	0.519696	-0.968191	0.00133183	0.00449624	.	.	.	.	.	.
ENSMUSG00000049939	Lrrc4	chr6	-	28611830	28780345	1.20247	0.725464	0.603309	-0.73798	0.000322022	0.00122404	.	.	.	.	.	.
ENSMUSG00000069920	B3gnt9	chr8	-	107776537	107779053	1.2059	0.495945	0.411267	-1.31098	3.87e-06	1.94e-05	.	.	.	.	.	.
ENSMUSG00000002688	Prkd1	chr12	-	51442217	51750210	1.20943	0.599316	0.495536	-1.03392	0.000203789	0.000802503	.	.	.	.	.	.
ENSMUSG00000082662	AC107711.13	chr14	-	46332806	46332999	1.20943	0.676151	0.559066	-25.0655	1	1	.	.	.	.	.	.
ENSMUSG00000083496	BX842611.2	chr4	+	78973611	78974360	1.21207	0.301168	0.248474	-2.83891	0.0390625	0.0896686	.	.	.	.	.	.
ENSMUSG00000029819	Npy	chr6	+	49772708	49779506	1.21283	0.581186	0.4792	-1.21742	0.0962524	0.190844	.	.	.	.	.	.
ENSMUSG00000046811	Gltpd2	chr11	+	70332697	70334238	1.21624	0.809477	0.665555	-0.611498	0.136032	0.25104	.	.	.	.	.	.
ENSMUSG00000051074	4930579K19Rik	chr9	-	98463378	98464030	1.21739	0.777828	0.638933	-0.701405	0.281042	0.447787	.	.	.	.	.	.
ENSMUSG00000074732	AC165327.4	chr19	-	61192869	61195084	1.21739	0.794033	0.652244	-0.63861	0.0805069	0.163722	.	.	.	.	.	.
ENSMUSG00000084411	AL732539.6	chr11	-	88246487	88247016	1.21899	0.272598	0.223627	-3.00883	0.0214844	0.0537559	.	.	.	.	.	.
ENSMUSG00000039081	Zfp503	chr14	-	22803183	22808823	1.21961	0.631065	0.517434	-0.959538	1.38e-07	8.22e-07	.	.	.	.	.	.
ENSMUSG00000014198	Zfp385c	chr11	-	100499110	100553769	1.22065	0.501217	0.410614	-1.29834	1.05e-10	8.28e-10	.	.	.	.	.	.
ENSMUSG00000018387	Shroom1	chr11	+	53270706	53281268	1.22164	0.58254	0.476851	-1.07798	1.58e-09	1.14e-08	.	.	.	.	.	.
ENSMUSG00000038296	Galntl4	chr7	-	118615174	118923491	1.22319	0.168159	0.137475	-2.95042	6.69e-20	9.65e-19	.	.	118923555	3364	.	.
ENSMUSG00000021281	Tnfaip2	chr12	+	112680679	112693229	1.22399	0.800208	0.653772	-0.618783	0.000464776	0.00172203	.	.	.	.	.	.
ENSMUSG00000020258	Glyctk	chr9	-	106055187	106060449	1.22625	0.795669	0.648865	-0.629455	0.000213915	0.000838549	.	.	.	.	.	.
ENSMUSG00000074129	Flt3l	chr7	-	52380927	52384107	1.22894	0.850642	0.692177	-0.552604	0.175286	0.30958	.	.	.	.	52389953	3271
ENSMUSG00000033882	AC158935.4	chr3	-	82641154	82680405	1.23172	0.397278	0.322538	-1.70398	2.44e-05	0.000110485	.	.	82680541	2274	.	.
ENSMUSG00000027358	Bmp2	chr2	+	133377894	133388621	1.23242	0.777912	0.631204	-0.672898	0.00228746	0.00734474	.	.	.	.	.	.
ENSMUSG00000016239	Lonrf3	chrX	+	33868347	33902336	1.23317	0.822326	0.666838	-0.587544	5.28e-06	2.61e-05	.	.	.	.	.	.
ENSMUSG00000041669	Prima1	chr12	-	104435117	104480356	1.23461	0.717835	0.581429	-0.809762	0.0265168	0.0646827	.	.	.	.	.	.
ENSMUSG00000031737	Irx5	chr8	+	94881694	94885351	1.23562	0.821485	0.664836	-0.602468	0.032272	0.0764312	.	.	.	.	.	.
ENSMUSG00000031504	Rab20	chr8	-	11453391	11478638	1.23728	0.486769	0.393417	-1.3969	0.000112269	0.000461896	.	.	.	.	11497516	3437
ENSMUSG00000021365	Nedd9	chr13	-	41405284	41449551	1.23818	0.832365	0.672252	-0.578846	0.00144971	0.00486561	.	.	.	.	.	.
ENSMUSG00000028838	Extl1	chr4	-	133912286	133928473	1.23916	0.784822	0.633348	-0.666727	0.000733641	0.00261375	.	.	.	.	.	.
ENSMUSG00000083757	BX537301.12	chr4	-	131775960	131776352	1.23982	0.69314	0.559066	-1.0613	0.34375	0.523421	.	.	.	.	131794449	2547
ENSMUSG00000059078	AC148089.8	chr8	+	19784745	19785311	1.24266	0.63157	0.508242	-1.16084	0.179565	0.314386	.	.	.	.	.	.
ENSMUSG00000025176	0610010D20Rik	chr19	+	42120099	42126780	1.24802	0.670889	0.537564	-0.926371	0.0105821	0.0289915	.	.	.	.	.	.
ENSMUSG00000034687	Fras1	chr5	+	96802973	97213747	1.24909	0.811415	0.649603	-0.624481	4.1e-09	2.84e-08	.	.	.	.	.	.
ENSMUSG00000061702	Tmem91	chr7	-	26454157	26460185	1.25159	0.287065	0.229361	-2.27948	1.54e-05	7.16e-05	.	.	.	.	26465739	3190
ENSMUSG00000026807	1190002A17Rik	chr2	+	28555683	28668685	1.25533	0.796653	0.634616	-0.686905	0.0814268	0.165186	28648616	1899	.	.	.	.
ENSMUSG00000031410	Nxf7	chrX	-	132114093	132123519	1.25818	0.602921	0.4792	-1.08466	0.000189303	0.000749868	.	.	.	.	.	.
ENSMUSG00000052974	Cyp2f2	chr7	+	27904927	27918679	1.26261	0.522877	0.414123	-1.3189	0.000207716	0.000816569	.	.	.	.	.	.
ENSMUSG00000084392	AC084109.2	chr5	+	135482446	135482618	1.26395	0.282653	0.223627	-27.0655	0.125	0.2335	.	.	.	.	135485082	2900
ENSMUSG00000039438	BC021608	chr9	-	44607482	44611034	1.2644	0.614683	0.486145	-1.12842	0.0707555	0.146749	.	.	.	.	.	.
ENSMUSG00000046352	Gjb2	chr14	-	57717436	57723539	1.26483	0.857579	0.678017	-0.570712	0.0261253	0.063833	.	.	.	.	.	.
ENSMUSG00000031734	Irx3	chr8	-	94322427	94325553	1.26497	0.577717	0.456702	-1.14557	1.32e-07	7.89e-07	.	.	94325383	3556	.	.
ENSMUSG00000036377	C530008M17Rik	chr5	+	77086707	77269906	1.26722	0.867071	0.684231	-0.548585	2.33e-11	1.95e-10	.	.	.	.	.	.
ENSMUSG00000031659	Adcy7	chr8	+	90796301	90853861	1.2676	0.686055	0.541224	-0.89395	6.32e-07	3.5e-06	.	.	.	.	.	.
ENSMUSG00000078994	Zfp429	chr13	-	67490262	67500703	1.26951	0.88106	0.694013	-0.542515	0.0757602	0.155676	.	.	.	.	.	.
ENSMUSG00000059022	Crim2	chr6	-	29423161	29434144	1.2705	0.803201	0.632193	-0.666269	1.73e-05	8e-05	.	.	.	.	.	.
ENSMUSG00000030790	Adm	chr7	+	117771174	117773331	1.27097	0.522041	0.410743	-1.33641	0.00042213	0.00157446	.	.	.	.	.	.
ENSMUSG00000038879	Npal2	chr15	-	34502553	34608461	1.27654	0.868816	0.680603	-0.568819	0.0549088	0.120149	.	.	.	.	.	.
ENSMUSG00000024420	Zfp521	chr18	-	13845521	14131242	1.27897	0.703434	0.55	-0.870617	1.41e-06	7.5e-06	.	.	.	.	.	.
ENSMUSG00000015134	Aldh1a3	chr7	-	73535777	73572403	1.27941	0.602336	0.470793	-1.1045	3.31e-06	1.68e-05	.	.	.	.	.	.
ENSMUSG00000038085	4921517L17Rik	chr2	+	156138034	156201371	1.27948	0.606933	0.474359	-1.08449	1.06e-10	8.42e-10	.	.	.	.	.	.
ENSMUSG00000070564	Gm484	chr7	+	52939783	52949924	1.283	0.59548	0.464131	-1.14703	0.00211817	0.00684903	.	.	.	.	.	.
ENSMUSG00000045378	Pxt1	chr17	-	29071235	29079207	1.28353	0.637849	0.496948	-1.0613	0.0153467	0.0400933	.	.	.	.	.	.
ENSMUSG00000065501	mmu-mir-335	chr6	+	30691298	30691396	1.28502	0.718411	0.559066	-25.0655	1	1	.	.	.	.	.	.
ENSMUSG00000065600	mmu-mir-338	chr11	-	119876078	119876176	1.28502	0.718411	0.559066	-25.0655	1	1	.	.	.	.	.	.
ENSMUSG00000035711	Dok3	chr13	-	55624595	55629899	1.28502	0.824842	0.641891	-0.659938	0.0475249	0.106528	.	.	.	.	55638005	938
ENSMUSG00000034949	9130206N08Rik	chr10	+	80695899	80700298	1.28807	0.503136	0.390614	-1.36802	1.26e-14	1.33e-13	.	.	80696009	321	.	.
ENSMUSG00000030406	Gipr	chr7	-	19742473	19751476	1.28969	0.846418	0.656295	-0.630322	0.0959236	0.190502	.	.	.	.	19734724	3170
ENSMUSG00000006403	Adamts4	chr1	+	173180551	173190768	1.29209	0.679512	0.525901	-0.934066	1.05e-08	7.02e-08	.	.	173180516	173	.	.
ENSMUSG00000006567	Atp7b	chr8	-	23103256	23170777	1.2928	0.780734	0.603911	-0.734211	3.89e-05	0.000171742	.	.	23171048	3451	.	.
ENSMUSG00000027603	Ggtl3	chr2	-	155316114	155340584	1.29412	0.601351	0.464679	-1.13264	0.000128221	0.000522845	.	.	.	.	.	.
ENSMUSG00000035285	Nat14	chr7	+	4873852	4876608	1.29491	0.748072	0.577702	-0.814661	0.0105469	0.0289204	.	.	.	.	.	.
ENSMUSG00000070570	Slc17a7	chr7	+	52419290	52431508	1.29503	0.731473	0.56483	-0.838908	0.000764305	0.00270998	.	.	.	.	52417768	3272
ENSMUSG00000061833	AC122242.2	chr13	+	76091799	76092464	1.29582	0.289779	0.223627	-27.0655	0.125	0.2335	.	.	.	.	.	.
ENSMUSG00000051439	Cd14	chr18	-	36884727	36886390	1.29899	0.843352	0.649238	-0.640363	0.0315481	0.0748539	.	.	.	.	36894610	1684
ENSMUSG00000014776	Nol3	chr8	+	107800346	107805839	1.29956	0.591995	0.455536	-1.15411	3.45e-06	1.75e-05	.	.	.	.	107807672	3568
ENSMUSG00000084403	AL844585.11	chr4	-	53803941	53804328	1.30171	0.671761	0.516061	-1.10194	0.143463	0.262293	.	.	.	.	.	.
ENSMUSG00000078060	mmu-mir-466l	chr2	+	10437723	10437844	1.30312	0.485686	0.372711	-26.0655	0.5	0.688441	.	.	.	.	.	.
ENSMUSG00000042115	Klhdc8a	chr1	+	134195202	134203934	1.30452	0.875177	0.67088	-0.581576	0.00147526	0.00494094	.	.	.	.	.	.
ENSMUSG00000036136	9030611O19Rik	chr12	+	31758832	31764802	1.30484	0.805481	0.617302	-0.708324	0.00362478	0.0111339	.	.	.	.	.	.
ENSMUSG00000075392	AC130279.5	chr1	-	181450387	181451039	1.30838	0.626977	0.4792	-1.42387	0.289062	0.456609	.	.	.	.	.	.
ENSMUSG00000024136	Dnase1l2	chr17	-	24577025	24579145	1.30933	0.604698	0.461837	-1.13725	3.69e-05	0.000163503	.	.	.	.	24592356	1496
ENSMUSG00000006411	Pvrl4	chr1	+	173300229	173318418	1.30935	0.684619	0.522868	-0.947433	1.39e-05	6.5e-05	.	.	.	.	.	.
ENSMUSG00000081487	AL928578.6	chr2	-	80389868	80390553	1.31133	0.488745	0.372711	-1.53935	0.00904119	0.0251485	.	.	.	.	.	.
ENSMUSG00000070691	Runx3	chr4	+	134676566	134733905	1.31142	0.495863	0.378113	-1.41688	8.34e-14	8.35e-13	134714785	2573	.	.	.	.
ENSMUSG00000020950	Foxg1	chr12	+	50483679	50485351	1.31208	0.52343	0.398932	-1.33235	2.18e-23	3.71e-22	.	.	.	.	50486252	779
ENSMUSG00000051323	Pcdh19	chrX	-	130117401	130223532	1.31284	0.816938	0.622265	-0.689428	9.38e-06	4.49e-05	.	.	.	.	.	.
ENSMUSG00000029280	Smr3a	chr5	+	88431549	88437443	1.31451	0.621837	0.473056	-1.16084	0.0409596	0.0934631	.	.	.	.	.	.
ENSMUSG00000052957	Gas1	chr13	-	60275765	60278726	1.3184	0.765061	0.580297	-0.802383	0.00531928	0.0157132	.	.	.	.	.	.
ENSMUSG00000051000	9930021J17Rik	chr3	-	85463982	85477910	1.31941	0.847497	0.642332	-0.643184	3.4e-05	0.000151245	.	.	.	.	.	.
ENSMUSG00000080370	SNORA42	chr4	-	56774793	56774913	1.32173	0.492624	0.372711	-26.0655	0.5	0.688441	.	.	.	.	56788221	2435
ENSMUSG00000026343	Gpr39	chr1	+	127573571	127770439	1.32173	0.758908	0.574176	-0.812913	0.000572212	0.0020824	.	.	.	.	.	.
ENSMUSG00000079608	Stard6	chr18	+	70632107	70660720	1.32319	0.910461	0.688082	-0.616516	0.359283	0.542681	.	.	.	.	.	.
ENSMUSG00000027868	Tbx15	chr3	+	99044303	99116988	1.32438	0.783968	0.591953	-0.765977	0.00026197	0.00101158	.	.	.	.	.	.
ENSMUSG00000081275	AL928544.5	chr2	+	103679110	103679392	1.32933	0.89182	0.67088	-0.686905	0.42395	0.619735	.	.	.	.	103682673	2002
ENSMUSG00000057454	Lypd3	chr7	+	25421588	25426135	1.33046	0.268261	0.201631	-2.42387	7.56e-09	5.12e-08	.	.	.	.	.	.
ENSMUSG00000021591	Glrx	chr13	+	75977315	75987599	1.33056	0.690737	0.519133	-1.00883	0.0532519	0.116981	75982017	1037	.	.	.	.
ENSMUSG00000037095	Lrg1	chr17	-	56259102	56261369	1.33124	0.689123	0.517654	-0.981866	0.00587071	0.0171777	.	.	.	.	.	.
ENSMUSG00000036862	Dchs1	chr7	-	112901502	112936064	1.33517	0.848238	0.635303	-0.662878	0.00156516	0.00519993	.	.	.	.	.	.
ENSMUSG00000037990	Sh3rf3	chr10	+	58276106	58601661	1.33803	0.539574	0.403261	-1.32078	1.31e-14	1.38e-13	58371340	256	.	.	.	.
ENSMUSG00000011486	Slc25a41	chr17	-	57172195	57181077	1.33936	0.31528	0.235396	-2.24101	2.54e-05	0.000115022	.	.	.	.	57171465	1618
ENSMUSG00000083700	AC134827.4	chr5	+	93624823	93625205	1.34089	0.749646	0.559066	-0.954386	0.167068	0.297046	.	.	.	.	.	.
ENSMUSG00000082229	Nap1l2	chrX	-	100379514	100381979	1.34089	0.856738	0.638933	-0.656705	0.0057926	0.0169804	.	.	.	.	.	.
ENSMUSG00000026676	Ccdc3	chr2	+	5058821	5151924	1.34142	0.839388	0.625744	-0.686905	0.00315765	0.00984082	.	.	.	.	.	.
ENSMUSG00000026031	Cflar	chr1	+	58768351	58770730	1.34144	0.782762	0.583526	-0.781282	7.57e-09	5.12e-08	.	.	.	.	.	.
ENSMUSG00000038403	Hfe2	chr3	+	96329107	96333139	1.34311	0.76039	0.566143	-0.838908	0.00380693	0.0116243	.	.	.	.	.	.
ENSMUSG00000053706	B430305J03Rik	chr3	-	61166171	61169873	1.34646	0.501842	0.372711	-1.57587	0.0289593	0.0698903	61167665	2262	.	.	.	.
ENSMUSG00000046658	Zfp316	chr5	-	144011375	144031701	1.34788	0.874497	0.648793	-0.628489	3.04e-05	0.000136221	.	.	.	.	.	.
ENSMUSG00000030559	Rab38	chr7	+	95578782	95639976	1.34936	0.668832	0.495667	-1.03155	7.31e-05	0.000309549	.	.	.	.	.	.
ENSMUSG00000034161	Scx	chr15	+	76287867	76289898	1.35265	0.604977	0.447253	-1.21088	0.0018681	0.00611793	.	.	.	.	.	.
ENSMUSG00000009216	C630035N08Rik	chr2	-	26965899	26998011	1.35456	0.933089	0.68885	-0.545861	0.0131585	0.0349956	.	.	.	.	.	.
ENSMUSG00000004035	Gstm7	chr3	-	107729251	107734735	1.35622	0.818874	0.603792	-0.753179	0.0369549	0.0857828	.	.	107734576	2333	107749160	2335
ENSMUSG00000033597	Caskin1	chr17	+	24625727	24645850	1.35907	0.733834	0.539953	-0.89574	3.77e-08	2.38e-07	.	.	.	.	24607272	1497
ENSMUSG00000033730	Egr3	chr14	+	70477251	70479964	1.35923	0.314441	0.231338	-2.21237	1.03e-07	6.2e-07	.	.	.	.	.	.
ENSMUSG00000019785	Rlbp1l2	chr10	-	33232091	33344575	1.3653	0.727625	0.532942	-0.922973	0.000198612	0.000783911	.	.	.	.	.	.
ENSMUSG00000038422	Hdhd3	chr4	-	62160041	62163310	1.36541	0.597408	0.43753	-1.2433	0.001299	0.00439764	.	.	.	.	.	.
ENSMUSG00000034958	Atcay	chr10	-	80667252	80693530	1.37158	0.935954	0.68239	-0.558172	0.00515652	0.0152694	.	.	.	.	80696009	321
ENSMUSG00000032735	Ablim3	chr18	-	61959048	62071478	1.37672	0.678534	0.492861	-1.03292	7.19e-07	3.95e-06	.	.	.	.	.	.
ENSMUSG00000048562	Sp8	chr12	+	120084801	120091051	1.38066	0.508234	0.36811	-1.45399	6.53e-17	7.93e-16	.	.	.	.	.	.
ENSMUSG00000045048	AC155828.8	chr10	+	56375999	56376698	1.38092	0.857804	0.621185	-0.756446	0.32694	0.503985	.	.	.	.	.	.
ENSMUSG00000057440	Mpp7	chr18	-	7347959	7626861	1.38278	0.79841	0.577396	-0.803575	0.000259248	0.00100144	.	.	7626988	1662	.	.
ENSMUSG00000029650	Slc46a3	chr5	-	148690012	148706391	1.3838	0.839603	0.606739	-0.730384	0.000745938	0.00265482	.	.	148706495	2952	.	.
ENSMUSG00000026715	Serpinc1	chr1	+	162908736	162933141	1.38521	0.58447	0.421937	-1.29142	0.000303163	0.00115896	.	.	.	.	.	.
ENSMUSG00000078554	RP23-209C6.4	chr4	+	129168433	129169200	1.39479	0.606497	0.434829	-1.34141	0.0346897	0.0813631	.	.	.	.	.	.
ENSMUSG00000034035	Ccdc17	chr4	+	116269258	116272806	1.3954	0.791429	0.567169	-0.838908	0.00386558	0.0117808	.	.	.	.	.	.
ENSMUSG00000029445	Hpd	chr5	-	123621815	123632734	1.39799	0.378942	0.271062	-2.03155	0.000294077	0.00112672	.	.	.	.	.	.
ENSMUSG00000081710	AL627077.14	chr4	-	145593262	145593827	1.40184	0.783721	0.559066	-25.0655	1	1	.	.	.	.	.	.
ENSMUSG00000061877	BC048679	chr7	-	88639160	88643167	1.40184	0.844007	0.602072	-0.838908	0.237885	0.393802	.	.	.	.	88624803	3334
ENSMUSG00000074024	4632427E13Rik	chr7	-	99886167	99889978	1.40184	0.940465	0.67088	-0.686905	0.42395	0.619735	.	.	.	.	.	.
ENSMUSG00000053897	Slc39a8	chr3	+	135488242	135551350	1.4045	0.748856	0.533184	-0.914676	6.59e-08	4.06e-07	.	.	.	.	.	.
ENSMUSG00000081883	AC111140.11	chr3	-	32778932	32779530	1.40985	0.788199	0.559066	-1.0613	0.34375	0.523421	.	.	.	.	.	.
ENSMUSG00000058542	AC154650.2	chr17	-	6131694	6132613	1.411	0.676151	0.4792	-1.42387	0.289062	0.456609	.	.	.	.	.	.
ENSMUSG00000048186	E130319B15Rik	chr2	+	4638876	4721609	1.4165	0.643833	0.454526	-1.15494	1.41e-06	7.51e-06	.	.	.	.	.	.
ENSMUSG00000036091	Hyal3	chr9	+	107483148	107489163	1.41749	0.883037	0.62296	-0.699505	0.0199004	0.0502749	.	.	.	.	107465520	3780
ENSMUSG00000021509	AU042651	chr13	+	56539715	56575600	1.42296	0.876704	0.616114	-0.723431	0.047393	0.106278	.	.	.	.	.	.
ENSMUSG00000016206	H2-M3	chr17	+	37407164	37411429	1.42615	0.664426	0.465889	-1.14557	0.00185823	0.00609139	.	.	.	.	.	.
ENSMUSG00000083171	AL596136.5	chr11	-	70870667	70871471	1.43053	0.893848	0.624839	-0.713378	0.0919145	0.183581	.	.	.	.	.	.
ENSMUSG00000047002	Msgn1	chr12	-	11215187	11215754	1.43166	0.0666996	0.0465889	-29.589	2.38e-07	1.39e-06	.	.	.	.	.	.
ENSMUSG00000030785	Cox6a2	chr7	-	135348949	135349880	1.43188	0.492624	0.344041	-1.83891	0.0351562	0.0821239	.	.	.	.	.	.
ENSMUSG00000005705	Agrp	chr8	-	108090599	108092198	1.43269	0.252937	0.176547	-3.00883	0.000402451	0.00150649	.	.	.	.	.	.
ENSMUSG00000029376	AC109311.12	chr5	+	91360221	91450386	1.43389	0.683366	0.476581	-1.10194	0.00101622	0.0035034	.	.	.	.	.	.
ENSMUSG00000064672	SNORA2	chr13	+	51743567	51743703	1.43444	0.801947	0.559066	-25.0655	1	1	.	.	.	.	.	.
ENSMUSG00000083483	BX890605.4	chr2	-	130210580	130211086	1.44283	0.403318	0.279533	-2.64626	0.0703125	0.146064	.	.	.	.	.	.
ENSMUSG00000073016	Uprt	chrX	+	101678156	101702829	1.44377	0.448423	0.310592	-1.79827	0.000388131	0.00145553	.	.	101678107	3876	.	.
ENSMUSG00000032591	Mst1	chr9	+	107982766	107987358	1.44481	0.997215	0.690205	-0.546127	0.0341867	0.0804316	.	.	.	.	.	.
ENSMUSG00000054934	Kcnmb4	chr10	-	115854916	115910934	1.44522	0.823219	0.569615	-0.838908	0.0168531	0.0433197	.	.	.	.	.	.
ENSMUSG00000058625	AC154767.2	chr18	+	82508165	82509208	1.45321	0.361086	0.248474	-2.83891	0.0390625	0.0896686	.	.	.	.	.	.
ENSMUSG00000074598	AC147262.4-201	chr3	-	53657300	53658908	1.45474	0.975954	0.67088	-0.838908	0.6875	0.876108	.	.	.	.	53667475	2255
ENSMUSG00000054855	Rnd1	chr15	-	98493851	98507891	1.45594	0.594324	0.408207	-1.31284	6.65e-08	4.09e-07	.	.	.	.	.	.
ENSMUSG00000039798	2600006K01Rik	chr2	-	29724245	29725305	1.46245	0.721417	0.493294	-1.07595	0.0186238	0.0473449	.	.	.	.	.	.
ENSMUSG00000048720	Tbc1d12	chr19	+	38911068	38994413	1.46447	0.930159	0.635152	-0.66137	0.000313374	0.0011938	.	.	.	.	.	.
ENSMUSG00000062960	Kdr	chr5	-	76328851	76374483	1.46587	0.936595	0.638933	-0.650975	3.59e-05	0.000159241	.	.	.	.	.	.
ENSMUSG00000032323	Cyp11a1	chr9	+	57862819	57874827	1.46638	0.91089	0.621185	-0.705642	0.0184334	0.0469241	.	.	.	.	57856985	3721
ENSMUSG00000021604	Irx4	chr13	+	73397944	73407068	1.46665	0.4859	0.331299	-1.62618	4.38e-09	3.02e-08	.	.	.	.	.	.
ENSMUSG00000048502	AC175032.1-202	chr14	+	26798062	26803003	1.46859	0.54736	0.372711	-26.0655	0.5	0.688441	.	.	.	.	.	.
ENSMUSG00000034957	Cebpa	chr7	+	35904311	35906945	1.47373	0.562671	0.381801	-1.41209	7.77e-09	5.25e-08	.	.	.	.	.	.
ENSMUSG00000069056	4833412L08Rik	chr13	+	113523860	113525267	1.47725	0.88941	0.602072	-0.751446	0.0111745	0.0304076	.	.	.	.	.	.
ENSMUSG00000020333	Acsl6	chr11	+	54117299	54178258	1.47818	1.00575	0.680396	-0.559526	0.000231715	0.000901658	.	.	.	.	.	.
ENSMUSG00000083815	AL845356.8	chr2	+	37062570	37063593	1.4789	0.8873	0.599974	-0.768519	0.039617	0.0908507	.	.	.	.	.	.
ENSMUSG00000067235	H2-Q10	chr17	+	35607033	35610948	1.48119	0.857657	0.579033	-0.812913	0.0152322	0.0398597	.	.	.	.	.	.
ENSMUSG00000061013	Mkx	chr18	-	6934963	7004777	1.48166	0.68722	0.463818	-1.12364	4.96e-07	2.77e-06	.	.	.	.	.	.
ENSMUSG00000036412	Arsi	chr18	+	61071433	61078215	1.48308	0.46772	0.315371	-1.71338	2.03e-07	1.19e-06	.	.	.	.	.	.
ENSMUSG00000027375	Mal	chr2	-	127458961	127482431	1.48571	0.977976	0.658256	-0.611498	0.0049791	0.0147928	.	.	.	.	.	.
ENSMUSG00000064600	SNORA13	chr7	+	117166723	117166856	1.48629	0.830933	0.559066	-1.42387	0.625	0.816357	.	.	.	.	.	.
ENSMUSG00000037347	Chst7	chrX	+	19636685	19674647	1.48824	0.906165	0.608884	-0.727877	0.00347225	0.0107131	.	.	.	.	.	.
ENSMUSG00000034771	Tle2	chr10	+	81037305	81053211	1.48955	1.00309	0.673421	-0.581412	0.0172364	0.0441653	.	.	.	.	81033800	327
ENSMUSG00000051297	2410124H12Rik	chr16	+	92478987	92497610	1.494	0.954566	0.638933	-0.731993	0.263176	0.424754	.	.	.	.	.	.
ENSMUSG00000058567	AC115361.5	chr8	-	24068509	24069036	1.49599	0.900694	0.602072	-0.838908	0.237885	0.393802	.	.	.	.	.	.
ENSMUSG00000039478	2900075B16Rik	chr8	+	41392811	41470016	1.49612	0.912469	0.609891	-0.741611	0.0640175	0.135256	41393875	3469	.	.	.	.
ENSMUSG00000025081	Tdrd1	chr19	+	56900698	56944502	1.49958	1.00446	0.669825	-0.582728	0.000298169	0.00114113	.	.	.	.	.	.
ENSMUSG00000074154	AC128663.4	chr8	+	96929007	96930286	1.49984	1.04814	0.698833	-0.575874	0.541256	0.731796	.	.	.	.	96910279	3561
ENSMUSG00000059839	9630025I21Rik	chr13	-	67572449	67585189	1.50305	0.995919	0.662597	-0.612633	0.0629723	0.133457	.	.	.	.	67596730	1021
ENSMUSG00000076445	AC119211.8	chr7	-	26613650	26613746	1.50441	0.841066	0.559066	-25.0655	1	1	.	.	.	.	.	.
ENSMUSG00000001227	Sema6b	chr17	-	56262507	56273275	1.50676	0.872249	0.578891	-0.798266	0.000105812	0.000436637	.	.	.	.	.	.
ENSMUSG00000042515	Mum1l1	chrX	+	135744580	135769514	1.5096	0.938742	0.621849	-0.687421	8.47e-12	7.33e-11	.	.	.	.	.	.
ENSMUSG00000072688	AC110234.11	chr5	-	117768753	117769251	1.51449	0.538808	0.35577	-1.64626	0.0191573	0.0485816	.	.	.	.	.	.
ENSMUSG00000072421	AC126673.3	chr13	-	8289091	8289361	1.51674	0.565307	0.372711	-26.0655	0.5	0.688441	.	.	.	.	.	.
ENSMUSG00000079560	Hoxa3	chr6	-	52118508	52163066	1.51866	0.631331	0.415716	-1.27419	1.81e-17	2.27e-16	.	.	.	.	.	.
ENSMUSG00000069601	Ank3	chr10	+	68996969	69478381	1.51983	1.04949	0.69053	-0.535331	5e-11	4.07e-10	69315348	280	.	.	.	.
ENSMUSG00000048603	AC121839.3-201	chr13	+	99087023	99091990	1.522	0.582192	0.382519	-1.4634	0.00140269	0.0047193	.	.	.	.	.	.
ENSMUSG00000065870	U3	chr10	+	39978272	39978484	1.52298	0.85145	0.559066	-1.0613	0.34375	0.523421	.	.	.	.	.	.
ENSMUSG00000032081	Apoc3	chr9	-	46041015	46043343	1.5274	0.726738	0.475801	-1.11454	0.00262638	0.00833587	.	.	.	.	.	.
ENSMUSG00000075594	K230010J24Rik	chr15	+	75839498	75865669	1.52969	0.827609	0.541032	-0.938444	0.0487668	0.108887	.	.	.	.	.	.
ENSMUSG00000083536	AC119853.9	chr16	+	14067495	14068099	1.53611	0.990911	0.645077	-0.67541	0.199591	0.342217	.	.	.	.	.	.
ENSMUSG00000059741	Myl3	chr9	+	110666149	110672308	1.53672	1.00726	0.655457	-0.646263	0.174171	0.307953	.	.	.	.	.	.
ENSMUSG00000043419	A030009H04Rik	chr11	+	69153962	69156143	1.54012	0.80788	0.524556	-0.951383	0.00106507	0.00365901	.	.	.	.	.	.
ENSMUSG00000082045	AL591145.25	chr11	+	101985385	101985954	1.54202	0.431046	0.279533	-26.6504	0.25	0.406855	.	.	.	.	.	.
ENSMUSG00000021679	AC159263.3	chr13	-	96247255	96248610	1.54202	0.517256	0.33544	-2.00883	0.0654297	0.137495	.	.	.	.	.	.
ENSMUSG00000065400	mmu-mir-200a	chr4	-	155429004	155429094	1.54202	0.862093	0.559066	-25.0655	1	1	.	.	.	.	155434063	2656
ENSMUSG00000030214	1100001H23Rik	chr6	-	136560590	136610449	1.5465	0.877129	0.567169	-0.838908	0.00386558	0.0117808	.	.	.	.	.	.
ENSMUSG00000073402	EG667977	chr17	-	36301387	36305468	1.54742	0.0402377	0.0260031	-30.4578	9.09e-13	8.44e-12	.	.	.	.	.	.
ENSMUSG00000081434	AL928568.17	chr2	+	152179350	152180302	1.54755	0.679786	0.439266	-1.27187	0.0200739	0.0506451	.	.	.	.	.	.
ENSMUSG00000005131	4930550C14Rik	chr9	+	53213390	53240908	1.54783	0.951872	0.614973	-0.731993	0.0518939	0.114705	.	.	.	.	53212698	3698
ENSMUSG00000026888	Grb14	chr2	-	64750532	64755372	1.54928	0.830063	0.535772	-0.916911	0.000332943	0.00126323	.	.	.	.	.	.
ENSMUSG00000039942	Ptger4	chr15	-	5156660	5192710	1.55457	1.02863	0.66168	-0.598958	5.6e-06	2.76e-05	.	.	.	.	.	.
ENSMUSG00000060301	2610008E11Rik	chr10	-	78527118	78560345	1.55551	0.914005	0.58759	-0.773813	8.64e-06	4.16e-05	.	.	78560414	295	.	.
ENSMUSG00000010080	Epn3	chr11	-	94350912	94361288	1.55792	1.03096	0.661752	-0.605931	0.0150203	0.0393722	.	.	.	.	94365476	606
ENSMUSG00000022197	Pdzd2	chr15	-	12337035	12669679	1.56007	0.894737	0.573525	-0.804044	1.98e-18	2.62e-17	.	.	12669752	1209	.	.
ENSMUSG00000021078	Tomm20l	chr12	+	72212414	72224209	1.56038	0.821041	0.52618	-1.03155	0.21004	0.357473	.	.	.	.	.	.
ENSMUSG00000084324	BX119960.5	chrX	-	115000049	115000500	1.56154	1.04761	0.67088	-0.627404	0.361595	0.545531	.	.	.	.	.	.
ENSMUSG00000023333	Gcm1	chr9	+	77899764	77913431	1.56451	0.983999	0.62895	-0.683258	0.0112758	0.030663	.	.	.	.	.	.
ENSMUSG00000034881	Tbxa2r	chr10	+	80791476	80797916	1.56783	0.855145	0.545431	-0.893356	0.00171053	0.005643	.	.	.	.	80783403	322
ENSMUSG00000073600	Gm1614	chr18	-	35811820	35814841	1.57783	0.940148	0.595847	-0.755385	9.2e-05	0.000384504	.	.	.	.	.	.
ENSMUSG00000070407	Hs3st3b1	chr11	-	63699293	63735792	1.57825	0.816405	0.517286	-0.956964	1.42e-10	1.11e-09	.	.	63735843	525	.	.
ENSMUSG00000065523	mmu-mir-192	chr19	+	6264843	6264932	1.58156	0.884198	0.559066	-25.0655	1	1	.	.	.	.	.	.
ENSMUSG00000065534	mmu-mir-324	chr11	+	69825544	69825633	1.58156	0.884198	0.559066	-25.0655	1	1	.	.	.	.	.	.
ENSMUSG00000083453	AL928693.9	chr2	+	22569030	22569391	1.58665	1.1088	0.698833	-0.575874	0.541256	0.731796	.	.	.	.	.	.
ENSMUSG00000028701	1520402A15Rik	chr4	-	115805010	115817214	1.59098	0.866654	0.544731	-0.916911	0.0222414	0.0554707	.	.	.	.	.	.
ENSMUSG00000052605	Isoc2b	chr7	-	4796560	4817795	1.59149	0.577133	0.362638	-1.5494	0.00108854	0.00373466	4796841	3145	4817894	3146	.	.
ENSMUSG00000044854	1700056E22Rik	chr1	-	185856910	185857453	1.59176	0.333713	0.20965	-2.7458	0.00234985	0.00753338	.	.	.	.	185858286	192
ENSMUSG00000067224	AC170187.2	chr12	-	82473199	82474208	1.593	0.783721	0.491978	-1.10194	0.0576127	0.12502	.	.	.	.	.	.
ENSMUSG00000048450	Msx1	chr5	-	38211723	38215822	1.60013	0.188333	0.117698	-3.22357	1.7e-17	2.13e-16	.	.	.	.	.	.
ENSMUSG00000074788	AC123702.11	chr19	-	53515701	53539286	1.60129	0.395295	0.24686	-2.08684	5.01e-09	3.44e-08	.	.	.	.	.	.
ENSMUSG00000024885	Aldh3b1	chr19	-	3913492	3918198	1.60179	1.09599	0.684231	-0.561374	0.0644636	0.136074	.	.	.	.	.	.
ENSMUSG00000050397	Foxl2	chr9	+	98856025	98858545	1.6021	0.44784	0.279533	-1.91983	1.77e-06	9.3e-06	.	.	.	.	98875570	3763
ENSMUSG00000024339	Tap2	chr17	+	34340471	34353266	1.60793	0.939434	0.58425	-0.787378	0.000794063	0.00280678	.	.	.	.	.	.
ENSMUSG00000079942	AL627101.25	chr4	-	125747070	125747561	1.61257	1.12692	0.698833	-0.646263	0.548828	0.738894	.	.	.	.	.	.
ENSMUSG00000028035	Dnajb4	chr3	-	151841474	151873243	1.61986	1.0585	0.653454	-0.620563	0.00123191	0.00418972	151844196	2384	.	.	.	.
ENSMUSG00000074203	G430095P16Rik	chr8	+	87246905	87250743	1.62034	0.845485	0.521795	-0.99645	0.0435585	0.0985344	.	.	.	.	.	.
ENSMUSG00000064615	U6	chr10	+	29069390	29069497	1.62318	0.604977	0.372711	-26.0655	0.5	0.688441	.	.	.	.	.	.
ENSMUSG00000057244	AC114657.9	chr5	-	130128826	130129760	1.62318	0.907466	0.559066	-1.00883	0.266846	0.42877	.	.	.	.	.	.
ENSMUSG00000002108	Nr1h3	chr2	-	91024217	91035273	1.62642	1.00572	0.618361	-0.702406	0.000897814	0.00313916	.	.	.	.	.	.
ENSMUSG00000020607	Fam84a	chr12	-	14154404	14158844	1.62714	0.999071	0.614004	-0.710584	9.82e-05	0.000407873	.	.	14158954	753	.	.
ENSMUSG00000082624	AL683824.8	chr3	+	109710301	109710785	1.6344	0.953467	0.583374	-0.838908	0.162756	0.291281	.	.	.	.	.	.
ENSMUSG00000071102	AC156551.5	chr8	-	47340030	47341032	1.63548	0.849031	0.519133	-1.00883	0.0532519	0.116981	.	.	.	.	.	.
ENSMUSG00000034463	Scara3	chr14	-	66538231	66572581	1.63886	0.943998	0.576008	-0.804143	3.08e-05	0.000137567	.	.	.	.	.	.
ENSMUSG00000004473	Clec11a	chr7	-	51559139	51562329	1.65076	0.820343	0.496948	-1.03822	0.00133526	0.00450417	.	.	.	.	.	.
ENSMUSG00000031748	Gnao1	chr8	+	96333865	96474303	1.65096	0.828815	0.502019	-1.00637	2.09e-06	1.08e-05	.	.	.	.	.	.
ENSMUSG00000040158	Tax1bp3	chr11	+	72990584	72995654	1.65217	0.41052	0.248474	-2.83891	0.0390625	0.0896686	.	.	.	.	.	.
ENSMUSG00000002771	Grin2d	chr7	-	53087252	53122499	1.65479	1.15017	0.695056	-0.528208	0.00022735	0.000886004	53121601	3286	.	.	.	.
ENSMUSG00000072115	Ang	chr14	+	51710751	51721682	1.65564	0.943765	0.570028	-0.838908	0.0202984	0.0511679	.	.	.	.	51723177	1126
ENSMUSG00000066487	AC153654.4	chr12	+	60182005	60182887	1.65586	0.925737	0.559066	-1.0613	0.34375	0.523421	.	.	.	.	60167906	790
ENSMUSG00000071286	Ankrd57	chr10	+	58684700	58689179	1.65726	1.01217	0.610745	-0.716424	5.78e-06	2.84e-05	.	.	.	.	.	.
ENSMUSG00000050947	Amigo1	chr3	+	107989252	107994694	1.65791	1.09922	0.66302	-0.594001	5.18e-14	5.26e-13	.	.	.	.	.	.
ENSMUSG00000003282	Plag1	chr4	-	3828142	3865529	1.66006	1.0004	0.60263	-0.738744	0.000181344	0.000720705	.	.	3865952	2391	.	.
ENSMUSG00000036111	Lmo1	chr7	-	116282085	116313822	1.66086	0.320183	0.192782	-2.50187	1.18e-08	7.81e-08	.	.	.	.	.	.
ENSMUSG00000065449	mmu-mir-365-1	chr16	+	13453932	13454019	1.66705	0.931992	0.559066	-25.0655	1	1	.	.	.	.	.	.
ENSMUSG00000050619	Zscan29	chr2	-	120984008	120996004	1.66727	1.13977	0.683611	-0.55103	2.16e-06	1.12e-05	.	.	.	.	.	.
ENSMUSG00000070476	9030418K01Rik	chr2	+	178149228	178159133	1.67514	0.769278	0.459233	-1.14147	2.44e-06	1.25e-05	.	.	.	.	.	.
ENSMUSG00000080844	AL806514.8	chr2	-	147468583	147468913	1.68221	0.626977	0.372711	-1.64626	0.0308838	0.0738967	.	.	.	.	.	.
ENSMUSG00000028950	Tas1r1	chr4	-	151402022	151412599	1.68461	0.968719	0.57504	-0.808102	9.79e-05	0.000406622	.	.	.	.	.	.
ENSMUSG00000032122	Slc37a2	chr9	-	37036733	37063323	1.68541	1.17412	0.696638	-0.526121	0.00239239	0.00765904	.	.	.	.	.	.
ENSMUSG00000033016	Nfatc1	chr18	-	80802943	80909810	1.68703	1.06618	0.631988	-0.66576	1.22e-06	6.5e-06	.	.	.	.	.	.
ENSMUSG00000056972	Magel2	chr7	+	69521864	69526526	1.68811	0.907466	0.537564	-0.910699	0.000162429	0.000651291	.	.	.	.	.	.
ENSMUSG00000082820	AL592405.7	chr2	-	97789347	97789836	1.68835	0.880971	0.521795	-1.0613	0.115318	0.222274	.	.	.	.	.	.
ENSMUSG00000071952	AC167161.10	chr7	+	50355090	50355213	1.68989	0.47238	0.279533	-26.6504	0.25	0.406855	.	.	.	.	.	.
ENSMUSG00000033214	Slitrk5	chr14	+	112074336	112082356	1.69063	0.96339	0.569841	-0.814351	4.43e-13	4.22e-12	.	.	.	.	.	.
ENSMUSG00000063628	AC102376.14	chr18	-	16433156	16433453	1.69987	1.0861	0.638933	-0.838908	0.507812	0.695447	.	.	.	.	.	.
ENSMUSG00000029503	P2rx2	chr5	-	110768830	110772054	1.7019	1.1533	0.677656	-0.570975	0.0199457	0.0503834	.	.	.	.	.	.
ENSMUSG00000024164	C3	chr17	-	57343396	57367559	1.70372	0.775684	0.455288	-1.14786	1.03e-08	6.91e-08	57354285	1619	.	.	.	.
ENSMUSG00000027761	Aadac	chr3	+	59835684	59844082	1.7049	0.408494	0.2396	-2.16084	2.79e-07	1.61e-06	.	.	.	.	.	.
ENSMUSG00000018750	Zbtb4	chr11	+	69579413	69591764	1.70832	1.09735	0.642356	-0.639647	1.97e-17	2.47e-16	.	.	.	.	.	.
ENSMUSG00000065139	U6	chr17	+	35186162	35186266	1.71336	0.638587	0.372711	-26.0655	0.5	0.688441	.	.	.	.	35183895	1562
ENSMUSG00000022674	Ube2v2	chr16	-	15552769	15594617	1.71336	0.957881	0.559066	-25.0655	1	1	.	.	.	.	.	.
ENSMUSG00000065553	mmu-mir-103-1	chr11	+	35595897	35595983	1.71336	0.957881	0.559066	-25.0655	1	1	.	.	.	.	.	.
ENSMUSG00000065563	mmu-mir-103-2	chr2	+	131113787	131113873	1.71336	0.957881	0.559066	-25.0655	1	1	.	.	.	.	.	.
ENSMUSG00000065617	mmu-mir-323	chr12	+	110950717	110950803	1.71336	0.957881	0.559066	-25.0655	1	1	.	.	.	.	.	.
ENSMUSG00000028995	Drctnnb1a	chr5	-	23421094	23536130	1.71487	1.0422	0.607745	-0.721671	5.03e-09	3.45e-08	.	.	23536519	2673	.	.
ENSMUSG00000081996	AL670597.18	chrX	+	72969010	72969465	1.71933	0.841066	0.489183	-1.16084	0.0783539	0.160036	.	.	.	.	.	.
ENSMUSG00000036480	1700027L20Rik	chr1	+	89083239	89084978	1.72586	1.00682	0.583374	-0.838908	0.162756	0.291281	.	.	.	.	.	.
ENSMUSG00000047963	Stbd1	chr5	+	93032076	93035605	1.72733	1.03132	0.597061	-0.756446	0.00216813	0.00699415	.	.	.	.	.	.
ENSMUSG00000021280	1200009I06Rik	chr12	+	112655227	112663086	1.72898	0.86445	0.499978	-1.01476	9.69e-06	4.63e-05	.	.	.	.	.	.
ENSMUSG00000029675	Eln	chr5	-	135179650	135223111	1.73313	1.15926	0.668883	-0.58893	0.00815045	0.022877	.	.	.	.	.	.
ENSMUSG00000080626	mmu-mir-1192	chr19	+	23223920	23224041	1.73749	0.971372	0.559066	-1.42387	0.625	0.816357	.	.	.	.	23210609	1804
ENSMUSG00000066958	CT025709.6	chr17	-	76683754	76684201	1.7424	0.779293	0.447253	-1.27948	0.0755187	0.155273	.	.	.	.	.	.
ENSMUSG00000067925	Cxx1a	chrX	-	50945664	50946940	1.74569	0.650636	0.372711	-2.16084	0.21875	0.367839	.	.	.	.	.	.
ENSMUSG00000079000	AL929021.13	chr2	-	153474425	153476022	1.74663	0.948581	0.543093	-0.926371	0.0328391	0.0776409	.	.	.	.	153486596	2074
ENSMUSG00000081382	AL663047.15	chr1	+	60957741	60958266	1.7523	0.653101	0.372711	-1.64626	0.0308838	0.0738967	.	.	.	.	.	.
ENSMUSG00000028631	Kcnq4	chr4	-	120368742	120419853	1.75531	0.975851	0.555943	-0.85521	3.38e-06	1.71e-05	.	.	.	.	.	.
ENSMUSG00000030123	Plxnd1	chr6	-	115904828	115945023	1.75662	1.04281	0.593648	-0.755618	8.21e-10	6.04e-09	.	.	.	.	115949468	3077
ENSMUSG00000032087	Dscaml1	chr9	+	45235287	45361372	1.7579	0.836983	0.476128	-1.07595	6.21e-16	7.14e-15	.	.	.	.	.	.
ENSMUSG00000031842	Pde4c	chr8	+	73247618	73269945	1.75896	0.437056	0.248474	-2.04702	8.42e-15	8.98e-14	.	.	.	.	.	.
ENSMUSG00000081076	AL732390.10	chr11	-	32938750	32939781	1.76058	0.882457	0.501232	-1.0613	0.0384773	0.0887588	.	.	.	.	.	.
ENSMUSG00000041423	Paqr6	chr3	+	88168505	88171955	1.76124	0.8799	0.499591	-1.04054	0.0042724	0.0128614	.	.	.	.	.	.
ENSMUSG00000070141	mmu-mir-494	chr12	+	110953527	110953612	1.76231	0.985249	0.559066	-25.0655	1	1	.	.	.	.	.	.
ENSMUSG00000020875	Hoxb9	chr11	+	96132770	96137909	1.76777	1.06843	0.604396	-0.7348	0.000175685	0.000700776	.	.	.	.	.	.
ENSMUSG00000070692	AL844573.4	chr2	+	122045645	122046140	1.77401	0.915497	0.516061	-1.10194	0.143463	0.262293	.	.	.	.	.	.
ENSMUSG00000049687	C920005C14Rik	chr15	+	82169371	82173689	1.77435	0.999114	0.563088	-0.83371	1.65e-08	1.08e-07	.	.	.	.	82176769	1291
ENSMUSG00000032487	Ptgs2	chr1	+	151947253	151955140	1.78626	1.17375	0.657102	-0.610639	0.000176826	0.000704782	.	.	.	.	.	.
ENSMUSG00000080653	mmu-mir-669e	chr2	+	10389121	10389240	1.78785	0.499764	0.279533	-26.6504	0.25	0.406855	.	.	.	.	.	.
ENSMUSG00000018543	1700001P01Rik	chr11	-	97632794	97637232	1.78785	0.863229	0.48283	-1.09525	0.00444402	0.0133314	.	.	.	.	.	.
ENSMUSG00000077569	SNORA58	chr3	-	89814516	89814652	1.79305	1.20292	0.67088	-0.838908	0.6875	0.876108	.	.	.	.	.	.
ENSMUSG00000071192	Wfikkn1	chr17	-	26014572	26017797	1.79363	0.89134	0.496948	-1.0613	0.0153467	0.0400933	.	.	.	.	.	.
ENSMUSG00000042345	Ubash3a	chr17	+	31344817	31379147	1.7943	0.97741	0.544731	-0.889535	0.000118218	0.000484639	.	.	.	.	.	.
ENSMUSG00000058518	CT009550.5	chr14	-	62085804	62086203	1.79903	0.431046	0.2396	-2.53935	0.00738525	0.0210609	.	.	.	.	.	.
ENSMUSG00000057729	Prtn3	chr10	+	79337220	79345786	1.80404	1.20069	0.665555	-0.611498	0.136032	0.25104	.	.	.	.	.	.
ENSMUSG00000054582	1810053B01Rik	chr2	+	163851185	163876274	1.80736	0.945937	0.523381	-0.951803	0.000269798	0.00104084	.	.	.	.	.	.
ENSMUSG00000047143	Dmrta2	chr4	+	109650657	109656292	1.80831	1.17124	0.647699	-0.633048	0.000560984	0.00204406	.	.	.	.	.	.
ENSMUSG00000063556	AC145303.4	chr14	-	77651607	77652135	1.81414	0.676151	0.372711	-26.0655	0.5	0.688441	.	.	.	.	.	.
ENSMUSG00000080454	AC155262.2	chr13	+	54679498	54679582	1.81414	1.01423	0.559066	-25.0655	1	1	.	.	.	.	.	.
ENSMUSG00000027368	Dusp2	chr2	+	127161894	127164112	1.82319	0.93332	0.511916	-0.987007	0.000597881	0.00216971	.	.	.	.	.	.
ENSMUSG00000018924	Alox15	chr11	-	70157653	70165533	1.82798	0.344028	0.188201	-2.48276	4.72e-14	4.81e-13	.	.	.	.	.	.
ENSMUSG00000035835	BC005764	chr10	-	79323219	79337315	1.82848	1.09039	0.596337	-0.753517	7.86e-05	0.000331244	.	.	.	.	.	.
ENSMUSG00000026941	Mamdc4	chr2	-	25425693	25430365	1.83712	1.02707	0.559066	-0.847272	6.18e-06	3.03e-05	.	.	.	.	.	.
ENSMUSG00000071178	Serpina1b	chr12	-	104966365	104976368	1.84515	0.589465	0.319467	-1.75645	0.000606107	0.00219686	.	.	.	.	.	.
ENSMUSG00000077170	SNORA17	chr4	-	56910496	56910629	1.85043	0.689674	0.372711	-26.0655	0.5	0.688441	.	.	.	.	.	.
ENSMUSG00000065100	SNORA57	chr8	+	113447015	113447163	1.85786	0.830933	0.447253	-1.83891	0.375	0.56117	.	.	.	.	.	.
ENSMUSG00000081793	AL954348.8	chrX	+	106196823	106197635	1.86176	0.588305	0.315994	-1.7458	4.71e-05	0.000205101	.	.	.	.	106208841	3879
ENSMUSG00000048600	AL731678.17	chrX	-	139066025	139067678	1.86398	1.13683	0.609891	-0.771794	0.215327	0.364902	.	.	.	.	.	.
ENSMUSG00000076255	mmu-mir-92b	chr3	-	89031037	89031120	1.86912	1.04496	0.559066	-25.0655	1	1	.	.	.	.	89032268	2288
ENSMUSG00000076372	mmu-mir-568	chr16	+	43640767	43640850	1.86912	1.04496	0.559066	-25.0655	1	1	.	.	.	.	.	.
ENSMUSG00000084592	mmu-mir-1898	chr15	+	12101246	12101329	1.86912	1.04496	0.559066	-25.0655	1	1	.	.	.	.	.	.
ENSMUSG00000070345	Hsf5	chr11	+	87430665	87473044	1.87856	1.12622	0.59951	-0.743489	2.13e-06	1.1e-05	.	.	.	.	.	.
ENSMUSG00000077222	SNORA66	chr5	+	108334195	108334327	1.88051	1.2616	0.67088	-0.838908	0.6875	0.876108	.	.	.	.	.	.
ENSMUSG00000057880	Abat	chr16	+	8513521	8621661	1.88125	1.16363	0.618542	-0.69721	8.48e-07	4.62e-06	.	.	.	.	.	.
ENSMUSG00000080006	AL929001.7	chr2	-	139898732	139899222	1.88339	1.05294	0.559066	-0.938444	0.133801	0.247626	.	.	.	.	.	.
ENSMUSG00000032285	Dnaja4	chr9	+	54546679	54562568	1.88494	1.07854	0.57219	-0.811941	9.17e-07	4.97e-06	.	.	.	.	.	.
ENSMUSG00000052291	AC139376.3	chr10	+	116018336	116020571	1.89205	1.19882	0.633609	-0.696889	0.135156	0.249845	.	.	.	.	.	.
ENSMUSG00000038370	Pcp4l1	chr1	-	173103392	173126399	1.89266	0.574932	0.30377	-1.74161	1.52e-15	1.71e-14	.	.	173126459	171	.	.
ENSMUSG00000030340	Scnn1a	chr6	+	125271357	125294958	1.89755	1.00126	0.527658	-0.931475	7.18e-07	3.94e-06	.	.	.	.	.	.
ENSMUSG00000018427	Ypel2	chr11	-	86749926	86807209	1.90076	1.30212	0.685053	-0.548938	7.58e-05	0.000320364	.	.	86807273	592	.	.
ENSMUSG00000047182	Irs3	chr5	-	138084259	138086942	1.90254	1.10989	0.583374	-0.787193	0.00016095	0.000645737	.	.	.	.	138069959	2911
ENSMUSG00000051031	AC159637.3	chr12	-	95166149	95166830	1.90766	1.06651	0.559066	-1.16084	0.453125	0.65158	.	.	.	.	.	.
ENSMUSG00000036964	Trim17	chr11	+	58768186	58786600	1.91447	1.04307	0.544836	-0.881658	2.47e-09	1.74e-08	58773564	504	.	.	.	.
ENSMUSG00000021725	Parp8	chr13	-	117643630	117814323	1.91982	1.29979	0.677035	-0.571428	0.0116422	0.0315555	.	.	.	.	.	.
ENSMUSG00000013846	St3gal1	chr15	-	66934436	66945365	1.92648	1.25966	0.653865	-0.61517	1.7e-08	1.11e-07	.	.	.	.	.	.
ENSMUSG00000050533	AC107701.8	chr3	-	39257179	39257827	1.92753	0.957881	0.496948	-1.25395	0.226562	0.37836	.	.	.	.	.	.
ENSMUSG00000076229	AC155261.3	chr18	-	75069805	75069887	1.92753	1.07762	0.559066	-25.0655	1	1	.	.	.	.	.	.
ENSMUSG00000031970	Dbndd1	chr8	-	126028617	126039355	1.92893	0.978083	0.50706	-1.00037	0.000371389	0.00139832	.	.	.	.	.	.
ENSMUSG00000050896	Rtn4rl2	chr2	-	84712080	84726867	1.93217	0.997119	0.516061	-0.976412	0.000570118	0.00207515	.	.	.	.	.	.
ENSMUSG00000009876	Cox4i2	chr2	+	152579908	152590773	1.93464	0.678646	0.350787	-1.57587	7.73e-05	0.000326269	.	.	.	.	.	.
ENSMUSG00000080716	AL928943.9	chr2	+	53410959	53411405	1.93762	1.2638	0.652244	-0.662031	0.242985	0.400641	.	.	.	.	.	.
ENSMUSG00000021536	Adcy2	chr13	-	68758919	69138419	1.94377	1.06926	0.550097	-0.870273	1.19e-06	6.35e-06	.	.	.	.	.	.
ENSMUSG00000058246	EG328280	chr13	+	67934171	67944050	1.94489	0.621328	0.319467	-2.42387	0.125	0.2335	.	.	.	.	67915103	1023
ENSMUSG00000043807	Ly6g5b	chr17	-	35250892	35252373	1.94547	1.3551	0.696542	-0.536346	0.0670518	0.140533	.	.	.	.	.	.
ENSMUSG00000006724	Cyp27b1	chr10	+	126485305	126490061	1.95075	1.0906	0.559066	-0.850496	9.17e-05	0.000383477	.	.	.	.	126495416	397
ENSMUSG00000040146	Rgl3	chr9	-	21775970	21793897	1.95724	0.859748	0.439266	-1.20296	5.86e-08	3.63e-07	.	.	.	.	.	.
ENSMUSG00000007805	Twist2	chr1	+	93698037	93744605	1.95733	1.15039	0.587736	-0.783767	0.00683163	0.0196747	.	.	.	.	.	.
ENSMUSG00000064519	5S_rRNA	chr8	+	48984535	48984648	1.95812	0.54736	0.279533	-26.6504	0.25	0.406855	.	.	.	.	.	.
ENSMUSG00000048107	AC102815.31	chr14	-	103377436	103381745	1.96505	1.0986	0.559066	-0.880729	0.0364834	0.0848121	.	.	.	.	.	.
ENSMUSG00000033577	Myo6	chr9	+	80012837	80159536	1.96601	1.33425	0.678661	-0.560444	1.69e-11	1.43e-10	.	.	.	.	.	.
ENSMUSG00000003198	BC011426	chr17	+	56031606	56038007	1.96808	1.0882	0.552923	-0.87133	0.000913198	0.00318541	.	.	56031420	1601	56018304	1600
ENSMUSG00000073164	2410018L13Rik	chr12	+	22990655	23046941	1.97379	1.10348	0.559066	-1.0613	0.34375	0.523421	.	.	.	.	.	.
ENSMUSG00000081249	AL596384.17	chr11	-	96656752	96657139	1.97454	0.841066	0.425955	-1.35348	0.052239	0.115197	.	.	.	.	.	.
ENSMUSG00000040118	Cacna2d1	chr5	+	15440508	15880329	1.97615	1.25269	0.633902	-0.666441	0.00205177	0.00664991	.	.	.	.	.	.
ENSMUSG00000048106	4632415L05Rik	chr3	+	19794885	19795962	1.9787	1.34273	0.678591	-0.56589	0.00447391	0.0134172	.	.	.	.	.	.
ENSMUSG00000042372	Dmrt3	chr19	+	25685026	25698410	1.98058	1.02442	0.517232	-0.962644	4.65e-06	2.31e-05	.	.	.	.	.	.
ENSMUSG00000019301	Hsd17b1	chr11	+	100939724	100941841	1.98271	1.14311	0.576537	-0.805225	0.000153841	0.000619377	.	.	.	.	100956811	642
ENSMUSG00000070572	AL606973.29	chr4	+	148831437	148831815	1.98971	0.834283	0.4193	-1.64626	0.179688	0.314386	.	.	.	.	.	.
ENSMUSG00000076459	mmu-mir-758	chr12	+	110951019	110951100	1.98971	1.11238	0.559066	-25.0655	1	1	.	.	.	.	.	.
ENSMUSG00000024998	Plce1	chr19	+	38598686	38859588	1.99041	1.13101	0.568231	-0.81928	1.79e-10	1.39e-09	.	.	.	.	.	.
ENSMUSG00000015085	Entpd2	chr2	+	25251393	25256843	1.99892	1.24941	0.625043	-0.685103	0.000278511	0.00107165	.	.	.	.	.	.
ENSMUSG00000027210	Meis2	chr2	-	115688799	115891575	2.00062	1.28152	0.640563	-0.644159	1.05e-12	9.7e-12	115891015	2015	.	.	.	.
ENSMUSG00000024990	Rbp4	chr19	-	38191109	38199301	2.00153	1.29235	0.645682	-0.646263	0.0278509	0.0675543	.	.	.	.	.	.
ENSMUSG00000062157	Il28ra	chr4	+	135242201	135264096	2.00712	1.04668	0.521482	-0.946292	6.03e-09	4.13e-08	135254619	2577	.	.	135237792	2576
ENSMUSG00000004933	Matk	chr10	+	80715679	80725730	2.00801	0.719936	0.358532	-1.49663	2.23e-13	2.17e-12	.	.	.	.	80696009	321
ENSMUSG00000073787	AC102547.8	chr7	-	148647379	148651407	2.0176	0.644555	0.319467	-1.95439	0.0212708	0.0533459	.	.	.	.	148661374	3410
ENSMUSG00000050908	BC068110	chr16	-	10420649	10447455	2.01838	1.19272	0.59093	-0.765659	1.3e-05	6.1e-05	.	.	.	.	.	.
ENSMUSG00000050821	2900046G09Rik	chr16	+	20693354	20699356	2.02033	1.37899	0.682555	-0.5547	0.000196049	0.000774532	.	.	20693300	1382	.	.
ENSMUSG00000081979	AC091106.17	chr6	+	52068240	52068890	2.02147	0.869337	0.430051	-1.27948	0.00318525	0.00991788	.	.	.	.	.	.
ENSMUSG00000031883	Car7	chr8	+	107058599	107074243	2.02278	1.02243	0.505457	-1.00883	0.000727571	0.00259839	.	.	.	.	.	.
ENSMUSG00000042116	Vwa1	chr4	-	155142257	155148807	2.03613	1.41844	0.696638	-0.526121	0.00239239	0.00765904	.	.	.	.	.	.
ENSMUSG00000046908	Ltb4r1	chr14	+	56384798	56387326	2.03686	1.17893	0.578798	-0.804961	0.00312561	0.00975715	.	.	.	.	.	.
ENSMUSG00000083563	AL928693.9	chr2	-	22443622	22445167	2.04241	1.33759	0.654906	-0.625505	0.0346154	0.0812736	.	.	.	.	.	.
ENSMUSG00000034159	2310007B03Rik	chr1	-	95047925	95057525	2.04364	1.14253	0.559066	-0.849964	5.42e-05	0.000233868	.	.	.	.	.	.
ENSMUSG00000071317	Bves	chr10	+	45055567	45089514	2.04411	0.942802	0.46123	-1.14269	7.69e-05	0.00032477	.	.	.	.	.	.
ENSMUSG00000028655	Mfsd2	chr4	-	122624092	122638395	2.04884	1.22984	0.600261	-0.749641	0.00248679	0.00794159	.	.	.	.	.	.
ENSMUSG00000026644	Acbd7	chr2	+	3253439	3258265	2.04982	1.14598	0.559066	-0.909298	0.149613	0.271329	.	.	.	.	.	.
ENSMUSG00000033350	Chst2	chr9	-	95301347	95307689	2.054	0.459329	0.223627	-2.20456	4.84e-16	5.6e-15	.	.	95307773	3756	.	.
ENSMUSG00000050936	Hist2h2bb	chr3	+	96073643	96082924	2.05457	1.27084	0.618542	-0.705642	0.00430098	0.0129417	.	.	.	.	.	.
ENSMUSG00000069268	Hist1h2bf	chr13	-	23665604	23666065	2.05603	1.02174	0.496948	-1.25395	0.226562	0.37836	.	.	.	.	.	.
ENSMUSG00000084523	mmu-mir-1903	chr8	+	130883140	130883220	2.05603	1.14946	0.559066	-25.0655	1	1	.	.	.	.	.	.
ENSMUSG00000054342	Kcnn4	chr7	+	25155281	25170228	2.05603	1.36498	0.663891	-0.601409	0.0175977	0.0449852	.	.	.	.	.	.
ENSMUSG00000027570	Col9a3	chr2	+	180332494	180356894	2.05755	0.894685	0.434829	-1.22718	1.65e-05	7.65e-05	.	.	.	.	.	.
ENSMUSG00000021765	Fst	chr13	-	115242469	115248938	2.05906	1.28658	0.624839	-0.686905	0.000856815	0.00301006	.	.	.	.	.	.
ENSMUSG00000024027	Glp1r	chr17	+	31038784	31073453	2.06094	1.27565	0.618966	-0.713378	0.0294564	0.0708749	.	.	.	.	.	.
ENSMUSG00000010529	Gm266	chr12	-	112722821	112724034	2.06347	0.99772	0.483517	-1.10194	0.0109736	0.0299217	.	.	.	.	.	.
ENSMUSG00000026167	Wnt10a	chr1	+	74838089	74850753	2.07124	0.6673	0.322174	-1.66488	2.84e-10	2.17e-09	.	.	.	.	.	.
ENSMUSG00000023795	D030013I16Rik	chr17	-	3076577	3082496	2.07406	0.604977	0.291687	-1.87133	2.09e-05	9.54e-05	.	.	3082745	1460	3084209	1461
ENSMUSG00000074923	Pak6	chr2	+	118489038	118523756	2.07877	1.07941	0.519257	-0.950657	9.63e-12	8.29e-11	.	.	.	.	.	.
ENSMUSG00000076118	mmu-mir-669c	chr2	+	10430922	10431031	2.09088	1.16894	0.559066	-1.42387	0.625	0.816357	.	.	.	.	.	.
ENSMUSG00000073415	AC087117.9-202	chr17	-	35113843	35118733	2.09227	1.30788	0.625098	-0.686905	0.00156071	0.00518932	.	.	.	.	.	.
ENSMUSG00000016494	Cd34	chr1	+	196765014	196787486	2.09324	1.38698	0.662597	-0.601217	0.00305302	0.00956519	.	.	.	.	.	.
ENSMUSG00000022408	AW544981	chr15	+	80501782	80504547	2.10078	0.833947	0.39697	-1.3407	2.33e-20	3.44e-19	.	.	.	.	.	.
ENSMUSG00000039634	Zfp189	chr4	+	49534047	49544389	2.10181	1.38447	0.658702	-0.607317	0.000310915	0.00118553	.	.	.	.	.	.
ENSMUSG00000048709	AL671860.6	chrX	-	72720570	72720862	2.10276	1.17558	0.559066	-1.16084	0.453125	0.65158	.	.	.	.	.	.
ENSMUSG00000039989	Cbx4	chr11	-	118938886	118947535	2.10492	1.44252	0.685307	-0.551106	0.00334112	0.0103564	.	.	.	.	.	.
ENSMUSG00000052087	Rgs14	chr13	+	55471092	55486048	2.10495	1.16601	0.553937	-0.865875	0.000343858	0.00130225	.	.	.	.	55464199	936
ENSMUSG00000023259	Slc26a6	chr9	+	108756367	108764472	2.10836	1.42951	0.678017	-0.570712	0.0261253	0.063833	.	.	.	.	.	.
ENSMUSG00000056821	1700028I16Rik	chr10	+	82274867	82286987	2.10875	0.884198	0.4193	-1.64626	0.179688	0.314386	.	.	.	.	.	.
ENSMUSG00000059447	Hadhb	chr5	+	30481787	30511133	2.11236	1.41714	0.67088	-0.616516	0.255875	0.415012	.	.	.	.	.	.
ENSMUSG00000038980	BC066135	chr2	-	180012350	180024584	2.11614	1.35795	0.641711	-0.649431	0.00334971	0.0103784	.	.	.	.	.	.
ENSMUSG00000026170	Cyp27a1	chr1	+	74760147	74784464	2.12028	0.933934	0.440477	-1.20569	5.87e-06	2.88e-05	.	.	.	.	.	.
ENSMUSG00000024678	Ms4a4d	chr19	+	11611290	11632957	2.1223	0.961218	0.452915	-1.17011	6.55e-05	0.00027893	.	.	.	.	.	.
ENSMUSG00000076039	AC115005.11	chr16	-	8623255	8623363	2.12693	0.594547	0.279533	-26.6504	0.25	0.406855	.	.	.	.	.	.
ENSMUSG00000084601	U6	chr17	+	34096607	34096712	2.12693	1.18909	0.559066	-1.42387	0.625	0.816357	.	.	.	.	.	.
ENSMUSG00000081552	AL603923.7	chr11	-	73585425	73585622	2.12693	1.48637	0.698833	-0.646263	0.548828	0.738894	.	.	.	.	.	.
ENSMUSG00000056900	Usp13	chr3	+	32716467	32836993	2.12719	1.45113	0.682182	-0.555115	9.03e-05	0.000377548	.	.	.	.	.	.
ENSMUSG00000034796	Cpne7	chr8	+	125641273	125659080	2.12821	1.08544	0.510025	-0.986662	4.01e-05	0.000176599	.	.	.	.	125626224	3626
ENSMUSG00000006241	2510048L02Rik	chr9	+	21731914	21740316	2.13167	1.38396	0.649238	-0.640363	0.0315481	0.0748539	.	.	.	.	.	.
ENSMUSG00000030089	Slc41a3	chr6	+	90554718	90596406	2.13868	1.28231	0.599578	-0.747116	0.00030101	0.00115136	.	.	.	.	.	.
ENSMUSG00000043670	Diras1	chr10	-	80482333	80488154	2.14609	1.36424	0.63569	-0.659202	9.27e-05	0.000386825	.	.	.	.	80500111	315
ENSMUSG00000050700	Emilin3	chr2	-	160732172	160738053	2.1553	1.194	0.553984	-0.855434	2.76e-13	2.66e-12	.	.	.	.	.	.
ENSMUSG00000008540	Mgst1	chr6	+	138088836	138105276	2.15586	1.10433	0.512248	-0.973558	5.38e-08	3.35e-07	.	.	.	.	.	.
ENSMUSG00000056220	Pla2g4a	chr1	-	151676747	151808420	2.15899	1.07486	0.497855	-1.01948	2.48e-06	1.27e-05	.	.	.	.	.	.
ENSMUSG00000005320	Fgfr4	chr13	+	55254000	55270094	2.16466	1.22349	0.56521	-0.83096	4.37e-06	2.18e-05	55268480	934	.	.	.	.
ENSMUSG00000064899	U8	chr11	+	68886928	68887063	2.17186	0.971372	0.447253	-1.83891	0.375	0.56117	.	.	.	.	68873209	533
ENSMUSG00000069835	Sat2	chr11	+	69435525	69437372	2.17999	1.07538	0.493294	-1.04702	0.000924644	0.0032199	69436723	534	.	.	.	.
ENSMUSG00000042477	Tcfap2e	chr4	-	126393249	126413484	2.1817	0.741585	0.339912	-1.58365	2.64e-10	2.02e-09	.	.	.	.	.	.
ENSMUSG00000022367	Has2	chr15	-	56497181	56526094	2.18196	1.07762	0.493875	-1.02426	1.06e-11	9.12e-11	.	.	.	.	.	.
ENSMUSG00000071680	AL731672.12	chrX	+	138847297	138847510	2.18985	0.816182	0.372711	-1.71338	0.057373	0.124578	.	.	.	.	.	.
ENSMUSG00000030124	Lag3	chr6	-	124854378	124861723	2.1902	1.32375	0.604396	-0.737625	0.0014847	0.00496772	.	.	.	.	.	.
ENSMUSG00000084086	AL672275.14	chrX	-	133638427	133639261	2.19129	1.31583	0.600479	-0.759474	0.0256544	0.0628214	.	.	.	.	.	.
ENSMUSG00000031480	Thsd1	chr8	+	23337784	23354391	2.19383	1.21815	0.555263	-0.853756	2.79e-09	1.95e-08	.	.	.	.	.	.
ENSMUSG00000080406	mmu-mir-1188	chr12	+	110850031	110850151	2.20289	0.985249	0.447253	-1.83891	0.375	0.56117	.	.	.	.	.	.
ENSMUSG00000064620	SNORA32	chr12	+	16946799	16946921	2.20289	1.23156	0.559066	-25.0655	1	1	.	.	.	.	.	.
ENSMUSG00000028289	Epha7	chr4	+	28740280	28894649	2.21074	1.21941	0.551584	-0.86119	1.16e-15	1.31e-14	.	.	28740221	2405	.	.
ENSMUSG00000028957	Per3	chr4	-	150377760	150418774	2.2156	1.50991	0.68149	-0.556626	8.37e-05	0.000351507	.	.	150419103	2635	150431984	2636
ENSMUSG00000041377	Ninj2	chr6	+	120043367	120150357	2.22128	1.36783	0.615783	-0.716918	0.0108179	0.0295382	.	.	.	.	.	.
ENSMUSG00000036913	Trim67	chr8	+	127316918	127358602	2.22646	1.4494	0.650988	-0.622097	3.78e-07	2.14e-06	.	.	.	.	.	.
ENSMUSG00000040610	Tlx3	chr11	-	33100751	33103588	2.23158	1.14779	0.514341	-0.976412	0.000104947	0.000433326	.	.	.	.	.	.
ENSMUSG00000039903	4931408A02Rik	chr16	+	90826963	90904940	2.2392	1.07648	0.480743	-1.06598	1.53e-09	1.1e-08	.	.	.	.	.	.
ENSMUSG00000044217	Aqp5	chr15	+	99421279	99425039	2.24201	0.727181	0.324344	-1.65182	2.2e-11	1.84e-10	.	.	.	.	.	.
ENSMUSG00000020793	Galr2	chr11	+	116142252	116145252	2.27442	1.57521	0.692575	-0.536639	0.00753109	0.0214088	.	.	.	.	.	.
ENSMUSG00000062931	B230315N10Rik	chr10	-	81687594	81704018	2.27885	1.0381	0.455536	-1.15011	3.09e-07	1.77e-06	.	.	81704110	337	.	.
ENSMUSG00000078240	AC145591.5	chr18	+	34897020	34897665	2.2808	1.44144	0.631988	-0.713378	0.229481	0.382216	.	.	.	.	34911406	1678
ENSMUSG00000044429	Cryga	chr1	-	65146962	65149934	2.28704	0.774915	0.338828	-1.66898	0.00145049	0.00486611	.	.	.	.	.	.
ENSMUSG00000079654	AC153909.5	chr6	-	29119231	29129584	2.28736	1.02651	0.448774	-1.17075	4.14e-08	2.6e-07	.	.	.	.	.	.
ENSMUSG00000036853	Mcoln3	chr3	+	145780422	145787770	2.28879	1.17114	0.511688	-0.976412	2.97e-07	1.7e-06	.	.	.	.	.	.
ENSMUSG00000015501	Hivep2	chr10	+	13686184	13871182	2.28962	1.37994	0.602693	-0.732292	8.59e-16	9.8e-15	.	.	.	.	.	.
ENSMUSG00000027669	Gnb4	chr3	-	32479253	32515507	2.29334	1.44731	0.631093	-0.670964	0.000312092	0.00118936	.	.	.	.	32529313	2234
ENSMUSG00000062896	AC127252.3	chr3	-	94408329	94408706	2.29392	1.13996	0.496948	-1.25395	0.226562	0.37836	.	.	.	.	.	.
ENSMUSG00000030337	Vamp1	chr6	+	125165598	125191267	2.29605	1.31053	0.570775	-0.812643	6.47e-11	5.23e-10	.	.	125165335	3097	.	.
ENSMUSG00000020000	Moxd1	chr10	+	23943322	24022596	2.29782	1.02771	0.447253	-1.17265	7.17e-10	5.29e-09	.	.	.	.	.	.
ENSMUSG00000079012	Serpina3m	chr12	+	105625373	105632467	2.30101	0.729611	0.317082	-1.71338	2.43e-06	1.25e-05	.	.	.	.	.	.
ENSMUSG00000065513	mmu-mir-26a-1	chr9	+	118940913	118941003	2.31303	0.862093	0.372711	-26.0655	0.5	0.688441	.	.	.	.	.	.
ENSMUSG00000082895	AL772249.6	chr2	+	28332685	28333570	2.31303	0.862093	0.372711	-1.50876	0.00164149	0.00543867	.	.	.	.	.	.
ENSMUSG00000069273	Hist1h3e	chr13	-	23653402	23654238	2.31665	1.61895	0.698833	-0.575874	0.541256	0.731796	.	.	.	.	.	.
ENSMUSG00000026497	Mixl1	chr1	-	182623173	182627165	2.31692	0.695045	0.299987	-1.76137	7.43e-15	7.97e-14	.	.	.	.	.	.
ENSMUSG00000015579	Nkx2-5	chr17	-	26975608	26978510	2.31736	0.581186	0.250796	-2.04327	3.12e-12	2.8e-11	.	.	.	.	.	.
ENSMUSG00000039616	Mocos	chr18	+	24812191	24860057	2.32489	1.30861	0.56287	-0.838908	4.16e-05	0.000182915	.	.	.	.	.	.
ENSMUSG00000028836	Slc30a2	chr4	+	133899095	133908592	2.32837	1.33289	0.572457	-0.808896	1.59e-09	1.14e-08	.	.	.	.	.	.
ENSMUSG00000019832	Rab32	chr10	-	10264808	10278031	2.3294	1.20542	0.517483	-0.964439	2.63e-05	0.000118658	.	.	.	.	.	.
ENSMUSG00000044639	OTTMUSG00000001474	chr11	+	87757904	87758316	2.33051	1.38977	0.596337	-0.789999	0.0961418	0.190844	.	.	.	.	.	.
ENSMUSG00000082527	AL714024.31	chr5	+	104418388	104418610	2.33096	1.60389	0.688082	-0.616516	0.359283	0.542681	.	.	.	.	104429792	2750
ENSMUSG00000020601	Trib2	chr12	-	15798532	15823591	2.33367	1.14107	0.488958	-1.03822	5.46e-13	5.15e-12	.	.	15823809	754	.	.
ENSMUSG00000046317	BC107364	chr3	-	96237710	96256229	2.34147	1.15943	0.495173	-1.02711	1.53e-06	8.11e-06	.	.	.	.	96257455	2311
ENSMUSG00000055978	Fut2	chr7	-	52903964	52921764	2.3468	0.780812	0.332713	-1.60444	2.88e-16	3.36e-15	.	.	.	.	.	.
ENSMUSG00000065493	mmu-mir-34a	chr4	+	149442562	149442664	2.37234	1.3263	0.559066	-1.42387	0.625	0.816357	.	.	.	.	149424590	2629
ENSMUSG00000076444	mmu-mir-761	chr4	+	108690259	108690335	2.37234	1.3263	0.559066	-25.0655	1	1	.	.	.	.	.	.
ENSMUSG00000028358	Zfp618	chr4	+	62626606	62800742	2.37837	1.36858	0.575429	-0.798952	4.84e-21	7.35e-20	.	.	.	.	.	.
ENSMUSG00000049624	Slc17a5	chr9	-	78384294	78435848	2.3814	1.45572	0.611287	-0.713378	1.16e-08	7.74e-08	.	.	.	.	78441132	3745
ENSMUSG00000028246	6230409E13Rik	chr4	+	21858475	21921293	2.40171	1.42274	0.592388	-0.763946	8.56e-05	0.000358738	.	.	.	.	21856703	2403
ENSMUSG00000020160	Meis1	chr11	-	18780432	18918961	2.411	1.08829	0.451383	-1.15322	3e-18	3.94e-17	.	.	18918599	440	.	.
ENSMUSG00000027221	Chst1	chr2	+	92439863	92455407	2.41131	1.65395	0.685913	-0.546458	8.66e-06	4.17e-05	.	.	.	.	.	.
ENSMUSG00000072432	AC118474.10	chr8	-	77929236	77930465	2.41886	0.676151	0.279533	-26.6504	0.25	0.406855	.	.	.	.	.	.
ENSMUSG00000038213	Tapbpl	chr6	-	125173950	125181878	2.42346	1.2019	0.495946	-1.02654	7.17e-06	3.48e-05	.	.	.	.	125165335	3097
ENSMUSG00000083281	AL844855.15	chr2	-	19023327	19024725	2.42913	1.51782	0.624839	-0.689765	0.00491297	0.014611	.	.	.	.	.	.
ENSMUSG00000036764	Dnajc12	chr10	+	62845190	62871028	2.4314	1.39509	0.573779	-0.8198	0.00589017	0.0172273	.	.	.	.	.	.
ENSMUSG00000045092	S1pr1	chr3	-	115413350	115417973	2.43338	0.993699	0.408362	-1.30307	8.44e-14	8.45e-13	.	.	.	.	.	.
ENSMUSG00000015709	Arnt2	chr7	-	91394790	91558469	2.43912	1.64045	0.672561	-0.574666	7.66e-07	4.19e-06	91557796	3339	.	.	.	.
ENSMUSG00000036712	Cyld	chr8	+	91220926	91239945	2.44089	1.55606	0.637497	-0.651472	8.81e-11	7.02e-10	.	.	.	.	.	.
ENSMUSG00000030068	Eif4e3	chr6	-	99207477	99616791	2.44811	1.08521	0.443283	-1.18683	3.28e-09	2.29e-08	.	.	.	.	.	.
ENSMUSG00000039236	Isg20	chr7	+	86058309	86065098	2.45114	0.995378	0.406088	-1.31284	4.15e-12	3.69e-11	.	.	.	.	.	.
ENSMUSG00000037493	Cib2	chr9	-	54392600	54408025	2.4617	1.17523	0.477405	-1.08889	9.65e-05	0.000401484	.	.	.	.	.	.
ENSMUSG00000080059	AL607066.23	chr4	-	147195885	147196335	2.46205	1.59378	0.64734	-0.686905	0.344928	0.524791	.	.	.	.	.	.
ENSMUSG00000070191	U6	chr1	-	167739766	167739873	2.46724	1.37935	0.559066	-25.0655	1	1	.	.	.	.	.	.
ENSMUSG00000076361	mmu-mir-182	chr6	-	30115917	30115992	2.46724	1.37935	0.559066	-25.0655	1	1	.	.	.	.	.	.
ENSMUSG00000078580	AC133494.4-203	chr7	-	134533186	134537133	2.47009	1.00577	0.407181	-1.31098	1.45e-10	1.13e-09	.	.	.	.	.	.
ENSMUSG00000050604	3110021A11Rik	chr6	+	119798210	119799031	2.48004	0.536711	0.216413	-2.31021	1.35e-08	8.9e-08	.	.	.	.	.	.
ENSMUSG00000027746	Ufm1	chr3	-	53659133	53667752	2.48379	1.62004	0.652244	-0.646263	0.104789	0.205485	.	.	53667475	2255	.	.
ENSMUSG00000030137	Tuba8	chr6	+	121160751	121176872	2.49102	0.93442	0.375116	-1.43327	4.9e-11	3.99e-10	.	.	.	.	.	.
ENSMUSG00000030519	Apba2	chr7	+	71646591	71898756	2.49245	1.37705	0.552489	-0.860346	1.31e-10	1.03e-09	.	.	.	.	.	.
ENSMUSG00000069633	Pex11c	chr8	-	3457104	3467680	2.49785	1.35142	0.541032	-0.89878	5.29e-05	0.000228579	.	.	.	.	.	.
ENSMUSG00000038910	Plcl2	chr17	+	50648871	50827818	2.4997	1.58807	0.635303	-0.65806	8.92e-07	4.85e-06	.	.	.	.	50648073	1598
ENSMUSG00000040327	Parc	chr17	-	46637553	46683337	2.502	1.74	0.695446	-0.525409	1.88e-08	1.22e-07	.	.	.	.	.	.
ENSMUSG00000028996	Rbp7	chr4	-	148823795	148829087	2.50257	0.1646	0.0657725	-4.8833	7.92e-09	5.34e-08	.	.	.	.	.	.
ENSMUSG00000031179	3830417A13Rik	chrX	+	61426722	61431953	2.50579	1.38893	0.554288	-0.863999	0.00016965	0.00067827	.	.	.	.	.	.
ENSMUSG00000028755	Cda	chr4	-	137894338	137899564	2.51027	1.37477	0.547657	-0.900309	0.0169947	0.0436053	.	.	.	.	137881720	2592
ENSMUSG00000030703	Gdpd3	chr7	+	133909927	133919157	2.51213	1.73315	0.689912	-0.555115	0.130178	0.24216	.	.	.	.	.	.
ENSMUSG00000045007	Tubg2	chr11	+	101017220	101023101	2.51906	1.36808	0.543093	-0.903039	0.00265379	0.00841899	.	.	.	.	101025073	643
ENSMUSG00000029648	Flt1	chr5	-	148373179	148537587	2.52132	1.47167	0.583688	-0.778444	3.09e-19	4.28e-18	.	.	.	.	.	.
ENSMUSG00000022580	Rhpn1	chr15	+	75534709	75544838	2.52849	1.59278	0.629934	-0.674679	0.000692998	0.00248695	.	.	75534643	1249	.	.
ENSMUSG00000039097	Rln1	chr19	-	29406244	29409160	2.53129	1.03971	0.410743	-1.33641	0.00042213	0.00157446	.	.	.	.	.	.
ENSMUSG00000074122	Foxl2os	chr9	-	98849573	98855729	2.53483	1.41714	0.559066	-0.976412	0.210114	0.357473	.	.	.	.	98875570	3763
ENSMUSG00000032507	Fbxl2	chr9	-	113872754	113935847	2.53639	1.75949	0.693699	-0.531241	0.000400553	0.00150048	.	.	.	.	.	.
ENSMUSG00000073527	AC154873.6	chr1	+	162005292	162005672	2.55155	1.24042	0.486145	-1.12842	0.0707555	0.146749	.	.	.	.	.	.
ENSMUSG00000041117	AC148976.3	chr7	+	17578056	17582864	2.55972	0.877096	0.342654	-1.57197	3.97e-10	3e-09	17579166	3163	.	.	.	.
ENSMUSG00000052396	Mogat2	chr7	-	106367593	106387129	2.56656	1.35322	0.52725	-0.936756	3.26e-05	0.000145306	.	.	.	.	.	.
ENSMUSG00000001014	Icam4	chr9	+	20833816	20834975	2.56664	1.68547	0.656681	-0.62318	0.03336	0.0787062	.	.	.	.	.	.
ENSMUSG00000065589	mmu-mir-301a	chr11	+	86926505	86926591	2.57004	0.957881	0.372711	-26.0655	0.5	0.688441	.	.	.	.	86922687	593
ENSMUSG00000014158	Trpv4	chr5	-	115072160	115108430	2.5747	1.09075	0.42364	-1.24647	1.36e-17	1.72e-16	.	.	.	.	.	.
ENSMUSG00000036151	Tm6sf2	chr8	+	72596822	72603965	2.57534	1.17316	0.455536	-1.16084	5.49e-05	0.000237008	.	.	.	.	.	.
ENSMUSG00000040187	Arntl2	chr6	+	146744576	146754100	2.57671	1.43309	0.55617	-0.854015	1.85e-06	9.67e-06	.	.	.	.	.	.
ENSMUSG00000047040	Atad4	chr11	+	96789417	96790806	2.57971	1.53962	0.596817	-0.748711	4.62e-08	2.89e-07	.	.	.	.	96796544	617
ENSMUSG00000001334	Fndc5	chr4	+	128814242	128821837	2.58181	1.50803	0.584099	-0.782325	4.85e-06	2.41e-05	.	.	.	.	.	.
ENSMUSG00000038152	5033430I15Rik	chr13	+	46060621	46061869	2.58245	1.3327	0.516061	-0.987772	0.00708425	0.0203174	.	.	.	.	.	.
ENSMUSG00000024383	Map3k2	chr18	+	32322742	32396405	2.58359	1.73732	0.672444	-0.579265	0.00413089	0.0124826	.	.	.	.	.	.
ENSMUSG00000034647	Ankrd12	chr17	-	66316840	66426386	2.58493	1.59225	0.615972	-0.699978	5.1e-26	9.8e-25	.	.	.	.	.	.
ENSMUSG00000034891	Sncb	chr13	-	54860220	54867956	2.58706	1.44634	0.559066	-0.858274	0.00419553	0.0126465	.	.	54867969	933	.	.
ENSMUSG00000026822	Lcn2	chr2	-	32240152	32243317	2.58853	1.69524	0.654906	-0.625505	0.0346154	0.0812736	.	.	.	.	.	.
ENSMUSG00000034109	Golim4	chr3	-	75680104	75760871	2.60244	1.42707	0.548356	-0.869695	7.51e-16	8.59e-15	.	.	75760954	2270	.	.
ENSMUSG00000036687	Tmem184a	chr5	-	140278438	140289197	2.61485	1.2718	0.486375	-1.04431	1.86e-17	2.33e-16	.	.	.	.	.	.
ENSMUSG00000081705	AL662823.12	chr3	+	36976576	36977273	2.62168	1.81213	0.691209	-0.549402	0.085689	0.172731	.	.	.	.	.	.
ENSMUSG00000065435	mmu-mir-135b	chr1	+	134094664	134094761	2.62472	0.733696	0.279533	-26.6504	0.25	0.406855	.	.	.	.	.	.
ENSMUSG00000022469	Rapgef3	chr15	-	97575383	97597989	2.62648	1.77751	0.676765	-0.568261	0.000800533	0.00282626	.	.	.	.	.	.
ENSMUSG00000040957	Cables1	chr18	+	11997728	12104130	2.62839	1.69829	0.646134	-0.634438	2.48e-05	0.000112344	.	.	.	.	.	.
ENSMUSG00000028545	2310026E23Rik	chr4	+	111087610	111132903	2.62966	1.23233	0.468629	-1.10837	5.73e-07	3.18e-06	.	.	.	.	.	.
ENSMUSG00000081701	AL512582.7	chr2	-	105377249	105377639	2.63051	1.82561	0.694013	-0.558801	0.232693	0.38688	.	.	.	.	.	.
ENSMUSG00000067653	Ankrd23	chr1	-	36587378	36592574	2.63144	1.74576	0.663425	-0.598645	0.00215064	0.00694424	.	.	.	.	.	.
ENSMUSG00000082423	AL662922.10	chrX	-	147927656	147927812	2.63272	1.2616	0.4792	-1.42387	0.289062	0.456609	.	.	.	.	.	.
ENSMUSG00000004508	Gab2	chr7	+	104230260	104457450	2.63296	1.45035	0.550845	-0.87133	4.97e-05	0.000215805	.	.	.	.	.	.
ENSMUSG00000042109	Csdc2	chr15	+	81767188	81781371	2.63823	1.67213	0.633808	-0.663822	0.000157292	0.00063241	.	.	.	.	.	.
ENSMUSG00000065468	mmu-mir-26b	chr1	+	74440883	74440968	2.64347	0.985249	0.372711	-26.0655	0.5	0.688441	.	.	.	.	.	.
ENSMUSG00000042155	Klhl23	chr2	+	69660000	69662380	2.6541	1.70379	0.641947	-0.642369	1.8e-07	1.06e-06	.	.	.	.	.	.
ENSMUSG00000081113	AC161597.7	chr6	-	127232080	127232527	2.66396	1.71846	0.645077	-0.67541	0.199591	0.342217	.	.	.	.	.	.
ENSMUSG00000068601	RP23-117P3.3	chr6	+	39369885	39370901	2.66888	1.84734	0.692177	-0.545177	0.0568879	0.123902	.	.	.	.	39350568	2995
ENSMUSG00000022994	Adcy6	chr15	-	98420424	98438064	2.67529	1.30088	0.486258	-1.04458	1.7e-17	2.13e-16	.	.	.	.	.	.
ENSMUSG00000011832	Evi5l	chr8	+	4166566	4208046	2.67632	1.13387	0.423668	-1.2483	2.49e-14	2.59e-13	.	.	4166294	3429	.	.
ENSMUSG00000049288	Lix1l	chr3	+	96405055	96429275	2.67854	0.457564	0.170826	-2.66673	2.05e-11	1.73e-10	.	.	96405002	2313	.	.
ENSMUSG00000065429	mmu-mir-345	chr12	+	110075182	110075278	2.68178	1.49929	0.559066	-1.42387	0.625	0.816357	.	.	.	.	.	.
ENSMUSG00000072736	AC195265.1-201	chr14	-	7238340	7244996	2.68178	1.49929	0.559066	-25.0655	1	1	.	.	.	.	.	.
ENSMUSG00000081181	AL928904.16	chr2	+	18489752	18489825	2.68178	1.49929	0.559066	-25.0655	1	1	.	.	.	.	.	.
ENSMUSG00000084487	SNORD113	chr12	+	110923171	110923244	2.68178	1.49929	0.559066	-25.0655	1	1	.	.	.	.	.	.
ENSMUSG00000045038	Prkce	chr17	+	86567124	87057259	2.68583	1.60967	0.599319	-0.741947	1.73e-09	1.24e-08	.	.	.	.	86550481	1654
ENSMUSG00000068686	Cd59b	chr2	+	103910005	103931344	2.69001	1.77926	0.661431	-0.610639	0.0363065	0.0844768	.	.	.	.	.	.
ENSMUSG00000058656	Samd12	chr15	-	53293175	53734092	2.7053	0.756222	0.279533	-1.9142	6.54e-07	3.61e-06	.	.	.	.	.	.
ENSMUSG00000044952	Kctd21	chr7	+	104480836	104498723	2.71077	1.71998	0.634496	-0.660705	9.73e-06	4.64e-05	.	.	.	.	.	.
ENSMUSG00000052241	AC154014.4	chr6	-	47403774	47404319	2.71507	1.63467	0.602072	-0.764908	0.0479403	0.107296	.	.	.	.	.	.
ENSMUSG00000020846	1500005K14Rik	chr11	-	75832695	75841284	2.72122	1.86831	0.686573	-0.550563	0.0112915	0.0306977	.	.	.	.	.	.
ENSMUSG00000018566	Slc2a4	chr11	-	69756044	69761651	2.72486	1.75419	0.643773	-0.640781	0.000127134	0.000518617	.	.	.	.	.	.
ENSMUSG00000000385	Tmprss2	chr16	-	97786290	97832802	2.72747	1.45489	0.533421	-0.913959	5.54e-08	3.44e-07	.	.	.	.	.	.
ENSMUSG00000048772	Tmem53	chr4	+	116924555	116941185	2.72886	1.5014	0.550192	-0.869935	9.98e-07	5.39e-06	.	.	.	.	.	.
ENSMUSG00000001021	S100a3	chr3	+	90404136	90406624	2.72924	1.64789	0.603792	-0.753179	0.0369549	0.0857828	.	.	.	.	.	.
ENSMUSG00000035615	Frmpd1	chr4	+	45197746	45274772	2.75652	1.70166	0.617321	-0.697732	1.55e-13	1.53e-12	.	.	.	.	.	.
ENSMUSG00000031539	Ap3m2	chr8	-	23897825	23916126	2.76057	1.84966	0.670026	-0.581412	5.4e-05	0.000233129	.	.	23916203	3454	.	.
ENSMUSG00000024479	Mal2	chr15	+	54402920	54434401	2.77161	1.5636	0.564149	-0.832336	7.07e-07	3.89e-06	.	.	.	.	.	.
ENSMUSG00000030827	Fgf21	chr7	-	52869276	52870860	2.77217	1.63593	0.590126	-0.779202	0.00905798	0.0251884	.	.	.	.	52879087	3281
ENSMUSG00000046982	Tshz1	chr18	-	84181018	84255954	2.77406	1.89521	0.683189	-0.551332	2.5e-08	1.61e-07	.	.	.	.	.	.
ENSMUSG00000022594	Lynx1	chr15	-	74578285	74583409	2.77883	1.8337	0.659882	-0.616516	0.0396082	0.0908507	.	.	.	.	.	.
ENSMUSG00000040631	Dok4	chr8	-	97387727	97400212	2.78204	1.54703	0.556077	-0.854505	1.69e-06	8.9e-06	.	.	.	.	.	.
ENSMUSG00000038135	Crygn	chr5	-	24256820	24257142	2.78421	0.878057	0.315371	-1.76491	0.000222245	0.000867582	.	.	.	.	.	.
ENSMUSG00000072875	Gpr27	chr6	+	99642672	99643812	2.8011	1.83491	0.655068	-0.620728	0.012237	0.0329091	.	.	.	.	.	.
ENSMUSG00000082062	AL627328.17	chr4	+	125181531	125182083	2.80368	1.34352	0.4792	-1.42387	0.289062	0.456609	.	.	.	.	.	.
ENSMUSG00000064417	SNORD113	chr12	+	110894554	110894626	2.80368	1.56744	0.559066	-25.0655	1	1	.	.	.	.	.	.
ENSMUSG00000076238	AC122372.4	chr10	+	92049958	92050052	2.80368	1.56744	0.559066	-1.42387	0.625	0.816357	.	.	.	.	.	.
ENSMUSG00000084238	AL670285.10	chr4	-	140912802	140913006	2.80368	1.56744	0.559066	-0.954386	0.167068	0.297046	.	.	.	.	.	.
ENSMUSG00000064925	SNORA62	chr9	+	120039532	120039681	2.80368	1.7416	0.621185	-0.838908	0.387695	0.57571	.	.	.	.	.	.
ENSMUSG00000027611	Procr	chr2	+	155576852	155581207	2.81778	1.90773	0.677035	-0.571428	0.0116422	0.0315555	.	.	.	.	.	.
ENSMUSG00000019975	1200009F10Rik	chr10	+	90545684	90565352	2.81828	1.82249	0.646669	-0.631908	5.26e-07	2.93e-06	.	.	.	.	.	.
ENSMUSG00000072541	AC114916.5	chr15	+	64846717	64847029	2.82508	1.31617	0.465889	-1.19255	0.0501025	0.111304	.	.	.	.	.	.
ENSMUSG00000006469	Slc34a3	chr2	-	25084417	25089884	2.82575	1.77726	0.62895	-0.677846	0.00165074	0.00546581	.	.	.	.	25080288	1890
ENSMUSG00000040841	Six5	chr7	+	19679892	19683694	2.82961	1.78606	0.631204	-0.668335	1.02e-05	4.88e-05	.	.	.	.	19661391	3167
ENSMUSG00000045730	Adrb2	chr18	-	62337470	62339613	2.8362	1.8856	0.664836	-0.5979	0.00778793	0.0220482	.	.	.	.	62348901	1715
ENSMUSG00000033313	Fbxl8	chr8	+	107788547	107793226	2.84152	1.25469	0.441556	-1.19357	1.5e-08	9.86e-08	.	.	.	.	107807672	3568
ENSMUSG00000018126	Baiap2l2	chr15	-	79088624	79115939	2.84233	1.17615	0.413797	-1.29263	8.02e-08	4.9e-07	79111842	1269	.	.	.	.
ENSMUSG00000015750	Aph1a	chr3	+	95697891	95702211	2.85168	1.69269	0.593577	-0.768519	0.00615081	0.0178985	.	.	.	.	.	.
ENSMUSG00000050022	Amz1	chr5	+	141200080	141204298	2.86715	1.7109	0.596724	-0.748143	1.3e-09	9.41e-09	.	.	.	.	141180814	2928
ENSMUSG00000050359	Sprr1a	chr3	-	92287876	92289816	2.87902	1.85344	0.643773	-0.651823	0.0222977	0.0555909	.	.	.	.	.	.
ENSMUSG00000059277	R74862	chr7	-	150207688	150239322	2.88279	1.94617	0.675099	-0.572834	0.00196459	0.00638739	.	.	.	.	.	.
ENSMUSG00000060149	BC002059	chr17	+	17088502	17111119	2.88654	1.74117	0.603203	-0.745799	0.00873511	0.0243659	.	.	17088346	1476	.	.
ENSMUSG00000053846	Lipg	chr18	-	75098975	75120917	2.88983	1.6156	0.559066	-0.843615	2.15e-09	1.53e-08	.	.	.	.	.	.
ENSMUSG00000052656	Rnf103	chr6	+	71443887	71460875	2.88993	1.78112	0.61632	-0.700021	3.42e-14	3.53e-13	.	.	.	.	.	.
ENSMUSG00000029646	Cdx2	chr5	-	148112380	148118846	2.89081	0.639547	0.221235	-2.20814	5.68e-22	9e-21	.	.	.	.	148104934	2951
ENSMUSG00000035184	AC154516.2	chr14	+	63174573	63227323	2.89953	1.90443	0.656805	-0.613616	0.00162803	0.00539665	.	.	.	.	.	.
ENSMUSG00000039193	Nlrc4	chr17	-	74825634	74858448	2.90381	1.03818	0.357522	-1.49358	2.13e-22	3.45e-21	.	.	.	.	.	.
ENSMUSG00000056234	AC154532.3-202	chr14	+	32973050	32993041	2.90948	1.62659	0.559066	-1.00883	0.266846	0.42877	.	.	.	.	32968643	1113
ENSMUSG00000071757	Zhx2	chr15	+	57526219	57671388	2.91854	2.03234	0.696356	-0.524322	8.36e-06	4.04e-05	.	.	.	.	.	.
ENSMUSG00000028456	Unc13b	chr4	+	43071824	43178994	2.91988	1.51611	0.519236	-0.946968	1.03e-38	3.14e-37	.	.	43071693	2417	.	.
ENSMUSG00000022150	Dab2	chr15	+	6249787	6385520	2.92043	1.94828	0.667121	-0.586721	2.75e-06	1.41e-05	.	.	.	.	.	.
ENSMUSG00000021278	Amn	chr12	+	112509321	112514637	2.92138	1.7446	0.597185	-0.75829	0.00390512	0.0118627	.	.	.	.	.	.
ENSMUSG00000075334	Rprm	chr2	-	53936503	53937963	2.93094	1.61413	0.550722	-0.871823	5.92e-05	0.000253973	.	.	.	.	.	.
ENSMUSG00000037363	Letm2	chr8	-	26688963	26707959	2.93433	1.00438	0.342286	-1.5693	1.24e-11	1.06e-10	.	.	26708069	3458	.	.
ENSMUSG00000031828	Klhl36	chr8	+	122386204	122400888	2.93489	1.54217	0.525461	-0.937312	3.83e-07	2.17e-06	.	.	.	.	.	.
ENSMUSG00000065426	mmu-mir-134	chr12	+	110972348	110972419	2.93718	1.64208	0.559066	-25.0655	1	1	.	.	.	.	.	.
ENSMUSG00000043999	Gpr75	chr11	+	30785357	30793729	2.93718	2.05451	0.699483	-0.517653	3.39e-06	1.71e-05	.	.	.	.	.	.
ENSMUSG00000037161	4930583H14Rik	chr3	-	51192336	51200424	2.93838	1.57255	0.535175	-0.91553	8.15e-05	0.000342775	.	.	.	.	.	.
ENSMUSG00000020021	Fgd6	chr10	+	93498745	93608084	2.93911	1.90737	0.648962	-0.625394	1.22e-11	1.04e-10	.	.	.	.	.	.
ENSMUSG00000029419	Gm996	chr2	-	25430935	25435619	2.95415	0.843352	0.285481	-1.81452	3.09e-62	1.71e-60	.	.	.	.	.	.
ENSMUSG00000070687	Htr1d	chr4	+	135979438	136000313	2.96674	1.35643	0.457212	-1.13189	3.03e-33	7.78e-32	.	.	.	.	.	.
ENSMUSG00000022176	Rem2	chr14	+	55094936	55099271	2.97666	1.81161	0.608604	-0.724138	0.000219294	0.000857518	.	.	.	.	55082977	1135
ENSMUSG00000008318	Relt	chr7	-	107994361	108011960	2.97731	1.98904	0.668067	-0.5881	0.00154819	0.00515017	.	.	.	.	.	.
ENSMUSG00000080416	AL646096.8-203	chr11	-	88812641	88812728	2.98456	1.11238	0.372711	-26.0655	0.5	0.688441	.	.	.	.	.	.
ENSMUSG00000040680	Kremen2	chr17	-	23878166	23882796	2.98711	1.54834	0.51834	-0.959203	3.26e-06	1.66e-05	.	.	.	.	.	.
ENSMUSG00000077637	SNORD91	chr11	+	74719610	74719701	3.00882	1.68213	0.559066	-1.42387	0.625	0.816357	.	.	.	.	.	.
ENSMUSG00000037649	H2-DMa	chr17	+	34272126	34276046	3.0125	2.10523	0.698833	-0.527979	0.0416383	0.0946774	.	.	.	.	.	.
ENSMUSG00000074813	OTTMUSG00000015351	chr2	-	128021728	128254876	3.02178	1.59723	0.528572	-0.929674	1.4e-06	7.46e-06	.	.	.	.	.	.
ENSMUSG00000043831	Lysmd4	chr7	+	74367493	74373342	3.02183	2.08691	0.690611	-0.537353	0.000148744	0.00059979	.	.	.	.	74351691	3309
ENSMUSG00000053552	Ebf4	chr2	+	130120904	130196217	3.03154	2.09361	0.690611	-0.536985	5.55e-05	0.000239204	.	.	.	.	.	.
ENSMUSG00000067144	Slc22a7	chr17	-	46569133	46574487	3.03247	1.66075	0.547657	-0.878986	2.07e-05	9.48e-05	.	.	.	.	.	.
ENSMUSG00000001504	Irx2	chr13	+	72766244	72771644	3.03293	0.711266	0.234515	-2.11283	3.84e-29	8.45e-28	.	.	72766215	1027	.	.
ENSMUSG00000067579	AC161207.4	chr1	+	43246000	43246483	3.03349	1.13061	0.372711	-2.16084	0.21875	0.367839	.	.	.	.	.	.
ENSMUSG00000039154	Shd	chr17	+	56109889	56116040	3.06089	1.55306	0.507388	-0.993631	2.1e-05	9.58e-05	.	.	.	.	56098534	1603
ENSMUSG00000004791	Pgf	chr12	-	86507588	86518246	3.07916	1.50286	0.488074	-1.04981	5.29e-06	2.62e-05	.	.	.	.	.	.
ENSMUSG00000076304	CT573086.9	chr16	-	94390908	94391018	3.08404	0.574728	0.186355	-27.3874	0.0625	0.132619	.	.	.	.	.	.
ENSMUSG00000065904	SNORD63	chr18	-	35102297	35102367	3.08404	1.72419	0.559066	-25.0655	1	1	.	.	.	.	.	.
ENSMUSG00000024084	Qpct	chr17	+	79451245	79489583	3.09192	1.8497	0.598237	-0.749271	0.000153479	0.000618039	.	.	.	.	.	.
ENSMUSG00000042523	Dnalc1	chr12	+	85455277	85484456	3.09453	2.0526	0.663299	-0.609427	0.0470116	0.105537	.	.	.	.	.	.
ENSMUSG00000038732	Mboat1	chr13	+	30228366	30338586	3.09926	2.07304	0.668883	-0.584526	0.00023488	0.000912771	.	.	.	.	.	.
ENSMUSG00000018451	6330403K07Rik	chr11	-	70845450	70847015	3.10024	2.09541	0.675886	-0.572263	0.00474782	0.0141565	.	.	.	.	70833140	548
ENSMUSG00000063886	AC165946.4	chr1	-	153191498	153191866	3.13042	2.07421	0.662597	-0.632458	0.211024	0.358756	.	.	.	.	153192445	145
ENSMUSG00000075033	AC165151.2	chr16	-	55840065	55895392	3.14155	0.689988	0.219633	-2.21354	1.24e-26	2.46e-25	.	.	55895581	1432	.	.
ENSMUSG00000024664	Fads3	chr19	+	10116037	10134161	3.14491	2.0418	0.649238	-0.631676	0.00387126	0.0117929	.	.	.	.	.	.
ENSMUSG00000046152	Fut10	chr8	+	32297802	32371955	3.14684	2.01285	0.639641	-0.647065	6.74e-09	4.59e-08	.	.	.	.	.	.
ENSMUSG00000065176	U12	chr15	+	82980073	82980224	3.14698	0.703749	0.223627	-27.0655	0.125	0.2335	.	.	.	.	.	.
ENSMUSG00000065359	SNORD16	chr9	+	64024467	64024566	3.14698	0.703749	0.223627	-27.0655	0.125	0.2335	.	.	.	.	.	.
ENSMUSG00000040852	Plekhh2	chr17	+	84911234	85021482	3.15708	1.43387	0.454178	-1.14252	4.43e-25	8.12e-24	.	.	84911174	1650	.	.
ENSMUSG00000001943	Vsig2	chr9	+	37346839	37351790	3.16665	1.57794	0.498298	-1.02477	0.000142004	0.000574969	.	.	.	.	.	.
ENSMUSG00000050974	AC132221.3	chr12	+	14501366	14501963	3.16854	1.18095	0.372711	-1.52696	0.00509764	0.0151038	.	.	.	.	.	.
ENSMUSG00000003469	Phyhip	chr14	+	70857282	70868639	3.17029	1.95575	0.616901	-0.701405	3.01e-06	1.53e-05	.	.	.	.	.	.
ENSMUSG00000048856	AI132487	chr12	+	110089338	110095024	3.18214	1.33761	0.420351	-1.26859	4.87e-08	3.04e-07	.	.	.	.	.	.
ENSMUSG00000030683	Sez6l2	chr7	+	134085657	134096387	3.18672	1.9811	0.621673	-0.688042	8.42e-11	6.73e-10	.	.	.	.	.	.
ENSMUSG00000038217	2010305C02Rik	chr11	+	75275216	75283165	3.18972	1.72856	0.541917	-0.893356	3.55e-06	1.8e-05	.	.	75274989	560	.	.
ENSMUSG00000048875	Hdhd1a	chr18	-	50727309	50728353	3.20176	2.00058	0.624839	-0.695544	0.0138362	0.0365536	.	.	.	.	.	.
ENSMUSG00000038009	Dnajc22	chr15	+	98923600	98931348	3.20665	2.1091	0.657725	-0.611943	0.00249029	0.00795031	.	.	98923896	1329	.	.
ENSMUSG00000076284	AC134452.4	chr16	+	73974685	73974783	3.21255	1.43682	0.447253	-1.83891	0.375	0.56117	.	.	.	.	.	.
ENSMUSG00000021250	Fos	chr12	+	86814839	86818223	3.21659	2.20493	0.685488	-0.549402	0.00109103	0.00374258	.	.	.	.	.	.
ENSMUSG00000040929	Rfx3	chr19	-	27836210	28057438	3.2209	1.48384	0.46069	-1.12703	2.27e-11	1.9e-10	.	.	.	.	.	.
ENSMUSG00000070583	Fv1	chr4	+	147243087	147244467	3.22317	2.22977	0.691794	-0.538042	0.00580477	0.0170128	.	.	.	.	.	.
ENSMUSG00000045639	Zfp629	chr7	-	134750544	134757947	3.22793	2.10891	0.653333	-0.614681	7.91e-29	1.72e-27	.	.	.	.	.	.
ENSMUSG00000040891	Foxa3	chr7	-	19598630	19608887	3.22878	1.56502	0.484708	-1.05418	3.35e-09	2.33e-08	.	.	.	.	.	.
ENSMUSG00000022096	Hr	chr14	+	70952018	70954526	3.23077	1.55589	0.481584	-1.05822	2.43e-19	3.38e-18	.	.	.	.	.	.
ENSMUSG00000054381	6430604K15Rik	chr7	-	134516077	134519564	3.2342	2.21712	0.685522	-0.550187	0.00269406	0.00852974	.	.	.	.	.	.
ENSMUSG00000020684	Rasl10b	chr11	+	83222818	83232336	3.23564	2.09989	0.648986	-0.631104	0.00125658	0.00426869	.	.	.	.	.	.
ENSMUSG00000002732	Fkbp7	chr2	-	76501100	76511127	3.23895	2.25692	0.696807	-0.534054	0.0695652	0.145183	.	.	.	.	.	.
ENSMUSG00000027199	Gatm	chr2	-	122420202	122437039	3.23989	2.06352	0.636911	-0.657796	0.000534278	0.00195122	.	.	.	.	122456328	2030
ENSMUSG00000065552	mmu-mir-302a	chr3	+	127248413	127248482	3.24636	1.81493	0.559066	-25.0655	1	1	.	.	.	.	.	.
ENSMUSG00000024987	Cyp26a1	chr19	+	37772297	37776018	3.24754	1.5276	0.470387	-1.10194	2.07e-07	1.22e-06	.	.	.	.	.	.
ENSMUSG00000031627	Irf2	chr8	+	47825098	47932812	3.24797	2.10705	0.648728	-0.62927	0.000112859	0.000464142	47826583	3474	.	.	.	.
ENSMUSG00000036667	3321401G04Rik	chr6	-	42618000	42660066	3.26517	1.99751	0.611763	-0.710251	1.74e-19	2.44e-18	.	.	.	.	.	.
ENSMUSG00000038352	Arl5c	chr11	-	97850891	97857495	3.29866	1.6442	0.498445	-1.01541	2.1e-07	1.23e-06	97856332	626	.	.	.	.
ENSMUSG00000001134	Uxt	chrX	-	20518847	20539117	3.30433	2.15523	0.652244	-0.713378	0.332306	0.510052	20527916	3844	.	.	.	.
ENSMUSG00000030170	Wnt5b	chr6	-	119382550	119417229	3.3073	1.92535	0.582152	-0.782924	2.77e-14	2.87e-13	.	.	.	.	.	.
ENSMUSG00000021567	Nkd2	chr13	-	73955981	73985079	3.30787	2.0671	0.624905	-0.680571	1.27e-10	1e-09	.	.	.	.	.	.
ENSMUSG00000038042	Ptpdc1	chr13	-	48673238	48721033	3.32329	2.32485	0.699565	-0.517738	1.27e-05	5.97e-05	.	.	.	.	.	.
ENSMUSG00000060402	Chst8	chr7	-	35459486	35597705	3.32657	2.23539	0.671981	-0.578257	0.000519497	0.00190497	35512224	3227	.	.	.	.
ENSMUSG00000021381	Barx1	chr13	+	48758366	48761876	3.33319	1.73171	0.519536	-0.961765	0.000140763	0.000570389	.	.	.	.	.	.
ENSMUSG00000076256	mmu-mir-19b-1	chr14	+	115443526	115443613	3.3341	0.931992	0.279533	-26.6504	0.25	0.406855	.	.	.	.	115440151	1190
ENSMUSG00000026639	Lamb3	chr1	+	195128150	195170072	3.34019	2.04369	0.611849	-0.711058	1.28e-11	1.09e-10	.	.	.	.	.	.
ENSMUSG00000029127	Zfp509	chr5	-	38580973	38597422	3.34562	2.10868	0.63028	-0.667574	1.59e-13	1.57e-12	.	.	.	.	.	.
ENSMUSG00000070327	AL645911.14	chr11	+	119254413	119348732	3.34884	2.27877	0.680464	-0.556073	3.46e-19	4.79e-18	.	.	.	.	.	.
ENSMUSG00000049281	Scn3b	chr9	+	40076800	40099202	3.35335	2.26463	0.675332	-0.568429	2.93e-07	1.68e-06	.	.	40076920	3674	.	.
ENSMUSG00000047394	2010001J22Rik	chr15	-	89207880	89209685	3.36157	1.39858	0.416049	-1.2941	5.57e-06	2.75e-05	.	.	.	.	.	.
ENSMUSG00000064080	Fbln2	chr6	+	91162448	91222534	3.37115	2.11125	0.626269	-0.678054	1.34e-08	8.87e-08	.	.	.	.	.	.
ENSMUSG00000075707	Dio3	chr12	+	111517277	111519307	3.37283	2.1198	0.628493	-0.677445	0.000533128	0.00194908	.	.	.	.	.	.
ENSMUSG00000039611	2810432L12Rik	chr4	-	49597377	49610748	3.38178	2.0351	0.601786	-0.73681	1.12e-07	6.71e-07	.	.	.	.	.	.
ENSMUSG00000054871	Tmem158	chr9	-	123168175	123169907	3.38446	2.29608	0.678418	-0.57042	0.0180561	0.0460546	.	.	123170008	3828	.	.
ENSMUSG00000034685	BC025575	chr11	-	102298294	102308996	3.40513	2.35087	0.690391	-0.537528	7.89e-05	0.000332211	102307009	649	.	.	.	.
ENSMUSG00000021087	Rtn1	chr12	-	73312738	73510041	3.41024	2.20045	0.645247	-0.636279	2.71e-05	0.000122254	.	.	.	.	73514791	801
ENSMUSG00000046408	1700067K01Rik	chr8	+	86525400	86528669	3.41329	1.68872	0.494749	-1.03155	2.36e-05	0.000107264	.	.	.	.	.	.
ENSMUSG00000027559	Car3	chr3	+	14863537	14872351	3.41415	1.54216	0.451696	-1.16084	2.94e-08	1.88e-07	.	.	.	.	.	.
ENSMUSG00000028115	Bnipl	chr3	-	95045210	95055046	3.41659	2.08838	0.611246	-0.715526	6.92e-06	3.37e-05	.	.	.	.	.	.
ENSMUSG00000026754	Golga1	chr2	-	38871780	38921008	3.4173	2.27365	0.665335	-0.590561	1.77e-06	9.3e-06	.	.	.	.	.	.
ENSMUSG00000048458	6530418L21Rik	chr3	+	105507516	105523760	3.41796	2.22935	0.652244	-0.618348	3.49e-10	2.65e-09	.	.	.	.	105490440	2329
ENSMUSG00000083841	AL663072.12	chrX	+	153867348	153868258	3.42151	1.72943	0.505457	-1.00883	0.000727571	0.00259839	.	.	.	.	.	.
ENSMUSG00000064853	SNORA38	chr17	-	35299507	35299641	3.42672	1.43682	0.4193	-1.64626	0.179688	0.314386	.	.	.	.	.	.
ENSMUSG00000076450	mmu-mir-804	chr11	-	50171286	50171381	3.42672	1.53261	0.447253	-1.83891	0.375	0.56117	.	.	.	.	.	.
ENSMUSG00000038916	6330407J23Rik	chr10	+	28863801	28919436	3.42862	1.64847	0.480797	-1.0613	5.19e-17	6.34e-16	.	.	.	.	.	.
ENSMUSG00000031732	Phlppl	chr8	+	112392510	112468571	3.44224	2.39858	0.696807	-0.523706	3.04e-05	0.00013626	.	.	.	.	.	.
ENSMUSG00000020411	9530066K23Rik	chr11	-	45961656	45980010	3.45446	2.26867	0.656735	-0.609683	2.61e-06	1.34e-05	.	.	.	.	.	.
ENSMUSG00000042686	Jph1	chr1	-	16987544	17087879	3.45563	2.03701	0.589476	-0.767942	8.29e-07	4.53e-06	.	.	.	.	.	.
ENSMUSG00000031880	Rrad	chr8	-	107151965	107155221	3.45605	1.31494	0.380476	-1.41382	5.11e-10	3.82e-09	.	.	.	.	.	.
ENSMUSG00000028600	Podn	chr4	-	107687395	107704695	3.45694	1.99268	0.576429	-0.797601	5.37e-13	5.07e-12	.	.	.	.	.	.
ENSMUSG00000031841	Cdh13	chr8	+	120807632	121848821	3.46159	1.15599	0.333949	-1.59139	1.52e-28	3.27e-27	.	.	.	.	.	.
ENSMUSG00000034282	Evpl	chr11	-	116081872	116099391	3.46222	2.12397	0.613472	-0.706926	5.53e-13	5.22e-12	.	.	.	.	.	.
ENSMUSG00000044254	Pcsk9	chr4	-	106114933	106136934	3.47035	1.21037	0.348775	-1.52943	9.24e-24	1.6e-22	.	.	.	.	.	.
ENSMUSG00000025855	Prkar1b	chr5	-	139493259	139605713	3.47842	1.83443	0.527373	-0.926781	6.05e-15	6.53e-14	.	.	.	.	.	.
ENSMUSG00000056185	Snx32	chr19	-	5495277	5510489	3.481	1.98025	0.568875	-0.826197	0.000372101	0.00140024	.	.	5510584	1767	.	.
ENSMUSG00000032121	1810021J13Rik	chr9	+	37015917	37030795	3.48767	2.23465	0.640728	-0.654484	0.0101142	0.0278446	.	.	37015674	3673	.	.
ENSMUSG00000001672	Marveld3	chr8	-	112471813	112486068	3.50105	2.36723	0.676148	-0.567066	2.33e-06	1.2e-05	112481307	3581	.	.	.	.
ENSMUSG00000044216	Kcnj4	chr15	-	79314147	79335671	3.50186	1.31078	0.374311	-1.4301	8.59e-16	9.8e-15	.	.	.	.	.	.
ENSMUSG00000063393	AL929042.5-201	chr2	+	150149437	150151944	3.5046	1.56744	0.447253	-1.83891	0.375	0.56117	.	.	.	.	150137139	2062
ENSMUSG00000069972	Rps13	chr7	-	95678914	95679435	3.5046	2.35116	0.67088	-0.838908	0.6875	0.876108	.	.	.	.	.	.
ENSMUSG00000047844	Bex4	chrX	+	132673534	132674982	3.50879	1.54867	0.441368	-1.24101	0.00460131	0.0137494	.	.	.	.	.	.
ENSMUSG00000034903	Cobll1	chr2	-	64926395	65076683	3.51228	2.16899	0.617546	-0.696361	5.54e-24	9.71e-23	.	.	.	.	.	.
ENSMUSG00000045149	AC171401.8	chr7	+	26856828	26857995	3.51347	2.18251	0.621185	-0.708848	0.0352414	0.082295	.	.	.	.	.	.
ENSMUSG00000042349	Ikbke	chr1	-	133151173	133176183	3.53213	2.05629	0.582168	-0.786013	4.03e-07	2.27e-06	.	.	.	.	.	.
ENSMUSG00000051351	Zfp46	chr4	+	135840597	135846242	3.53228	2.04832	0.579887	-0.788008	2.25e-18	2.99e-17	135842026	2584	.	.	.	.
ENSMUSG00000060467	AC122428.4-203	chr9	-	44182823	44183278	3.53907	1.69592	0.4792	-1.16084	0.0871586	0.175403	.	.	.	.	.	.
ENSMUSG00000066270	AC165257.2	chr9	-	118746730	118747069	3.53907	1.69592	0.4792	-1.42387	0.289062	0.456609	.	.	.	.	118742734	3813
ENSMUSG00000038305	2810022L02Rik	chr1	+	57831005	57942612	3.54051	2.24657	0.634533	-0.659274	1.55e-07	9.17e-07	.	.	.	.	.	.
ENSMUSG00000028845	Tekt2	chr4	-	125999364	126002932	3.55684	1.81876	0.511341	-0.978183	5.71e-07	3.17e-06	.	.	.	.	.	.
ENSMUSG00000009108	Gnat2	chr3	+	107895706	107904350	3.55851	1.93843	0.544731	-0.881977	2.93e-09	2.05e-08	.	.	.	.	.	.
ENSMUSG00000047643	AC124387.5-201	chr13	+	104146329	104147784	3.57853	2.35226	0.657327	-0.611498	0.000760877	0.00270055	.	.	.	.	.	.
ENSMUSG00000049511	Htr1b	chr9	-	81524949	81526222	3.58093	2.20373	0.615406	-0.709625	0.000997824	0.0034486	.	.	.	.	.	.
ENSMUSG00000045312	Lhfpl2	chr13	+	94827750	94965364	3.58422	1.89858	0.529705	-0.91846	8.04e-30	1.82e-28	.	.	.	.	.	.
ENSMUSG00000077493	SNORD91	chr11	+	74718925	74719018	3.5861	1.60389	0.447253	-1.83891	0.375	0.56117	.	.	.	.	.	.
ENSMUSG00000045917	6330416G13Rik	chr4	+	63219814	63247391	3.58692	2.25705	0.629245	-0.669889	4.46e-14	4.57e-13	.	.	.	.	.	.
ENSMUSG00000041594	Tmtc4	chr14	-	123318192	123382505	3.59186	2.10503	0.586056	-0.775429	4.16e-08	2.61e-07	.	.	123382628	1204	.	.
ENSMUSG00000034258	Flvcr2	chr12	+	87087488	87154535	3.59367	1.60963	0.447907	-1.16507	7.31e-17	8.83e-16	.	.	.	.	.	.
ENSMUSG00000043668	Tox3	chr8	-	92771012	92872151	3.60757	2.03284	0.563492	-0.831295	3.67e-11	3.02e-10	.	.	.	.	.	.
ENSMUSG00000042078	Svop	chr5	-	114476918	114541579	3.61462	1.67439	0.463226	-1.11754	5.2e-13	4.92e-12	.	.	.	.	.	.
ENSMUSG00000024617	Camk2a	chr18	+	61085271	61147806	3.6163	2.40823	0.665938	-0.587625	4.15e-14	4.25e-13	.	.	.	.	.	.
ENSMUSG00000030055	Rab43	chr6	-	87738846	87761772	3.62336	2.35967	0.651239	-0.620338	2.08e-11	1.75e-10	.	.	87761796	3043	.	.
ENSMUSG00000076291	AC165092.3	chr14	+	20110894	20110982	3.62829	2.02845	0.559066	-25.0655	1	1	.	.	.	.	.	.
ENSMUSG00000079137	AC084821.26	chr1	-	173235214	173235625	3.62829	2.02845	0.559066	-25.0655	1	1	.	.	.	.	.	.
ENSMUSG00000025318	Jph3	chr8	+	124253522	124313517	3.64178	2.44114	0.670316	-0.579522	7.06e-07	3.88e-06	.	.	.	.	.	.
ENSMUSG00000018819	Lsp1	chr7	+	149646713	149680772	3.64266	1.73369	0.47594	-1.07685	7.31e-15	7.85e-14	.	.	.	.	.	.
ENSMUSG00000078281	AC155722.9	chr6	+	112926206	112926377	3.64616	1.01922	0.279533	-2.04054	0.000912234	0.00318258	.	.	.	.	.	.
ENSMUSG00000076240	mmu-mir-702	chr5	+	137467302	137467411	3.65904	1.16894	0.319467	-2.42387	0.125	0.2335	.	.	.	.	.	.
ENSMUSG00000076392	AC116121.8	chr8	+	59040097	59040206	3.65904	2.33788	0.638933	-0.838908	0.507812	0.695447	.	.	.	.	59030342	3482
ENSMUSG00000022508	Bcl6	chr16	-	23965137	23988938	3.68277	2.30549	0.62602	-0.679128	1.77e-07	1.04e-06	.	.	.	.	.	.
ENSMUSG00000031783	Polr2c	chr8	+	97381349	97388142	3.68498	2.15523	0.584869	-0.794514	0.00795946	0.0224139	.	.	.	.	.	.
ENSMUSG00000042804	Gpr153	chr4	+	151648340	151659446	3.68977	2.40072	0.650642	-0.621003	1.4e-18	1.87e-17	.	.	.	.	.	.
ENSMUSG00000030527	Crtc3	chr7	-	87731512	87833763	3.69023	2.48508	0.673421	-0.571625	5.27e-12	4.64e-11	.	.	.	.	.	.
ENSMUSG00000074887	A630089N07Rik	chr7	+	50478944	50481703	3.70085	1.37935	0.372711	-1.71338	0.057373	0.124578	.	.	.	.	50469382	3250
ENSMUSG00000054520	Sh3bp2	chr5	+	34868486	34894349	3.70792	2.44808	0.660231	-0.602148	5.36e-06	2.65e-05	.	.	.	.	.	.
ENSMUSG00000033032	Afap1l1	chr18	-	61889914	61946265	3.71656	2.28266	0.614186	-0.706041	1.41e-09	1.02e-08	.	.	.	.	.	.
ENSMUSG00000040495	Chrm4	chr2	+	91762345	91769986	3.71719	1.66709	0.448482	-1.16883	1.18e-09	8.59e-09	.	.	.	.	91770138	1993
ENSMUSG00000084737	U6	chr16	-	8766261	8766369	3.72212	1.78364	0.4792	-1.42387	0.289062	0.456609	.	.	.	.	8783575	1364
ENSMUSG00000032014	Oaf	chr9	-	43029360	43047899	3.72556	1.93804	0.520201	-0.951803	1.83e-07	1.08e-06	.	.	.	.	.	.
ENSMUSG00000021118	Plek2	chr12	-	79989677	80007951	3.7307	2.07026	0.554925	-0.860604	6.47e-05	0.000275654	.	.	.	.	.	.
ENSMUSG00000021508	Cxcl14	chr13	-	56390007	56397666	3.73121	2.45134	0.656982	-0.61184	0.000737305	0.00262545	.	.	.	.	56412101	942
ENSMUSG00000043068	2310031A18Rik	chr8	-	127264156	127275709	3.73131	2.24215	0.600901	-0.743331	0.000164052	0.00065729	.	.	.	.	.	.
ENSMUSG00000079021	AL928700.7	chr2	-	140476651	140497186	3.73301	2.24754	0.602072	-0.751446	0.0111745	0.0304076	.	.	140497152	2050	.	.
ENSMUSG00000037999	Centd1	chr5	-	62993683	63157437	3.73322	2.00829	0.537952	-0.897011	2.1e-19	2.94e-18	.	.	.	.	.	.
ENSMUSG00000070990	Foxe1	chr4	+	46356480	46359284	3.74027	1.41491	0.37829	-1.41093	1.72e-21	2.67e-20	.	.	.	.	.	.
ENSMUSG00000035799	Twist1	chr12	+	34642535	34644682	3.74317	1.9562	0.522606	-0.945217	2.89e-07	1.66e-06	.	.	.	.	.	.
ENSMUSG00000036278	Macrod1	chr19	+	7131257	7272551	3.74973	2.49677	0.665854	-0.5979	0.0172364	0.0441653	7132340	1778	.	.	7114729	1777
ENSMUSG00000020773	Trim47	chr11	-	115967065	115971560	3.75504	1.97224	0.525225	-0.932952	3.5e-14	3.61e-13	.	.	.	.	.	.
ENSMUSG00000036898	Zfp157	chr5	+	138882695	138901922	3.75607	2.23678	0.59551	-0.749561	6.36e-17	7.72e-16	.	.	138882594	2915	.	.
ENSMUSG00000049742	C330006D17Rik	chr9	-	7836686	7837064	3.76103	2.5232	0.67088	-0.600749	0.161881	0.290219	.	.	.	.	.	.
ENSMUSG00000039043	2610034B18Rik	chr7	-	87070246	87080245	3.76456	2.19715	0.583641	-0.784165	1.17e-05	5.56e-05	.	.	.	.	.	.
ENSMUSG00000026247	Ecel1	chr1	-	89044229	89053096	3.77775	1.99987	0.529381	-0.924769	1.9e-08	1.24e-07	.	.	.	.	.	.
ENSMUSG00000045319	5430407P10Rik	chr2	-	6021070	6051192	3.77834	2.28539	0.604866	-0.727046	8.79e-16	1e-14	.	.	.	.	.	.
ENSMUSG00000019866	Aim1	chr10	-	43670112	43724652	3.78034	2.18865	0.578954	-0.791142	2.24e-13	2.18e-12	.	.	.	.	.	.
ENSMUSG00000039208	Metrnl	chr11	+	121562857	121577600	3.7942	2.65259	0.699118	-0.518159	8.71e-07	4.74e-06	.	.	.	.	.	.
ENSMUSG00000038524	Fchsd1	chr18	-	38117084	38120125	3.83733	2.59975	0.677489	-0.564049	1.21e-06	6.49e-06	.	.	.	.	.	.
ENSMUSG00000054676	1600014C10Rik	chr7	+	38968235	38982582	3.84305	2.68565	0.698833	-0.539348	0.207368	0.353938	.	.	.	.	.	.
ENSMUSG00000017734	Dbndd2	chr2	+	164311605	164316267	3.85217	2.34061	0.607608	-0.720606	6.2e-15	6.7e-14	.	.	.	.	.	.
ENSMUSG00000024940	Ltbp3	chr19	+	5740903	5758532	3.85331	2.39622	0.62186	-0.687429	9.24e-12	7.97e-11	.	.	.	.	.	.
ENSMUSG00000070056	Mfhas1	chr8	+	36650851	36742503	3.85443	2.41548	0.626678	-0.675678	2.32e-15	2.58e-14	.	.	.	.	.	.
ENSMUSG00000065725	SNORA70	chr2	-	144087324	144087462	3.85506	1.17558	0.304945	-2.16084	0.0385742	0.0888337	.	.	.	.	.	.
ENSMUSG00000065395	mmu-mir-193	chr11	+	79525470	79525536	3.85506	2.15523	0.559066	-25.0655	1	1	.	.	.	.	79518019	574
ENSMUSG00000027377	Mall	chr2	-	127530121	127555668	3.85724	2.69312	0.698201	-0.522236	0.000972742	0.00337433	.	.	.	.	.	.
ENSMUSG00000028909	Ptpru	chr4	-	131324371	131394203	3.86874	2.38009	0.61521	-0.70252	4.68e-15	5.09e-14	.	.	.	.	.	.
ENSMUSG00000031391	L1cam	chrX	-	71099116	71115244	3.88804	2.45982	0.632664	-0.661395	1.51e-22	2.47e-21	.	.	.	.	.	.
ENSMUSG00000026335	Pam	chr1	-	99717670	99992198	3.89492	2.68688	0.689842	-0.538291	1.52e-05	7.08e-05	.	.	.	.	.	.
ENSMUSG00000083287	AL844209.6	chr2	-	53553405	53555881	3.89563	2.5409	0.652244	-0.713378	0.332306	0.510052	.	.	.	.	.	.
ENSMUSG00000011263	Exoc3l2	chr7	+	20074404	20082109	3.90385	1.74601	0.447253	-1.19255	0.000186402	0.000739244	.	.	.	.	.	.
ENSMUSG00000049090	Zadh2	chr18	+	84257549	84266906	3.90652	2.46236	0.63032	-0.66859	1.12e-08	7.43e-08	.	.	.	.	.	.
ENSMUSG00000046410	Kcnk6	chr7	-	30006946	30017541	3.92107	1.81634	0.463226	-1.11439	8.17e-22	1.29e-20	.	.	.	.	.	.
ENSMUSG00000000605	Clcn4-2	chr7	-	7235026	7252222	3.9334	2.56151	0.65122	-0.620682	8.24e-10	6.06e-09	7251527	3153	.	.	.	.
ENSMUSG00000040613	Apobec1	chr6	-	122527809	122552462	3.94873	2.53794	0.642722	-0.639685	2.67e-10	2.05e-09	.	.	.	.	.	.
ENSMUSG00000057506	AC125101.3	chr19	-	44213755	44220936	3.94908	2.31293	0.585689	-0.838908	0.200488	0.343358	.	.	.	.	.	.
ENSMUSG00000023960	Enpp5	chr17	+	44215761	44223516	3.95871	1.1811	0.298355	-1.75484	1.11e-34	2.95e-33	.	.	44215750	1576	.	.
ENSMUSG00000047428	Dlk2	chr17	+	46434369	46440047	3.963	2.29317	0.578645	-0.794514	1.71e-07	1.01e-06	.	.	.	.	.	.
ENSMUSG00000068551	Zfp467	chr6	-	48377695	48395566	3.97539	1.98399	0.499068	-1.00368	3.34e-65	1.99e-63	.	.	.	.	.	.
ENSMUSG00000022562	Oplah	chr15	-	76136916	76158445	3.97716	2.54857	0.640801	-0.645206	5.59e-07	3.11e-06	.	.	.	.	76173878	1254
ENSMUSG00000024331	Dsc2	chr18	-	20189133	20217979	3.98291	2.62361	0.658719	-0.603789	2.94e-11	2.45e-10	.	.	.	.	.	.
ENSMUSG00000046470	Sox18	chr2	-	181404540	181406345	3.99971	2.54258	0.63569	-0.659202	9.27e-05	0.000386825	.	.	.	.	.	.
ENSMUSG00000039089	L3mbtl3	chr10	-	25994273	26093762	4.00352	2.34268	0.585156	-0.777508	3.97e-08	2.5e-07	.	.	.	.	.	.
ENSMUSG00000016386	Mpped2	chr2	+	106533425	106708513	4.00416	2.65315	0.662597	-0.595397	2.72e-10	2.08e-09	.	.	.	.	.	.
ENSMUSG00000028469	Npr2	chr4	+	43644806	43664094	4.00512	2.39868	0.598902	-0.742693	6.18e-10	4.59e-09	.	.	.	.	.	.
ENSMUSG00000051067	Lingo3	chr10	-	80295551	80306784	4.01742	2.69728	0.671396	-0.576988	2.92e-07	1.68e-06	.	.	.	.	80289228	312
ENSMUSG00000032363	Adamts7	chr9	+	90057815	90094937	4.0305	2.3189	0.575339	-0.798934	1.99e-24	3.56e-23	.	.	.	.	.	.
ENSMUSG00000005373	Mlxipl	chr5	+	135582760	135598912	4.03649	2.34551	0.581077	-0.786712	2.15e-10	1.66e-09	.	.	135582711	2903	135602184	2904
ENSMUSG00000001700	Gramd3	chr18	+	56559990	56662493	4.0432	1.60044	0.395835	-1.3467	1.53e-16	1.82e-15	56591684	1706	.	.	56578442	1705
ENSMUSG00000033249	Hsf4	chr8	+	107793700	107799745	4.04762	1.3172	0.325427	-1.64626	1.29e-11	1.1e-10	.	.	.	.	107807672	3568
ENSMUSG00000065527	mmu-mir-93	chr5	-	138606750	138606838	4.05795	0.907466	0.223627	-27.0655	0.125	0.2335	.	.	.	.	138613211	2913
ENSMUSG00000012282	Wnt8a	chr18	+	34701966	34707927	4.07128	1.50955	0.37078	-1.44659	1.61e-13	1.58e-12	.	.	.	.	.	.
ENSMUSG00000031661	Nkd1	chr8	+	91045242	91118786	4.07561	2.52862	0.620427	-0.695784	0.000236642	0.000919443	.	.	.	.	.	.
ENSMUSG00000032492	Pthr1	chr9	-	110624591	110645114	4.07622	2.0535	0.503774	-0.998904	1.05e-07	6.3e-07	.	.	.	.	.	.
ENSMUSG00000071661	Zbtb3	chr19	+	8876985	8879344	4.08058	2.58298	0.632993	-0.664335	1.33e-05	6.24e-05	.	.	8876835	1782	.	.
ENSMUSG00000071230	Npw	chr17	-	24794274	24795370	4.0834	2.16274	0.529642	-0.960899	0.0198343	0.0501264	.	.	.	.	24804493	1499
ENSMUSG00000078202	Nrarp	chr2	+	25036277	25038850	4.09495	2.06383	0.503994	-0.993794	6.38e-13	5.98e-12	.	.	.	.	.	.
ENSMUSG00000077704	SNORD89	chr1	-	39605589	39605699	4.11206	2.29891	0.559066	-1.0613	0.34375	0.523421	.	.	.	.	39592465	33
ENSMUSG00000029534	St7	chr6	+	17643946	17893022	4.11314	2.63581	0.640827	-0.644122	9.64e-10	7.04e-09	.	.	.	.	.	.
ENSMUSG00000066456	Hmgn3	chr9	-	83003554	83004432	4.12613	2.87543	0.696883	-0.525093	0.00120483	0.00410369	.	.	.	.	.	.
ENSMUSG00000033213	AA467197	chr2	+	122462721	122466465	4.17323	2.18419	0.523381	-0.945824	1.16e-05	5.5e-05	.	.	.	.	122456328	2030
ENSMUSG00000083998	AL626773.18	chr4	+	144381739	144382563	4.20837	2.38787	0.567411	-0.838908	0.00464065	0.013851	.	.	.	.	.	.
ENSMUSG00000031722	Hp	chr8	-	112099029	112103072	4.20977	1.77823	0.422406	-1.26114	4.12e-08	2.59e-07	.	.	.	.	.	.
ENSMUSG00000030256	Bhlhb3	chr6	-	145806762	145814078	4.21009	2.36498	0.561741	-0.838908	6.58e-07	3.63e-06	.	.	.	.	.	.
ENSMUSG00000017314	Mpp2	chr11	-	101918328	101949829	4.21444	2.3861	0.566173	-0.823674	1.79e-13	1.75e-12	.	.	.	.	.	.
ENSMUSG00000030543	Mesp2	chr7	+	86955612	86958317	4.2208	2.70755	0.641479	-0.644821	1.56e-05	7.24e-05	.	.	.	.	.	.
ENSMUSG00000020828	Pld2	chr11	+	70353565	70354685	4.22385	2.23453	0.529027	-0.92099	5.04e-22	8e-21	.	.	.	.	.	.
ENSMUSG00000032733	Snx33	chr9	-	56765006	56776178	4.22812	2.80412	0.663206	-0.594091	3.87e-10	2.92e-09	.	.	.	.	.	.
ENSMUSG00000034573	Ptpn13	chr5	+	103854210	104027378	4.23035	2.86709	0.677743	-0.562391	1.65e-11	1.4e-10	.	.	103854178	2749	.	.
ENSMUSG00000024354	Slc23a1	chr18	-	35774257	35786898	4.24315	2.41353	0.568806	-0.818871	1.27e-08	8.39e-08	.	.	.	.	.	.
ENSMUSG00000028803	Npal3	chr4	-	135001334	135050421	4.28482	2.95493	0.689627	-0.537457	1.91e-09	1.36e-08	135045408	2574	135050525	2575	.	.
ENSMUSG00000037235	Mxd4	chr5	-	34516535	34530359	4.30578	2.51394	0.583853	-0.782874	4.1e-06	2.05e-05	.	.	34530411	2685	.	.
ENSMUSG00000012519	Mlkl	chr8	-	113835696	113862077	4.3149	1.94841	0.451554	-1.15389	2.82e-15	3.11e-14	.	.	.	.	.	.
ENSMUSG00000037887	Dusp8	chr7	-	149265394	149281177	4.3157	2.83578	0.657085	-0.60915	6.33e-06	3.09e-05	.	.	149281236	3412	.	.
ENSMUSG00000050605	Zfp61	chr7	-	25072326	25076819	4.31616	2.39899	0.555816	-0.851582	1.31e-10	1.03e-09	.	.	.	.	.	.
ENSMUSG00000061808	Ttr	chr18	+	20823750	20832825	4.32064	1.83247	0.424119	-1.27948	0.00053878	0.00196592	.	.	.	.	.	.
ENSMUSG00000026207	Speg	chr1	+	75371871	75428895	4.38587	2.99002	0.681739	-0.553262	1.79e-22	2.91e-21	75375951	80	.	.	.	.
ENSMUSG00000023909	Paqr4	chr17	-	23873152	23877297	4.39853	2.79956	0.636476	-0.656044	1.08e-05	5.15e-05	.	.	.	.	.	.
ENSMUSG00000031636	Pdlim3	chr8	+	46970838	47004900	4.40185	1.38427	0.314475	-1.69236	8.74e-14	8.74e-13	.	.	.	.	.	.
ENSMUSG00000071648	Rom1	chr19	-	9001871	9003846	4.40206	2.7086	0.615304	-0.707664	0.000136459	0.000554361	.	.	.	.	8994880	1784
ENSMUSG00000076396	mmu-mir-667	chr12	+	110958215	110958307	4.40578	1.64208	0.372711	-2.16084	0.21875	0.367839	.	.	.	.	.	.
ENSMUSG00000069309	Hist1h2an	chr13	-	21878694	21879087	4.40578	2.11125	0.4792	-1.42387	0.289062	0.456609	.	.	.	.	.	.
ENSMUSG00000023047	Amhr2	chr15	+	102275797	102285061	4.41238	2.78969	0.632243	-0.667297	0.000114371	0.000470171	.	.	.	.	102289572	1348
ENSMUSG00000025489	Ifitm5	chr7	-	148134861	148136138	4.41302	2.94926	0.668309	-0.592748	0.0164323	0.0423714	.	.	.	.	.	.
ENSMUSG00000032446	Eomes	chr9	+	118387329	118394484	4.42022	2.22941	0.504367	-0.989688	1.44e-28	3.09e-27	.	.	.	.	118406152	3811
ENSMUSG00000004085	B230120H23Rik	chr2	+	72123693	72280667	4.42369	2.84283	0.642638	-0.640682	1.13e-07	6.75e-07	.	.	.	.	.	.
ENSMUSG00000030895	Hpx	chr7	-	112740126	112748630	4.42837	1.90987	0.43128	-1.22993	3.52e-08	2.22e-07	.	.	.	.	.	.
ENSMUSG00000054951	9130008F23Rik	chr17	-	41012430	41017507	4.43153	1.74686	0.394189	-1.35208	4.1e-18	5.36e-17	.	.	.	.	.	.
ENSMUSG00000022184	Fbxo4	chr15	-	3915444	3929573	4.43169	2.52108	0.568875	-0.822035	1.33e-05	6.23e-05	.	.	.	.	.	.
ENSMUSG00000040276	Pacsin1	chr17	+	27792453	27845604	4.46248	2.64874	0.593557	-0.754375	1.45e-16	1.72e-15	27841415	1523	27792481	1522	.	.
ENSMUSG00000068749	Psma5	chr3	+	108059843	108082892	4.46963	2.33223	0.521795	-0.966664	0.00335328	0.0103879	.	.	.	.	.	.
ENSMUSG00000083768	AL669976.11	chrX	+	71749353	71749741	4.47095	2.44855	0.547657	-0.900309	0.0169947	0.0436053	.	.	.	.	.	.
ENSMUSG00000035172	Plekhh3	chr11	-	101023992	101032665	4.4849	1.95256	0.435362	-1.2036	6.72e-29	1.47e-27	101025073	643	101032746	644	.	.
ENSMUSG00000024052	Lpin2	chr17	+	71531899	71584459	4.4869	2.85196	0.635619	-0.656044	1.13e-09	8.2e-09	.	.	.	.	.	.
ENSMUSG00000065543	mmu-mir-330	chr7	+	19766813	19766911	4.49756	2.15523	0.4792	-1.42387	0.289062	0.456609	.	.	.	.	.	.
ENSMUSG00000031778	Cx3cl1	chr8	+	97295908	97302845	4.54263	2.52236	0.555263	-0.852084	3e-13	2.89e-12	.	.	.	.	.	.
ENSMUSG00000078489	AL627405.17-202	chr16	-	32985939	33108687	4.56895	2.55435	0.559066	-1.42387	0.625	0.816357	.	.	.	.	.	.
ENSMUSG00000071285	Zfp87	chr13	-	67616721	67622261	4.57429	2.69656	0.589503	-0.766152	2.57e-09	1.81e-08	.	.	.	.	.	.
ENSMUSG00000063275	Ptpla	chr2	-	13897189	13977647	4.57573	2.14884	0.469616	-1.10388	2.31e-07	1.35e-06	.	.	.	.	.	.
ENSMUSG00000083554	BX119970.7	chrX	-	151405749	151409264	4.57763	3.00466	0.656378	-0.61088	8.81e-06	4.24e-05	.	.	.	.	.	.
ENSMUSG00000037580	Gch1	chr14	-	47773569	47809088	4.59937	2.66319	0.579033	-0.800434	0.000618695	0.00223895	.	.	.	.	.	.
ENSMUSG00000042942	AK220484	chr18	+	10325174	10502410	4.60541	3.17169	0.688689	-0.538984	2.12e-13	2.06e-12	.	.	.	.	.	.
ENSMUSG00000021944	Gata4	chr14	-	63817758	63864108	4.61072	1.564	0.339209	-1.56262	3.1e-82	2.63e-80	.	.	.	.	.	.
ENSMUSG00000037060	Prkcdbp	chr7	-	112629120	112630711	4.61782	2.21286	0.4792	-1.07521	6.37e-07	3.52e-06	.	.	.	.	.	.
ENSMUSG00000049562	Gm962	chr19	+	5568073	5571261	4.62314	3.14083	0.679372	-0.560093	1.6e-06	8.42e-06	.	.	.	.	.	.
ENSMUSG00000029864	Gstk1	chr6	+	42195933	42200440	4.68775	2.82766	0.603203	-0.745799	0.00873511	0.0243659	.	.	.	.	.	.
ENSMUSG00000047591	Mafa	chr15	-	75577272	75578352	4.70092	1.64049	0.348971	-1.53935	4.88e-12	4.31e-11	.	.	.	.	75578894	1250
ENSMUSG00000034910	Pygo1	chr9	+	72773451	72799988	4.712	3.19574	0.678212	-0.564049	0.000134136	0.000545676	.	.	.	.	.	.
ENSMUSG00000040183	Ankrd6	chr4	-	32891009	33010480	4.71716	3.02521	0.64132	-0.642119	1.13e-15	1.28e-14	.	.	.	.	.	.
ENSMUSG00000038069	Cdkn2aip	chr8	-	48794697	48799285	4.72028	3.25703	0.690009	-0.537142	2.65e-07	1.53e-06	.	.	.	.	.	.
ENSMUSG00000051851	Cxx1c	chrX	+	50911098	50912309	4.72504	3.10568	0.657281	-0.612316	0.00196623	0.00639171	.	.	.	.	.	.
ENSMUSG00000004328	Hif3a	chr7	-	17616855	17647776	4.73527	2.55941	0.5405	-0.893356	2.43e-09	1.71e-08	.	.	17647871	3164	.	.
ENSMUSG00000021822	Plau	chr14	+	21655883	21662610	4.77518	3.2961	0.690255	-0.538042	0.000116132	0.000476786	.	.	.	.	.	.
ENSMUSG00000036882	Snx26	chr7	-	31307244	31319199	4.78361	3.07471	0.642759	-0.639786	1.31e-09	9.46e-09	.	.	.	.	31320432	3214
ENSMUSG00000062995	Ica1	chr6	-	8580526	8708399	4.78463	3.33847	0.69775	-0.522605	0.000271037	0.00104523	.	.	.	.	.	.
ENSMUSG00000044551	9930012K11Rik	chr14	-	70554211	70559309	4.80528	3.23698	0.673629	-0.573896	0.000106605	0.000439731	.	.	.	.	70553571	1166
ENSMUSG00000078937	Cpt1b	chr15	-	89246835	89256294	4.80684	2.98593	0.621185	-0.690207	6.56e-08	4.04e-07	.	.	.	.	.	.
ENSMUSG00000037788	AW146242	chr6	-	57677800	57775130	4.82028	3.25738	0.675765	-0.567707	7.89e-07	4.32e-06	.	.	.	.	.	.
ENSMUSG00000039221	Rpl22l1	chr3	+	28704357	28706274	4.83043	2.90826	0.602072	-0.838908	0.237885	0.393802	.	.	.	.	.	.
ENSMUSG00000071537	Klrg2	chr6	-	38576659	38587239	4.84158	2.35888	0.487211	-1.04327	2.41e-13	2.34e-12	.	.	.	.	.	.
ENSMUSG00000021876	Rnase4	chr14	+	51710751	51725826	4.84368	2.74718	0.567169	-0.824969	1.1e-06	5.89e-06	51723177	1126	.	.	.	.
ENSMUSG00000004562	E130112L23Rik	chr14	+	52604507	52625922	4.84403	3.24789	0.670494	-0.577536	3.71e-17	4.57e-16	.	.	.	.	.	.
ENSMUSG00000064427	SNORA42	chr12	+	17552951	17553087	4.84635	1.9705	0.406594	-1.57587	0.0922852	0.184036	.	.	.	.	.	.
ENSMUSG00000031668	Eif2ak3	chr6	+	70794508	70855239	4.85178	2.73605	0.563928	-0.82889	4.55e-16	5.28e-15	.	.	70794487	3026	.	.
ENSMUSG00000071176	Arhgef10	chr8	+	14911662	15001085	4.85837	2.52547	0.519818	-0.946517	5.81e-22	9.19e-21	14984941	3447	14911612	3446	.	.
ENSMUSG00000000538	Tom1l2	chr11	-	60040215	60166407	4.86659	3.13235	0.643643	-0.637033	3.88e-14	3.98e-13	.	.	60166690	511	.	.
ENSMUSG00000025185	Loxl4	chr19	-	42668471	42687303	4.8767	2.65619	0.54467	-0.879816	1.4e-14	1.47e-13	.	.	.	.	.	.
ENSMUSG00000031245	Nsbp1	chrX	-	106199872	106208743	4.87818	2.25521	0.462305	-1.123	2.85e-10	2.17e-09	.	.	106208841	3879	.	.
ENSMUSG00000083856	BX908741.7	chr2	+	104660335	104661518	4.87871	3.11717	0.638933	-0.652757	0.000387806	0.00145457	.	.	.	.	.	.
ENSMUSG00000057969	Sema3b	chr9	-	107500004	107507852	4.89965	2.75313	0.561904	-0.834026	8.59e-17	1.03e-15	.	.	.	.	107515418	3782
ENSMUSG00000030653	Pde2a	chr7	+	108570211	108661340	4.94675	3.10252	0.627183	-0.675647	3.08e-09	2.15e-08	.	.	.	.	.	.
ENSMUSG00000043614	Vps37d	chr5	-	135548769	135554136	4.94766	2.74302	0.554408	-0.857132	6.51e-08	4.01e-07	135548845	2901	135554293	2902	.	.
ENSMUSG00000045211	Nudt18	chr14	+	70977653	70982378	4.95557	3.12345	0.630291	-0.667863	1.54e-11	1.31e-10	.	.	.	.	.	.
ENSMUSG00000021909	Tnnc1	chr14	+	32021497	32024915	4.96709	2.81838	0.567411	-0.838908	0.00464065	0.013851	.	.	.	.	32020058	1110
ENSMUSG00000042073	Abhd14b	chr9	+	106350970	106355246	4.97283	2.54327	0.511433	-0.975113	6.32e-09	4.32e-08	.	.	.	.	.	.
ENSMUSG00000025735	Rhbdl1	chr17	-	25971413	25974102	4.98618	2.53687	0.50878	-0.984106	6.94e-08	4.26e-07	.	.	.	.	25960696	1508
ENSMUSG00000031840	Rab3a	chr8	+	73278577	73282576	4.98978	2.95767	0.592745	-0.756723	4.1e-14	4.2e-13	.	.	73278435	3505	.	.
ENSMUSG00000020009	Ifngr1	chr10	+	19311754	19330035	4.99771	3.2919	0.658682	-0.606024	1.73e-05	8.03e-05	.	.	.	.	.	.
ENSMUSG00000001802	Lrp3	chr7	-	35984851	36000359	5.02401	3.33004	0.662824	-0.594079	9.82e-20	1.41e-18	.	.	.	.	.	.
ENSMUSG00000022885	St6gal1	chr16	+	23224812	23360421	5.02757	3.19417	0.63533	-0.655601	3e-17	3.71e-16	.	.	.	.	.	.
ENSMUSG00000043252	Tmem64	chr4	+	15192977	15213900	5.05213	3.49645	0.692074	-0.532723	1.48e-07	8.77e-07	.	.	.	.	.	.
ENSMUSG00000066894	BC023744	chr5	+	117769274	117805014	5.06479	3.35297	0.662016	-0.595884	8.35e-19	1.13e-17	.	.	.	.	.	.
ENSMUSG00000017667	Zfp334	chr2	-	165199763	165213759	5.0648	3.2103	0.633846	-0.659202	5.16e-15	5.59e-14	.	.	.	.	165196718	2114
ENSMUSG00000045314	Ankrd56	chr5	-	93470148	93474048	5.06872	3.13488	0.618477	-0.696397	1.84e-08	1.2e-07	.	.	.	.	.	.
ENSMUSG00000023046	Igfbp6	chr15	+	101974792	101979942	5.07244	2.57115	0.506887	-0.991988	1.96e-06	1.02e-05	.	.	.	.	101966731	1344
ENSMUSG00000030064	Frmd4b	chr6	-	97236860	97567535	5.08453	3.47773	0.683982	-0.54888	6.59e-14	6.63e-13	.	.	.	.	.	.
ENSMUSG00000064247	Plcxd1	chr5	+	110528987	110534972	5.09074	3.3011	0.648452	-0.62645	3.1e-12	2.77e-11	110530194	2779	.	.	.	.
ENSMUSG00000025650	Col7a1	chr9	+	108855630	108886920	5.09954	2.69308	0.528103	-0.923595	2.77e-21	4.25e-20	.	.	.	.	.	.
ENSMUSG00000043671	Dpy19l3	chr7	-	36470183	36539473	5.11532	3.15564	0.616901	-0.699022	5.06e-12	4.45e-11	.	.	36539485	3233	.	.
ENSMUSG00000072214	Gp1bb	chr16	-	18621903	18630004	5.13446	3.25365	0.63369	-0.660571	2.55e-09	1.79e-08	.	.	.	.	.	.
ENSMUSG00000058258	Idi1	chr13	+	8884851	8891641	5.14007	2.15523	0.4193	-1.64626	0.179688	0.314386	.	.	.	.	.	.
ENSMUSG00000000126	Wnt9a	chr11	+	59120429	59147054	5.15461	3.42371	0.664204	-0.591283	1.2e-15	1.36e-14	.	.	.	.	59107306	506
ENSMUSG00000037306	Man1c1	chr4	-	134117604	134260205	5.16613	3.46865	0.671421	-0.575874	1.32e-12	1.2e-11	134185209	2569	.	.	.	.
ENSMUSG00000037016	Frem2	chr3	-	53317860	53348156	5.19042	2.90644	0.559962	-0.837368	4.14e-50	1.74e-48	.	.	.	.	.	.
ENSMUSG00000028865	Cd164l2	chr4	+	132768045	132777685	5.19806	2.60859	0.501839	-1.00172	2.06e-10	1.59e-09	.	.	.	.	132783830	2560
ENSMUSG00000033227	Wnt6	chr1	+	74818465	74831893	5.20061	1.5322	0.294619	-1.77598	5.05e-28	1.06e-26	.	.	.	.	.	.
ENSMUSG00000001510	Dlx3	chr11	+	94981402	94986610	5.20633	2.3945	0.459922	-1.12565	8.5e-19	1.15e-17	.	.	.	.	94994884	607
ENSMUSG00000040364	Sec1	chr7	-	52933058	52949772	5.22769	3.31449	0.634025	-0.660477	1.26e-07	7.52e-07	.	.	.	.	.	.
ENSMUSG00000030674	Qprt	chr7	-	134250627	134265740	5.23297	3.4276	0.655001	-0.616516	0.000556521	0.00202851	.	.	.	.	.	.
ENSMUSG00000006235	Epor	chr9	-	21763342	21768020	5.24439	1.78572	0.340501	-1.56795	1.31e-18	1.75e-17	.	.	.	.	21760513	3655
ENSMUSG00000035506	Slc12a8	chr16	+	33517413	33663494	5.27411	3.00975	0.570665	-0.810721	4.76e-25	8.72e-24	33553922	1407	.	.	.	.
ENSMUSG00000059970	Hspa2	chr12	+	77505162	77507921	5.28495	2.31018	0.437125	-1.19657	1.79e-40	5.75e-39	.	.	77505042	817	.	.
ENSMUSG00000027007	Ssfa2	chr2	+	79475508	79513123	5.3199	3.5714	0.671329	-0.575874	7.81e-15	8.36e-14	.	.	.	.	.	.
ENSMUSG00000030769	Slc5a11	chr7	+	130358326	130416767	5.34837	3.45248	0.64552	-0.635113	4.9e-06	2.43e-05	.	.	.	.	.	.
ENSMUSG00000074657	Kif5a	chr10	-	126662754	126700127	5.3597	3.40729	0.635723	-0.654825	9.78e-16	1.11e-14	126696337	402	.	.	.	.
ENSMUSG00000022754	Tmem45a	chr16	-	56805273	56886279	5.36667	2.56028	0.47707	-1.07641	2.79e-10	2.13e-09	.	.	56886365	1434	.	.
ENSMUSG00000027356	Fermt1	chr2	-	132729914	132771772	5.39794	3.3292	0.616754	-0.698731	2.17e-16	2.55e-15	.	.	.	.	.	.
ENSMUSG00000021900	Btd	chr14	+	32454213	32480357	5.40933	3.34892	0.6191	-0.695676	5.11e-07	2.85e-06	.	.	32454158	1111	.	.
ENSMUSG00000075232	Amd1	chr10	-	40007264	40021992	5.414	2.59439	0.4792	-1.09671	0.00203114	0.00658926	40020707	233	40022098	234	.	.
ENSMUSG00000025473	Adam8	chr7	-	147164830	147178461	5.42338	3.05143	0.562643	-0.832756	1.4e-13	1.38e-12	.	.	.	.	147164722	3402
ENSMUSG00000080848	AC133169.3	chr9	-	115949710	115950182	5.42563	2.87364	0.529642	-1.00883	0.168638	0.299279	.	.	.	.	.	.
ENSMUSG00000004267	Eno2	chr6	-	124710070	124713630	5.43041	3.36241	0.619181	-0.693655	4.39e-12	3.9e-11	.	.	.	.	.	.
ENSMUSG00000026853	Crat	chr2	-	30255990	30271291	5.44468	3.79892	0.697731	-0.520021	2.5e-14	2.6e-13	.	.	30271229	1903	.	.
ENSMUSG00000040875	Osbpl10	chr9	+	114976396	115141341	5.45035	3.58631	0.657996	-0.608025	5e-05	0.000216747	.	.	.	.	.	.
ENSMUSG00000034164	Emid1	chr11	-	5006267	5030781	5.46773	3.57202	0.653291	-0.618066	1.95e-05	8.97e-05	.	.	.	.	.	.
ENSMUSG00000000711	Rab5b	chr10	-	128114248	128133324	5.49119	3.78433	0.689164	-0.542776	0.00311071	0.00971943	.	.	128133540	416	.	.
ENSMUSG00000028445	2310040A07Rik	chr4	-	41585176	41587357	5.51471	3.28416	0.595527	-0.754695	3.2e-05	0.000142704	.	.	.	.	.	.
ENSMUSG00000075602	Ly6a	chr15	-	74825307	74828064	5.52049	1.3651	0.247279	-2.06598	5.17e-12	4.55e-11	.	.	.	.	.	.
ENSMUSG00000072949	Acot1	chr12	+	85350447	85358621	5.54134	3.03388	0.5475	-0.87955	2.47e-05	0.000111867	.	.	.	.	.	.
ENSMUSG00000034863	Ano8	chr8	-	73999921	74009966	5.56139	2.68521	0.48283	-1.05474	4.13e-18	5.38e-17	.	.	.	.	.	.
ENSMUSG00000019806	Aig1	chr10	-	13366859	13588786	5.56273	3.79595	0.68239	-0.558172	0.00515652	0.0152694	.	.	.	.	.	.
ENSMUSG00000068335	Dok1	chr6	-	82980927	82983465	5.58027	3.10864	0.557077	-0.84925	7.73e-09	5.23e-08	.	.	.	.	.	.
ENSMUSG00000044006	AC158564.7	chr8	-	72404267	72411586	5.5918	3.14129	0.561767	-0.834262	1.25e-17	1.59e-16	.	.	.	.	.	.
ENSMUSG00000004383	Large	chr8	-	75338497	75876518	5.59506	3.76175	0.672335	-0.573639	7.87e-16	8.99e-15	.	.	.	.	.	.
ENSMUSG00000080342	AC132367.3	chr17	+	24731922	24732016	5.60735	3.9186	0.698833	-0.646263	0.548828	0.738894	.	.	.	.	.	.
ENSMUSG00000075012	Fjx1	chr2	-	102289524	102291949	5.65008	3.30972	0.585783	-0.773889	2.66e-14	2.76e-13	.	.	.	.	.	.
ENSMUSG00000052368	AL772258.9	chr2	+	168845769	168846866	5.65555	3.19477	0.56489	-0.831375	3.34e-06	1.69e-05	.	.	.	.	168831507	2137
ENSMUSG00000024338	Psmb8	chr17	+	34334665	34337863	5.67464	2.25294	0.397018	-1.35198	4.72e-09	3.25e-08	.	.	.	.	.	.
ENSMUSG00000025701	Alox5	chr6	-	116360094	116411196	5.6838	3.51808	0.618966	-0.695046	6.28e-09	4.29e-08	.	.	.	.	.	.
ENSMUSG00000019810	Fuca2	chr10	+	13220806	13238841	5.685	3.8423	0.675867	-0.566299	1.16e-12	1.07e-11	.	.	.	.	.	.
ENSMUSG00000026994	Galnt3	chr2	-	65920822	65963051	5.70084	3.5053	0.614875	-0.703708	2.12e-12	1.92e-11	.	.	.	.	.	.
ENSMUSG00000023052	Npff	chr15	-	102354273	102355052	5.70337	2.47999	0.434829	-1.2449	0.000914275	0.00318701	.	.	.	.	.	.
ENSMUSG00000022297	Fzd6	chr15	+	38837878	38869732	5.70781	3.77166	0.660789	-0.599195	1.63e-11	1.38e-10	.	.	.	.	.	.
ENSMUSG00000045114	AC122863.4	chr7	-	134160284	134164603	5.71253	3.75965	0.658141	-0.609967	0.00115817	0.00395583	.	.	.	.	134159729	3381
ENSMUSG00000031785	Gpr56	chr8	+	97508502	97538090	5.72904	2.22707	0.388734	-1.36822	4.29e-32	1.06e-30	.	.	.	.	.	.
ENSMUSG00000003273	Car11	chr7	+	52955212	52960052	5.75424	3.73996	0.649949	-0.626755	0.000199583	0.000786991	.	.	.	.	.	.
ENSMUSG00000030087	Klf15	chr6	+	90412569	90425232	5.76202	3.67931	0.638545	-0.648459	3.29e-15	3.61e-14	.	.	.	.	.	.
ENSMUSG00000044287	Nrn1l	chr8	+	108417466	108418923	5.76362	1.4698	0.255013	-2.00037	5.03e-18	6.54e-17	.	.	108417383	3571	108424220	3572
ENSMUSG00000060862	Zbtb40	chr4	-	136535646	136604610	5.7727	3.84626	0.666285	-0.586628	8.97e-18	1.15e-16	.	.	.	.	.	.
ENSMUSG00000036246	Gmip	chr8	+	72332577	72345769	5.79869	2.92967	0.50523	-0.988237	4.43e-20	6.46e-19	.	.	.	.	.	.
ENSMUSG00000004187	Kifc2	chr15	+	76490995	76498625	5.8161	3.56675	0.613255	-0.708259	9.49e-10	6.94e-09	.	.	.	.	76501956	1257
ENSMUSG00000001751	Naglu	chr11	+	100931325	100938986	5.81678	3.55784	0.611652	-0.712185	2.84e-09	1.99e-08	.	.	.	.	.	.
ENSMUSG00000031647	Mfap3l	chr8	+	63111623	63153730	5.84078	2.99721	0.513153	-0.966664	2.97e-15	3.28e-14	.	.	.	.	.	.
ENSMUSG00000035275	Raver2	chr4	+	100741587	100807961	5.84149	4.00084	0.684899	-0.546975	1.7e-13	1.66e-12	.	.	.	.	.	.
ENSMUSG00000059816	RP23-46M23.4	chr4	-	108040381	108055954	5.84785	3.73638	0.638933	-0.659359	0.0133804	0.0354937	.	.	.	.	.	.
ENSMUSG00000049184	Purg	chr8	+	34496796	34498003	5.8888	3.69166	0.626894	-0.675789	2.94e-11	2.45e-10	.	.	.	.	.	.
ENSMUSG00000028167	Bdh2	chr3	+	134944184	134967390	5.90421	3.57745	0.605916	-0.729679	4.46e-05	0.000195023	.	.	.	.	.	.
ENSMUSG00000078671	Chd2	chr7	-	80571576	80686632	5.92077	4.1062	0.693525	-0.533616	0.00374244	0.0114511	80682932	3317	80686652	3318	.	.
ENSMUSG00000021469	Msx2	chr13	-	53562249	53568443	5.92793	2.41335	0.407115	-1.30298	3.73e-22	5.96e-21	.	.	.	.	.	.
ENSMUSG00000034936	Arl4d	chr11	+	101526854	101529146	5.95252	3.45111	0.579773	-0.791987	5.52e-07	3.07e-06	.	.	.	.	101535619	647
ENSMUSG00000084751	mmu-mir-1894	chr17	+	36054833	36054914	5.96912	2.22476	0.372711	-2.16084	0.21875	0.367839	.	.	.	.	.	.
ENSMUSG00000039873	Neurl2	chr2	-	164656231	164658956	5.97892	4.00359	0.669616	-0.584095	0.000978614	0.00338504	.	.	.	.	164648508	2112
ENSMUSG00000058741	Prr19	chr7	+	26086377	26089152	5.99001	4.01254	0.669872	-0.582417	0.00027242	0.00104997	.	.	26086289	3188	26067076	3187
ENSMUSG00000082243	BX005086.9	chr11	-	27407624	27408100	6.00882	3.96644	0.660103	-0.611498	0.0175417	0.0448642	.	.	.	.	.	.
ENSMUSG00000081684	BX649621.5	chrX	+	50251764	50252646	6.02629	2.77455	0.460408	-1.25395	0.0524788	0.115577	.	.	.	.	.	.
ENSMUSG00000030555	Ttc23	chr7	+	74792295	74871460	6.03334	2.70968	0.449117	-1.15843	5.33e-28	1.11e-26	.	.	74792306	3311	74790323	3310
ENSMUSG00000038578	OTTMUSG00000007332	chr4	-	59327554	59451505	6.04488	2.49695	0.413068	-1.2808	4.91e-26	9.46e-25	.	.	.	.	.	.
ENSMUSG00000032262	Elovl4	chr9	-	83672299	83699912	6.0478	3.41848	0.565244	-0.826969	1.01e-10	8.03e-10	.	.	.	.	.	.
ENSMUSG00000050957	Insl6	chr19	-	29395836	29399846	6.06174	3.44837	0.568875	-0.826197	0.000372101	0.00140024	.	.	.	.	.	.
ENSMUSG00000026825	Dnm1	chr2	-	32163990	32208849	6.07886	3.3829	0.556502	-0.846656	5.14e-36	1.44e-34	.	.	.	.	32219025	1923
ENSMUSG00000025008	Tctn3	chr19	-	40670935	40686723	6.08036	3.72066	0.611913	-0.71158	3.32e-09	2.32e-08	.	.	.	.	.	.
ENSMUSG00000036908	Unc93b1	chr19	+	3935185	3949339	6.08741	3.07524	0.50518	-0.990427	1.01e-12	9.33e-12	.	.	.	.	.	.
ENSMUSG00000062444	Ap3b2	chr7	-	88605284	88610181	6.0979	3.3846	0.555044	-0.851965	2.17e-16	2.55e-15	.	.	.	.	88624803	3334
ENSMUSG00000030093	Wnt7a	chr6	-	91313974	91361357	6.1142	3.41824	0.559066	-0.84136	5.67e-17	6.91e-16	.	.	.	.	.	.
ENSMUSG00000077239	SNORD66	chr16	+	20684311	20684386	6.16809	1.37935	0.223627	-27.0655	0.125	0.2335	.	.	.	.	20693300	1382
ENSMUSG00000037606	Osbpl5	chr7	-	150874666	150927868	6.16999	3.75818	0.609106	-0.717099	3.04e-14	3.14e-13	.	.	.	.	.	.
ENSMUSG00000062661	Freq	chr2	+	31101342	31151509	6.2338	3.89955	0.62555	-0.678341	7.05e-15	7.58e-14	31114648	1917	31101280	1916	.	.
ENSMUSG00000075254	Heg1	chr16	+	33684551	33722999	6.23466	3.88294	0.622798	-0.684822	4.12e-14	4.22e-13	.	.	.	.	.	.
ENSMUSG00000081226	AC133514.4	chr5	+	7857107	7857847	6.23576	3.94563	0.632742	-0.668983	0.00174401	0.00574338	.	.	.	.	.	.
ENSMUSG00000031434	Morc4	chrX	-	136356170	136406193	6.24512	3.73685	0.598364	-0.741736	2.57e-33	6.61e-32	.	.	.	.	.	.
ENSMUSG00000074277	AC161166.7-202	chr7	+	25396346	25414307	6.24754	3.63411	0.581688	-0.78944	2.15e-05	9.81e-05	.	.	.	.	.	.
ENSMUSG00000053819	Camk2d	chr3	+	126299219	126387606	6.25436	3.73317	0.596891	-0.745012	4.9e-50	2.06e-48	.	.	.	.	.	.
ENSMUSG00000026638	A130010J15Rik	chr1	+	194979305	194993062	6.25575	3.85825	0.616754	-0.698731	2.17e-16	2.55e-15	.	.	.	.	.	.
ENSMUSG00000039457	Ppl	chr16	-	5086383	5132574	6.25731	3.17237	0.506986	-0.981638	4.59e-37	1.33e-35	.	.	.	.	5147116	1361
ENSMUSG00000024610	Cd74	chr18	+	60963501	60972300	6.26446	4.2027	0.67088	-0.58084	0.000748054	0.00266143	.	.	.	.	.	.
ENSMUSG00000021327	Zkscan3	chr13	-	21478873	21494613	6.27551	4.09345	0.65229	-0.616922	1.48e-32	3.69e-31	.	.	.	.	.	.
ENSMUSG00000024892	Pcx	chr19	+	4510471	4621752	6.30365	4.32941	0.68681	-0.543237	1.63e-10	1.27e-09	.	.	4510415	1759	.	.
ENSMUSG00000052981	3110006E14Rik	chr13	-	69841712	69878775	6.32333	3.87386	0.61263	-0.710492	5.89e-08	3.64e-07	.	.	.	.	.	.
ENSMUSG00000029587	Zfp12	chr5	+	143996841	144009627	6.32396	4.18408	0.661623	-0.596856	1.01e-16	1.2e-15	.	.	.	.	.	.
ENSMUSG00000079442	St6galnac4	chr2	+	32442614	32455218	6.35733	4.03357	0.634475	-0.661512	4.68e-05	0.000203881	.	.	.	.	32437190	1925
ENSMUSG00000020076	Ddx50	chr10	-	62078539	62109950	6.36692	4.25725	0.668651	-0.583911	1.91e-05	8.78e-05	.	.	.	.	62114083	271
ENSMUSG00000033855	Ston1	chr17	+	88997023	89035169	6.37067	4.2888	0.673211	-0.571698	8.46e-17	1.02e-15	.	.	.	.	.	.
ENSMUSG00000034105	4632415K11Rik	chr8	-	122284486	122302316	6.38664	3.29903	0.516552	-0.956219	1.18e-18	1.58e-17	.	.	122302363	3601	.	.
ENSMUSG00000030917	Tmem159	chr7	+	127245889	127264500	6.39075	4.10636	0.642547	-0.64055	1.52e-08	9.96e-08	.	.	.	.	.	.
ENSMUSG00000056708	Ier5	chr1	-	156943496	156946766	6.40018	3.65677	0.571354	-0.815192	6.11e-06	3e-05	.	.	.	.	.	.
ENSMUSG00000083716	AL732452.5	chr2	-	36663308	36663924	6.40085	1.95191	0.304945	-1.83891	0.000679548	0.00244292	.	.	.	.	.	.
ENSMUSG00000009647	Ccdc109a	chr10	-	58909731	59079440	6.40448	3.50369	0.547069	-0.87671	7.03e-08	4.31e-07	.	.	59079548	257	.	.
ENSMUSG00000050043	Txndc14	chr2	-	84511472	84518275	6.42088	4.49419	0.699934	-0.518121	0.000358708	0.00135403	.	.	84518385	1984	.	.
ENSMUSG00000000125	Wnt3	chr11	+	103635463	103679271	6.42326	1.77092	0.275704	-1.86639	7.18e-54	3.29e-52	.	.	103635357	656	.	.
ENSMUSG00000076145	mmu-mir-679	chr12	+	110953786	110953860	6.42509	2.87364	0.447253	-1.83891	0.375	0.56117	.	.	.	.	.	.
ENSMUSG00000006476	Nelf	chr2	+	24909874	24918401	6.44048	3.23285	0.501957	-0.995952	4.19e-40	1.33e-38	.	.	.	.	.	.
ENSMUSG00000020122	Egfr	chr11	+	16652205	16784308	6.4466	4.43671	0.688225	-0.5398	5.71e-16	6.58e-15	.	.	.	.	.	.
ENSMUSG00000017485	Top2b	chr14	+	17197692	17263301	6.45144	4.49282	0.696405	-0.523087	1.29e-10	1.02e-09	.	.	17197652	1090	.	.
ENSMUSG00000021367	Edn1	chr13	+	42396638	42403358	6.46865	3.68946	0.570361	-0.813566	3.55e-11	2.93e-10	.	.	.	.	.	.
ENSMUSG00000059033	AC159636.3	chr12	-	56496693	56497216	6.50453	3.76186	0.578345	-0.813817	0.0126725	0.0339082	.	.	.	.	.	.
ENSMUSG00000059334	Zfp36l3	chrX	-	51075862	51079571	6.55208	2.35696	0.359727	-1.48128	6.96e-33	1.76e-31	.	.	.	.	.	.
ENSMUSG00000025219	Fgf8	chr19	-	45811287	45817364	6.5615	1.64574	0.250818	-2.00581	1.32e-48	5.32e-47	.	.	.	.	45820045	1845
ENSMUSG00000013419	AC165080.4-201	chr9	+	121669150	121680860	6.5766	3.94028	0.599136	-0.743331	9.45e-08	5.73e-07	.	.	.	.	.	.
ENSMUSG00000045348	6430598A04Rik	chr5	-	138172110	138181226	6.58651	3.89037	0.590657	-0.760711	4.05e-27	8.22e-26	.	.	.	.	.	.
ENSMUSG00000028830	AU040320	chr4	+	126430798	126547314	6.62314	4.60563	0.695384	-0.524986	4.18e-13	3.99e-12	.	.	.	.	.	.
ENSMUSG00000048200	Efcab4a	chr7	+	148646992	148652512	6.64042	3.13771	0.472516	-1.08987	3.4e-11	2.81e-10	.	.	.	.	148661374	3410
ENSMUSG00000078960	Tob2	chr15	-	81688103	81689226	6.68682	4.3048	0.643773	-0.641872	0.000454734	0.00168754	.	.	.	.	81679026	1285
ENSMUSG00000080540	SNORA76	chr11	+	106362556	106362691	6.68829	3.32373	0.496948	-1.11902	0.15159	0.274097	.	.	.	.	.	.
ENSMUSG00000080665	mmu-mir-1199	chr8	-	86535413	86535532	6.70444	2.49882	0.372711	-1.64626	0.0308838	0.0738967	.	.	.	.	.	.
ENSMUSG00000041309	Nkx6-2	chr7	-	146765275	146768696	6.73241	4.26731	0.633846	-0.659202	5.16e-15	5.59e-14	.	.	.	.	.	.
ENSMUSG00000065899	SNORA72	chr15	-	34370545	34370677	6.76985	4.62586	0.683303	-0.604443	0.442068	0.639908	.	.	.	.	.	.
ENSMUSG00000060572	Mfap2	chr4	+	140566332	140571729	6.77361	1.09017	0.160943	-2.70241	5.41e-20	7.83e-19	.	.	.	.	.	.
ENSMUSG00000040794	C1qtnf4	chr2	+	90725942	90730683	6.78698	3.77983	0.556924	-0.850049	2.34e-08	1.51e-07	.	.	.	.	.	.
ENSMUSG00000055657	E030030I06Rik	chr10	-	21864226	21868629	6.79323	4.19396	0.617374	-0.703025	0.000223112	0.000870474	.	.	.	.	.	.
ENSMUSG00000055652	Klhl25	chr7	+	82993223	83012373	6.8065	4.39283	0.645387	-0.633292	1.48e-12	1.35e-11	.	.	82993173	3323	.	.
ENSMUSG00000029368	Alb	chr5	+	90889914	90905629	6.8105	3.34846	0.491661	-1.03082	9.4e-12	8.1e-11	.	.	.	.	.	.
ENSMUSG00000074802	Gas2l3	chr10	-	88871567	88906712	6.83451	3.34503	0.489432	-1.03214	3.52e-53	1.59e-51	.	.	88906387	348	.	.
ENSMUSG00000032816	Nope	chr9	+	64949292	64985747	6.83735	4.24007	0.620133	-0.690333	1.41e-23	2.42e-22	.	.	.	.	.	.
ENSMUSG00000055128	Cgrrf1	chr14	+	47451808	47473868	6.83824	3.97595	0.581429	-0.789033	4.5e-06	2.24e-05	.	.	47451819	1117	.	.
ENSMUSG00000020886	Dlg4	chr11	+	69830586	69859034	6.8444	4.54451	0.663974	-0.591583	2.68e-19	3.73e-18	.	.	.	.	.	.
ENSMUSG00000065642	SNORA69	chrX	-	34622906	34623037	6.85343	4.68297	0.683303	-0.604443	0.442068	0.639908	.	.	.	.	.	.
ENSMUSG00000001065	Zfp276	chr8	+	125778094	125793645	6.85501	4.22282	0.616019	-0.700177	7.48e-20	1.07e-18	.	.	.	.	.	.
ENSMUSG00000063760	AC116557.30	chr10	-	31221699	31329531	6.89145	4.80914	0.697842	-0.525248	0.00932837	0.0258534	.	.	.	.	.	.
ENSMUSG00000029401	Rilpl2	chr5	-	124913273	124928375	6.91392	4.1697	0.603087	-0.734439	1.18e-06	6.31e-06	.	.	124928369	2867	.	.
ENSMUSG00000002910	Arrdc2	chr8	-	73359053	73363433	6.92062	4.62037	0.667623	-0.585265	4.02e-07	2.27e-06	.	.	.	.	73344194	3509
ENSMUSG00000064858	SNORA43	chr2	-	26493366	26493505	6.93044	3.48712	0.50316	-1.08684	0.122078	0.233195	.	.	.	.	.	.
ENSMUSG00000034813	Grip1	chr10	+	118891089	119524316	6.9308	4.19261	0.604925	-0.726301	1.19e-23	2.05e-22	.	.	.	.	.	.
ENSMUSG00000056758	Hmga2	chr10	-	119798330	119913525	6.95623	4.71277	0.677489	-0.566383	0.00065248	0.00235216	.	.	.	.	.	.
ENSMUSG00000065649	SNORA74	chr18	+	35716685	35716881	6.97078	2.3619	0.338828	-1.66898	0.00145049	0.00486611	.	.	.	.	.	.
ENSMUSG00000005897	Nr2c1	chr10	+	93610767	93659956	6.97474	4.75074	0.681136	-0.55491	3.13e-14	3.24e-13	.	.	.	.	.	.
ENSMUSG00000020669	Sh3yl1	chr12	+	31596532	31644883	6.98651	4.35231	0.62296	-0.686905	1.31e-06	6.99e-06	31607411	770	.	.	.	.
ENSMUSG00000078908	Mon1b	chr8	+	116159849	116166305	6.98942	3.68873	0.527759	-0.923486	5.2e-36	1.45e-34	.	.	.	.	116159270	3592
ENSMUSG00000029816	Gpnmb	chr6	+	48986516	49008181	6.99637	3.27103	0.467532	-1.10194	9.11e-18	1.17e-16	.	.	.	.	48968034	2999
ENSMUSG00000081683	Fzd10	chr5	+	129106718	129109968	6.99693	4.53676	0.648394	-0.6265	5.85e-13	5.51e-12	.	.	.	.	.	.
ENSMUSG00000038086	Hspb2	chr9	-	50559176	50560459	7.0571	4.25282	0.60263	-0.738744	0.000181344	0.000720705	.	.	.	.	.	.
ENSMUSG00000031144	Syp	chrX	+	7215596	7230382	7.05955	3.54344	0.501936	-0.996044	1.74e-39	5.43e-38	7226076	3833	.	.	.	.
ENSMUSG00000050010	Shisa3	chr5	+	67999121	68005231	7.10968	2.93441	0.412734	-1.28226	1.68e-24	3.02e-23	.	.	.	.	.	.
ENSMUSG00000068114	Ccdc134	chr15	+	81958351	81972630	7.14952	4.88731	0.683586	-0.550896	5.95e-07	3.3e-06	.	.	81958278	1287	.	.
ENSMUSG00000064289	Tank	chr2	+	61416641	61492228	7.15212	4.49948	0.629111	-0.669477	1.58e-24	2.84e-23	.	.	.	.	.	.
ENSMUSG00000080738	AL772357.9	chr11	+	54937196	54937439	7.15635	2.66725	0.372711	-1.49602	0.000535436	0.00195461	.	.	.	.	.	.
ENSMUSG00000022483	Col2a1	chr15	-	97806032	97835088	7.1722	4.09786	0.571354	-0.809064	1.05e-23	1.81e-22	97823562	1322	.	.	.	.
ENSMUSG00000082740	AL844568.13	chr2	-	150295146	150295901	7.1754	4.39725	0.612823	-0.718054	0.00311962	0.00974287	.	.	.	.	150277303	2064
ENSMUSG00000037638	EG382639	chr12	+	113917038	113920958	7.18938	3.94422	0.548617	-0.873178	2.33e-07	1.36e-06	.	.	.	.	.	.
ENSMUSG00000064696	SNORD20	chr1	-	88248582	88248662	7.1961	3.44837	0.4792	-1.42387	0.289062	0.456609	.	.	.	.	.	.
ENSMUSG00000032420	Nt5e	chr9	+	88222446	88266927	7.22559	4.55634	0.630584	-0.666777	3e-14	3.11e-13	.	.	.	.	.	.
ENSMUSG00000015053	Gata2	chr6	+	88143884	88157024	7.25259	3.89047	0.536425	-0.900994	1.8e-20	2.67e-19	.	.	.	.	88139919	3044
ENSMUSG00000017679	Ttpal	chr2	+	163428049	163444748	7.27711	4.74395	0.6519	-0.619185	1.11e-09	8.08e-09	.	.	.	.	163423547	2103
ENSMUSG00000034616	Ssh3	chr19	-	4261667	4269172	7.28607	4.15586	0.570384	-0.812809	9.69e-14	9.65e-13	.	.	.	.	.	.
ENSMUSG00000035354	Uvrag	chr7	-	106035252	106289654	7.30914	3.09995	0.424119	-1.24117	4.2e-33	1.07e-31	.	.	106289740	3348	.	.
ENSMUSG00000042510	AA986860	chr1	+	132628552	132641198	7.31244	3.1192	0.42656	-1.23299	1.41e-31	3.4e-30	132634348	122	.	.	.	.
ENSMUSG00000056596	2300002D11Rik	chr4	-	133047014	133054465	7.3205	4.81488	0.657725	-0.607283	1.37e-06	7.29e-06	.	.	.	.	133035986	2564
ENSMUSG00000032101	Ddx25	chr9	-	35349432	35366055	7.33019	4.96432	0.677243	-0.566093	0.000174835	0.00069779	.	.	.	.	35377802	3670
ENSMUSG00000002346	Slc25a42	chr8	-	72708238	72718138	7.33934	2.73545	0.372711	-1.42637	5.28e-72	3.46e-70	.	.	.	.	72736305	3500
ENSMUSG00000064841	SNORA42	chr5	+	121655018	121655152	7.34296	2.46312	0.33544	-1.76491	0.00661075	0.0190811	.	.	.	.	121670197	2849
ENSMUSG00000064918	SNORD18	chr9	+	64023677	64023748	7.34296	4.92624	0.67088	-0.838908	0.6875	0.876108	.	.	.	.	.	.
ENSMUSG00000031887	Tradd	chr8	-	107782185	107788509	7.36744	4.66967	0.633825	-0.66106	2.87e-07	1.65e-06	.	.	.	.	107807672	3568
ENSMUSG00000049516	Spty2d1	chr7	-	54245765	54263781	7.3757	4.69661	0.636767	-0.653015	2.12e-11	1.78e-10	.	.	.	.	.	.
ENSMUSG00000075054	1600012F09Rik	chr13	-	18078473	18085185	7.43143	4.01617	0.540431	-0.914197	0.0050136	0.0148825	.	.	.	.	.	.
ENSMUSG00000063605	Ccdc102a	chr8	-	97426768	97441998	7.44071	4.11203	0.55264	-0.858993	3.55e-13	3.39e-12	.	.	97441508	3563	.	.
ENSMUSG00000013150	Gfod2	chr8	-	108237753	108282564	7.45665	5.10125	0.684121	-0.54969	4.39e-07	2.47e-06	.	.	.	.	.	.
ENSMUSG00000050373	Snx21	chr2	+	164611322	164617987	7.49625	4.80758	0.641331	-0.644092	5.07e-07	2.83e-06	.	.	.	.	164595240	2110
ENSMUSG00000062991	Nrg1	chr8	-	32928499	33119581	7.49694	3.77649	0.503738	-0.99186	9.46e-25	1.71e-23	.	.	.	.	.	.
ENSMUSG00000071632	2510002D24Rik	chr16	+	18836670	18840251	7.53016	3.4979	0.464518	-1.1137	7.54e-13	7.03e-12	.	.	18836672	1380	.	.
ENSMUSG00000037104	Socs5	chr17	+	87507018	87536923	7.54653	4.72302	0.625853	-0.6772	2.8e-20	4.12e-19	.	.	87506772	1655	.	.
ENSMUSG00000036596	Cpz	chr5	-	35844863	35868347	7.5689	5.15782	0.681449	-0.55563	2e-06	1.04e-05	.	.	.	.	.	.
ENSMUSG00000009687	Fxyd5	chr7	-	31817740	31826858	7.57348	5.06343	0.668574	-0.590981	0.0183674	0.046785	.	.	.	.	31813835	3221
ENSMUSG00000042524	Unc84b	chr15	-	79554499	79572964	7.59583	4.11064	0.541171	-0.887818	6.2e-24	1.08e-22	.	.	79572973	1273	.	.
ENSMUSG00000032667	Pon2	chr6	-	5214146	5248455	7.60137	4.1223	0.54231	-0.887003	5.01e-12	4.41e-11	.	.	.	.	.	.
ENSMUSG00000024871	Doc2g	chr19	+	4003320	4007004	7.61362	5.02152	0.659544	-0.605111	0.000142787	0.00057776	.	.	.	.	.	.
ENSMUSG00000025993	Slc40a1	chr1	-	45964914	45982439	7.62732	4.62869	0.606856	-0.722225	2.94e-16	3.43e-15	.	.	.	.	.	.
ENSMUSG00000030032	Wdr54	chr6	-	83099354	83106391	7.65634	5.09801	0.665854	-0.592268	0.000978614	0.00338504	.	.	.	.	.	.
ENSMUSG00000045410	Akr1e1	chr13	-	4590002	4608420	7.67268	3.22239	0.419982	-1.26341	8.8e-12	7.61e-11	.	.	4608522	884	.	.
ENSMUSG00000028992	Nmnat1	chr4	-	148841680	148859311	7.7041	4.11438	0.534051	-0.906595	5.47e-30	1.25e-28	.	.	.	.	.	.
ENSMUSG00000069475	EG547091	chr19	+	61259792	61259858	7.71011	2.15523	0.279533	-26.6504	0.25	0.406855	.	.	.	.	.	.
ENSMUSG00000073468	Sft2d1	chr17	+	8503966	8520307	7.71011	5.30519	0.688082	-0.616516	0.359283	0.542681	8509244	1469	.	.	.	.
ENSMUSG00000022577	Ly6h	chr15	-	75381697	75397078	7.72662	2.91672	0.377489	-1.41769	1.08e-15	1.23e-14	.	.	.	.	.	.
ENSMUSG00000019124	Scrn1	chr6	-	54455883	54516483	7.72817	4.02175	0.520402	-0.943853	1.97e-35	5.4e-34	.	.	.	.	.	.
ENSMUSG00000074064	Mlycd	chr8	+	121918777	121935002	7.73126	5.18296	0.67039	-0.579041	1.47e-07	8.73e-07	.	.	121918728	3597	.	.
ENSMUSG00000021760	2310016C16Rik	chr13	-	113832970	113836596	7.76353	4.85798	0.625744	-0.681596	2.46e-05	0.000111511	.	.	.	.	.	.
ENSMUSG00000007021	Syngr3	chr17	-	24822036	24826900	7.80216	5.01866	0.64324	-0.638971	1.37e-08	9.03e-08	.	.	.	.	.	.
ENSMUSG00000070858	Gm1673	chr5	+	34326085	34327658	7.83915	5.12206	0.653394	-0.61822	3.91e-05	0.000172291	.	.	.	.	.	.
ENSMUSG00000081624	AC164112.2	chr16	+	47074310	47076148	7.84903	3.49497	0.445274	-1.18683	1.06e-06	5.71e-06	.	.	.	.	.	.
ENSMUSG00000041263	Rusc1	chr3	-	88887902	88893953	7.86262	5.20774	0.662342	-0.595576	3.93e-13	3.75e-12	.	.	.	.	.	.
ENSMUSG00000043993	2900052L18Rik	chr11	-	120091115	120092899	7.86857	4.05691	0.515583	-0.960426	3.88e-13	3.7e-12	.	.	120092993	721	120094091	722
ENSMUSG00000031860	Pbx4	chr8	+	72356522	72383297	7.91301	4.85145	0.613098	-0.70816	2.02e-11	1.7e-10	.	.	.	.	.	.
ENSMUSG00000022066	Entpd4	chr14	+	69955207	69984799	7.93518	5.47885	0.690452	-0.535839	8.01e-09	5.4e-08	.	.	69955125	1164	.	.
ENSMUSG00000034382	AI661453	chr17	+	47573563	47607093	7.9937	5.5491	0.694184	-0.528568	1.29e-06	6.9e-06	.	.	.	.	.	.
ENSMUSG00000000317	Bcl6b	chr11	-	70037629	70043241	8.02524	4.45141	0.554676	-0.852205	5.39e-22	8.54e-21	.	.	.	.	70051459	543
ENSMUSG00000039741	Bahcc1	chr11	+	120094260	120153610	8.03476	5.24111	0.652304	-0.616715	1.01e-48	4.09e-47	.	.	120094091	722	.	.
ENSMUSG00000053317	Sec61b	chr4	+	47487529	47496114	8.06286	5.63459	0.698833	-0.539348	0.207368	0.353938	.	.	.	.	.	.
ENSMUSG00000029120	Ppp2r2c	chr5	+	37259751	37346317	8.07933	4.80829	0.595135	-0.750076	1.6e-21	2.48e-20	.	.	.	.	.	.
ENSMUSG00000028958	Tmub1	chr5	-	23951275	23953672	8.16891	5.64302	0.690792	-0.534902	4.41e-10	3.32e-09	.	.	.	.	.	.
ENSMUSG00000046556	Zfp319	chr8	-	97850036	97855850	8.16928	4.58057	0.560706	-0.836088	5.12e-28	1.07e-26	.	.	97856043	3565	.	.
ENSMUSG00000008999	Bmp7	chr2	-	172693512	172765822	8.19737	3.90986	0.476966	-1.07258	1.96e-18	2.6e-17	172715352	2151	.	.	.	.
ENSMUSG00000075003	AC156272.6	chr10	+	66558876	66559470	8.22034	4.94436	0.601478	-0.742047	0.000194216	0.00076773	.	.	.	.	.	.
ENSMUSG00000084516	mmu-mir-1902	chr2	-	104269017	104269097	8.22412	5.74728	0.698833	-0.646263	0.548828	0.738894	.	.	.	.	.	.
ENSMUSG00000029428	Stx2	chr5	-	129490431	129514449	8.24907	5.28973	0.641252	-0.642011	1.35e-19	1.92e-18	.	.	.	.	.	.
ENSMUSG00000060427	AI449175	chr8	-	72134755	72149447	8.2526	5.63018	0.682231	-0.552604	8.83e-14	8.82e-13	.	.	72149516	3492	.	.
ENSMUSG00000044317	Gpr4	chr7	+	19797886	19809525	8.29323	5.57267	0.671955	-0.574332	2.31e-18	3.06e-17	.	.	.	.	19814056	3171
ENSMUSG00000037003	Tenc1	chr15	+	101930908	101946822	8.294	5.43884	0.655756	-0.609898	4.78e-15	5.19e-14	.	.	.	.	101915392	1343
ENSMUSG00000073403	CT030728.6-202	chr17	-	36278702	36282689	8.3047	0.130785	0.0157483	-6.56683	3.76e-55	1.77e-53	.	.	36282666	1570	.	.
ENSMUSG00000037321	Tap1	chr17	+	34324497	34334170	8.30643	5.3969	0.649726	-0.623858	8.53e-11	6.81e-10	.	.	.	.	.	.
ENSMUSG00000041420	Meis3	chr7	+	16760728	16764488	8.32052	5.59267	0.672154	-0.575874	4.43e-06	2.21e-05	.	.	.	.	.	.
ENSMUSG00000035678	Tnfsf9	chr17	+	57244807	57247180	8.32382	4.133	0.496527	-1.01621	3.76e-12	3.35e-11	.	.	.	.	.	.
ENSMUSG00000007594	Hapln4	chr8	+	72607427	72614761	8.36071	4.74477	0.567508	-0.818917	4.98e-23	8.32e-22	.	.	.	.	.	.
ENSMUSG00000030402	C79127	chr7	-	19862155	19865398	8.36843	4.34165	0.518814	-0.951175	1.29e-13	1.28e-12	.	.	.	.	.	.
ENSMUSG00000030707	Coro1a	chr7	-	133843286	133848330	8.41902	4.84197	0.575123	-0.801627	9.66e-11	7.67e-10	.	.	.	.	.	.
ENSMUSG00000064125	BC068157	chr8	-	4209544	4217312	8.44102	5.90096	0.699081	-0.517237	5.22e-14	5.29e-13	.	.	.	.	.	.
ENSMUSG00000031451	Gas6	chr8	-	13465373	13494535	8.44421	5.43503	0.64364	-0.637769	1.12e-09	8.12e-09	.	.	.	.	.	.
ENSMUSG00000022641	Bbx	chr16	-	50191956	50432502	8.4618	4.83252	0.571098	-0.808851	1.53e-52	6.8e-51	.	.	50432569	1428	.	.
ENSMUSG00000048481	P42pop	chr7	+	19576593	19587113	8.47747	5.84262	0.689194	-0.538959	4.74e-07	2.66e-06	.	.	.	.	.	.
ENSMUSG00000050623	1700019N12Rik	chr19	-	6996915	6999870	8.47805	4.05287	0.478042	-1.07896	7.59e-07	4.16e-06	.	.	.	.	7017005	1775
ENSMUSG00000019817	Plagl1	chr10	+	12810593	12851500	8.52963	4.8476	0.568325	-0.815552	7.45e-103	9.23e-101	.	.	.	.	.	.
ENSMUSG00000037032	Apbb1	chr7	-	112706999	112722916	8.55047	5.78378	0.676428	-0.565795	2.25e-08	1.45e-07	.	.	.	.	112702930	3358
ENSMUSG00000073858	AC122912.2	chr7	-	125633240	125634848	8.55476	4.62527	0.540667	-0.891105	5.96e-13	5.6e-12	.	.	.	.	.	.
ENSMUSG00000001240	Ramp2	chr11	+	101107341	101109564	8.56296	3.60249	0.420706	-1.25395	1.45e-26	2.87e-25	.	.	.	.	.	.
ENSMUSG00000021411	1300014I06Rik	chr13	-	34719708	34744540	8.59016	5.70603	0.664252	-0.591471	1.84e-12	1.67e-11	.	.	.	.	.	.
ENSMUSG00000020376	Rnf130	chr11	+	49838847	49918260	8.59452	5.9212	0.688951	-0.539805	4.67e-06	2.32e-05	.	.	.	.	.	.
ENSMUSG00000023443	Esx1	chrX	-	133649935	133654865	8.61718	5.54202	0.643137	-0.638811	4.46e-10	3.35e-09	.	.	.	.	.	.
ENSMUSG00000017737	Mmp9	chr2	+	164766279	164774394	8.63582	4.31906	0.500133	-1.00216	2.71e-26	5.31e-25	.	.	.	.	.	.
ENSMUSG00000008136	Fhl2	chr1	-	43179918	43220806	8.63848	4.82949	0.559066	-0.843327	3.96e-10	2.99e-09	.	.	.	.	.	.
ENSMUSG00000031595	Pdgfrl	chr8	+	42011586	42076139	8.63862	2.83006	0.327606	-1.62113	1.94e-24	3.48e-23	.	.	.	.	.	.
ENSMUSG00000077148	U6	chr3	-	88901831	88901935	8.65697	5.4448	0.62895	-0.745799	0.404873	0.596931	.	.	.	.	.	.
ENSMUSG00000022044	Stmn4	chr14	+	66963140	66980517	8.66007	4.80862	0.555263	-0.85125	3.42e-17	4.23e-16	.	.	.	.	.	.
ENSMUSG00000020098	Pcbd1	chr10	+	60552090	60557076	8.66067	4.7238	0.545431	-0.883856	7.33e-06	3.56e-05	.	.	.	.	60543154	264
ENSMUSG00000005251	Ripk4	chr16	-	97963539	97985098	8.71365	5.43327	0.623536	-0.682133	2.6e-32	6.41e-31	.	.	.	.	.	.
ENSMUSG00000020589	D12Ertd553e	chr12	+	12268944	12383165	8.71578	4.91434	0.563845	-0.83273	2.15e-07	1.26e-06	.	.	.	.	.	.
ENSMUSG00000027555	Car13	chr3	+	14641726	14663002	8.7184	5.8328	0.669021	-0.582569	2.58e-06	1.33e-05	.	.	.	.	.	.
ENSMUSG00000020111	Cbara1	chr10	+	59165224	59326880	8.855	6.06065	0.684433	-0.548871	1.31e-07	7.83e-07	.	.	.	.	.	.
ENSMUSG00000031709	Tbc1d9	chr8	+	85689250	85796838	8.88726	6.14511	0.691452	-0.533059	2.38e-15	2.64e-14	85738423	3532	.	.	.	.
ENSMUSG00000031790	Mmp15	chr8	+	97876167	97898193	8.95262	6.10468	0.681888	-0.553236	2.68e-15	2.97e-14	.	.	.	.	.	.
ENSMUSG00000059674	Cdh24	chr14	-	55250828	55260201	8.9613	6.17372	0.688932	-0.539051	1.05e-08	7.03e-08	.	.	.	.	.	.
ENSMUSG00000051989	1190017O12Rik	chr16	+	92301530	92313286	8.98011	5.31364	0.591713	-0.761741	2.13e-07	1.25e-06	.	.	.	.	.	.
ENSMUSG00000024266	Adad2	chr8	+	122136646	122140826	8.98433	5.43336	0.604759	-0.728521	6.16e-10	4.57e-09	.	.	122136560	3599	.	.
ENSMUSG00000036931	Nfkbid	chr7	+	31206750	31213765	9.00838	6.25091	0.6939	-0.5285	2.78e-09	1.95e-08	.	.	.	.	.	.
ENSMUSG00000020224	1190005P17Rik	chr10	+	119664125	119669127	9.04653	5.97718	0.660715	-0.646263	0.296206	0.46606	.	.	.	.	119676722	388
ENSMUSG00000015488	5930434B04Rik	chr2	+	26865445	26876609	9.0584	6.16086	0.680127	-0.556537	5.16e-30	1.18e-28	.	.	.	.	.	.
ENSMUSG00000022602	Arc	chr15	-	74499512	74503000	9.06038	5.83067	0.643534	-0.636537	6.57e-29	1.44e-27	.	.	.	.	.	.
ENSMUSG00000045795	Whdc1	chr7	+	88716177	88741722	9.11343	6.19156	0.679389	-0.558801	3.48e-12	3.11e-11	.	.	88716159	3335	.	.
ENSMUSG00000053310	Nrgn	chr9	-	37352077	37360330	9.14716	5.64482	0.617112	-0.702847	9.58e-05	0.000398711	.	.	.	.	.	.
ENSMUSG00000037949	Ano10	chr9	-	122084996	122203492	9.14948	3.19386	0.349076	-1.52357	1.02e-42	3.52e-41	.	.	122203824	3825	.	.
ENSMUSG00000031239	Itm2a	chrX	-	104592437	104598715	9.15685	6.28866	0.686772	-0.544405	2.95e-06	1.5e-05	.	.	.	.	.	.
ENSMUSG00000003436	Dll3	chr7	-	29076672	29086804	9.17736	5.23383	0.570298	-0.811762	1.38e-23	2.37e-22	.	.	.	.	.	.
ENSMUSG00000021636	Marveld2	chr13	-	101365911	101386926	9.18315	5.67774	0.618278	-0.695112	1.04e-16	1.24e-15	.	.	.	.	.	.
ENSMUSG00000053137	Mapk11	chr15	-	88972915	88980036	9.18581	6.13662	0.668054	-0.583722	3.76e-09	2.61e-08	.	.	.	.	88971584	1308
ENSMUSG00000002731	Prkra	chr2	-	76467954	76486072	9.19156	5.56569	0.605522	-0.727263	1.91e-08	1.24e-07	.	.	.	.	.	.
ENSMUSG00000074649	BC029722	chr2	-	155643465	155645162	9.22637	5.62946	0.610149	-0.715827	2.88e-09	2.02e-08	.	.	155644980	2082	.	.
ENSMUSG00000061451	Tmem151a	chr19	-	5070858	5072132	9.25463	4.82436	0.521292	-0.942074	5.89e-25	1.08e-23	.	.	.	.	5088124	1765
ENSMUSG00000038560	Sp6	chr11	+	96874707	96886048	9.26846	5.29582	0.571381	-0.808152	2.58e-51	1.12e-49	.	.	.	.	.	.
ENSMUSG00000026123	Plekhb2	chr1	+	34906803	34934383	9.30893	6.51568	0.699939	-0.515675	2.76e-11	2.3e-10	.	.	.	.	.	.
ENSMUSG00000043822	Adamtsl5	chr10	-	79801854	79802830	9.30938	5.75262	0.617938	-0.695364	6.26e-26	1.2e-24	.	.	.	.	79792619	303
ENSMUSG00000049858	Suox	chr10	-	128106942	128110974	9.34647	5.1117	0.546913	-0.872963	2.35e-19	3.28e-18	.	.	.	.	.	.
ENSMUSG00000031561	Odz3	chr8	-	49313035	49452717	9.35238	5.22428	0.558604	-0.8405	9.3e-96	1.02e-93	.	.	.	.	.	.
ENSMUSG00000035237	Lcat	chr8	-	108463450	108467282	9.40795	5.06243	0.538101	-0.898933	9.61e-11	7.64e-10	.	.	.	.	.	.
ENSMUSG00000022620	Arsa	chr15	-	89302906	89307856	9.47549	6.56168	0.692489	-0.531437	2.05e-09	1.45e-08	.	.	.	.	.	.
ENSMUSG00000039199	Zdhhc1	chr8	-	107996324	108008330	9.55751	4.63953	0.485433	-1.04726	7.03e-17	8.5e-16	.	.	.	.	.	.
ENSMUSG00000082974	AL808140.5	chrX	+	146866045	146866324	9.56188	6.02336	0.629934	-0.682789	0.0210864	0.0529735	.	.	.	.	.	.
ENSMUSG00000074925	AC134830.2-202	chr19	+	23761889	23795619	9.60798	5.74728	0.598178	-0.746544	1.87e-06	9.76e-06	.	.	.	.	.	.
ENSMUSG00000058745	AC025669.19	chr14	+	70759993	70760251	9.62116	5.74728	0.597359	-0.760906	0.00972219	0.0268298	.	.	.	.	.	.
ENSMUSG00000065447	mmu-mir-302d	chr3	+	127248541	127248607	9.63764	2.15523	0.223627	-27.0655	0.125	0.2335	.	.	.	.	.	.
ENSMUSG00000002769	Gnmt	chr17	-	46862612	46863750	9.6746	3.77904	0.390614	-1.36802	1.26e-14	1.33e-13	.	.	.	.	.	.
ENSMUSG00000048807	Slc35e4	chr11	-	3807023	3814667	9.70729	6.36452	0.655643	-0.609563	2.41e-29	5.36e-28	.	.	.	.	.	.
ENSMUSG00000057605	AC126454.3	chr19	-	45524797	45525685	9.74379	6.09712	0.625744	-0.686905	0.00315765	0.00984082	.	.	.	.	.	.
ENSMUSG00000029471	Camkk2	chr5	-	123183212	123214303	9.74381	4.97047	0.510116	-0.972425	5.53e-45	2.02e-43	.	.	.	.	.	.
ENSMUSG00000026942	Traf2	chr2	-	25373501	25402460	9.75192	4.6147	0.47321	-1.08297	8.3e-24	1.44e-22	.	.	25402507	1891	.	.
ENSMUSG00000046814	Gchfr	chr2	+	118993508	118998126	9.75704	4.57748	0.469147	-1.10601	2.47e-07	1.43e-06	.	.	.	.	.	.
ENSMUSG00000014791	Elmo3	chr8	+	107829500	107833874	9.76826	5.73222	0.586821	-0.770553	1.59e-20	2.38e-19	.	.	.	.	.	.
ENSMUSG00000078588	Ccdc24	chr4	-	117539128	117544834	9.77694	6.67941	0.68318	-0.550272	2.75e-20	4.04e-19	.	.	.	.	.	.
ENSMUSG00000063439	B9d2	chr7	+	26466176	26471577	9.86411	6.88774	0.698263	-0.521718	0.000493223	0.00181604	.	.	26465739	3190	.	.
ENSMUSG00000029762	Akr1b8	chr6	+	34304118	34318463	9.8789	6.40478	0.648329	-0.62962	3.95e-05	0.00017386	.	.	.	.	.	.
ENSMUSG00000036181	Hist1h1c	chr13	+	23830675	23832235	9.94565	6.58257	0.661854	-0.597651	7.72e-08	4.73e-07	23831573	898	.	.	.	.
ENSMUSG00000041120	Nbl1	chr4	-	138638198	138648908	9.95044	6.72421	0.67577	-0.567278	5.78e-08	3.58e-07	138645384	2595	.	.	.	.
ENSMUSG00000024687	Osbp	chr19	+	12040333	12068595	9.95721	6.319	0.634616	-0.65803	6.49e-11	5.24e-10	.	.	12040021	1791	.	.
ENSMUSG00000065444	mmu-mir-27a	chr8	+	86732570	86732657	10.0023	3.72797	0.372711	-1.71338	0.057373	0.124578	.	.	.	.	86747284	3539
ENSMUSG00000020818	Mfsd11	chr11	+	116713753	116720814	10.0173	6.92637	0.69144	-0.532886	3.92e-20	5.72e-19	.	.	.	.	116704787	699
ENSMUSG00000004631	Sgce	chr6	-	4624349	4697204	10.0198	7.00219	0.698833	-0.518256	5.08e-09	3.49e-08	.	.	.	.	.	.
ENSMUSG00000081094	AC121131.14	chr8	+	19492905	19493623	10.0231	6.89674	0.688082	-0.575874	0.268187	0.430624	.	.	.	.	.	.
ENSMUSG00000051978	Erich1	chr8	-	14027564	14090301	10.1214	6.60494	0.652569	-0.617595	3.26e-10	2.48e-09	.	.	14090395	3445	.	.
ENSMUSG00000074210	0610010E21Rik	chr7	+	31106758	31108491	10.1243	6.4021	0.632352	-0.662586	2.41e-15	2.67e-14	31107479	3213	.	.	.	.
ENSMUSG00000034361	Cpne2	chr8	+	97056889	97094429	10.1327	4.99047	0.492511	-1.0242	5.41e-29	1.18e-27	.	.	.	.	.	.
ENSMUSG00000036826	Tmem149	chr7	+	31350445	31352981	10.2077	7.09851	0.69541	-0.525	2.79e-12	2.51e-11	.	.	.	.	31337497	3215
ENSMUSG00000032754	Slc24a6	chr5	+	120961176	120984033	10.2127	5.53468	0.541942	-0.885174	3.45e-33	8.8e-32	.	.	.	.	.	.
ENSMUSG00000037353	Letmd1	chr15	+	100299464	100309683	10.2433	6.30025	0.615059	-0.703025	7.38e-14	7.42e-13	.	.	.	.	100291629	1338
ENSMUSG00000032290	Ptpn9	chr9	+	56842774	56910612	10.2634	6.953	0.677457	-0.56272	1.23e-14	1.29e-13	.	.	.	.	.	.
ENSMUSG00000057706	Mex3b	chr7	+	90015842	90020073	10.2681	6.52886	0.63584	-0.655196	3.52e-11	2.91e-10	.	.	.	.	.	.
ENSMUSG00000063021	Hist1h2ak	chr13	-	21845263	21845776	10.3417	6.81415	0.6589	-0.620268	0.0530031	0.116596	.	.	.	.	.	.
ENSMUSG00000035900	Gramd4	chr15	+	85888124	85968064	10.3653	6.95505	0.670994	-0.576121	1.02e-27	2.09e-26	.	.	.	.	.	.
ENSMUSG00000025607	Copg2	chr6	-	30697553	30846739	10.4048	7.00621	0.673367	-0.571352	4.41e-17	5.4e-16	.	.	30846809	2979	.	.
ENSMUSG00000029570	Lfng	chr5	+	141083294	141091497	10.4166	6.06166	0.581921	-0.783199	2.54e-16	2.97e-15	.	.	.	.	.	.
ENSMUSG00000078851	Hist3h2a	chr11	+	58768186	58770176	10.4531	5.88544	0.563031	-0.833783	1.18e-08	7.81e-08	.	.	.	.	58773564	504
ENSMUSG00000050357	Rltpr	chr8	+	108210173	108222078	10.4544	6.00593	0.574489	-0.802009	1.39e-15	1.56e-14	108216943	3570	.	.	.	.
ENSMUSG00000028789	Adc	chr4	-	128607476	128639664	10.4581	6.90848	0.660587	-0.599016	8.79e-19	1.19e-17	.	.	.	.	.	.
ENSMUSG00000014786	Slc9a5	chr8	+	107872157	107893781	10.4754	5.48215	0.523334	-0.935289	3.04e-48	1.21e-46	107879364	3569	.	.	.	.
ENSMUSG00000080316	4930546H06Rik	chr17	+	17967682	17969397	10.493	5.91732	0.563928	-0.838908	0.000287249	0.00110302	.	.	.	.	.	.
ENSMUSG00000033737	Gm784	chrX	-	103615379	103680613	10.5089	7.17012	0.682289	-0.552486	7.63e-14	7.66e-13	.	.	.	.	.	.
ENSMUSG00000078041	mmu-mir-292	chr7	+	3219189	3219271	10.6014	4.31046	0.406594	-1.57587	0.0922852	0.184036	.	.	.	.	.	.
ENSMUSG00000065452	mmu-mir-207	chr4	+	40669949	40670028	10.6346	4.75637	0.447253	-1.42387	0.145996	0.265725	.	.	.	.	.	.
ENSMUSG00000068747	Sort1	chr3	+	108087008	108164429	10.655	6.06719	0.569419	-0.815018	8.37e-15	8.92e-14	.	.	108086916	2336	.	.
ENSMUSG00000002147	Stat6	chr10	+	127080041	127098013	10.6569	5.25203	0.492831	-1.02235	3.47e-45	1.28e-43	127094863	406	.	.	.	.
ENSMUSG00000039474	Wfs1	chr5	-	37357342	37380221	10.6733	6.00522	0.56264	-0.831018	1.8e-29	4.02e-28	.	.	37380315	2693	.	.
ENSMUSG00000060708	Cno	chr5	-	37138612	37139918	10.6755	6.86214	0.642791	-0.642766	0.000113772	0.000467804	.	.	.	.	.	.
ENSMUSG00000029348	Asphd2	chr5	-	112814467	112821233	10.6888	6.56489	0.614186	-0.705642	4.47e-11	3.65e-10	.	.	.	.	.	.
ENSMUSG00000031681	Smad1	chr8	-	81862293	81923417	10.7923	7.01609	0.650103	-0.621779	2e-32	4.95e-31	.	.	81923518	3529	.	.
ENSMUSG00000028023	Pitx2	chr3	+	128902795	128921985	10.8122	6.69717	0.61941	-0.692881	2.45e-13	2.37e-12	128916747	2352	.	.	.	.
ENSMUSG00000027173	Depdc7	chr2	-	104561940	104583035	10.8229	6.10426	0.564014	-0.829344	6.87e-13	6.41e-12	.	.	.	.	.	.
ENSMUSG00000078485	CAAA01066807.1.1.19125	chr4	-	155595564	155602651	10.9494	7.09057	0.647578	-0.627722	5.9e-21	8.91e-20	.	.	.	.	.	.
ENSMUSG00000019853	Hebp2	chr10	-	18259928	18265882	11.0804	5.43755	0.490736	-1.03213	7.62e-15	8.16e-14	.	.	.	.	.	.
ENSMUSG00000053746	Ptrh1	chr2	+	32631305	32645691	11.1098	5.80778	0.522763	-0.941132	3.23e-11	2.67e-10	.	.	.	.	.	.
ENSMUSG00000028860	Sytl1	chr4	-	132809004	132819028	11.142	6.91462	0.62059	-0.691063	2.82e-09	1.97e-08	132812944	2561	.	.	.	.
ENSMUSG00000069011	AC100927.11	chr3	-	54614485	54615172	11.1882	7.72348	0.690325	-0.542515	0.0117518	0.0317653	.	.	.	.	.	.
ENSMUSG00000030315	Vgll4	chr6	-	114810645	114825125	11.1965	7.78045	0.694901	-0.527376	6.16e-06	3.02e-05	.	.	.	.	.	.
ENSMUSG00000024114	4931440B09Rik	chr17	-	23973751	23981122	11.2042	7.40474	0.660889	-0.600965	1.3e-05	6.12e-05	.	.	.	.	.	.
ENSMUSG00000023008	Fmnl3	chr15	-	99147655	99200880	11.2117	4.74517	0.423234	-1.24135	2.38e-134	4.31e-132	.	.	99200958	1331	.	.
ENSMUSG00000040525	Cblc	chr7	-	20364229	20374408	11.2306	6.05091	0.538789	-0.896242	1.07e-12	9.9e-12	.	.	.	.	.	.
ENSMUSG00000029844	Hoxa1	chr6	-	52105365	52108316	11.24	4.22144	0.375571	-1.41453	3.91e-103	4.9e-101	.	.	.	.	.	.
ENSMUSG00000031740	Mmp2	chr8	+	95351226	95377316	11.2617	6.46931	0.574454	-0.801306	1.17e-22	1.92e-21	.	.	.	.	.	.
ENSMUSG00000039476	Prrx2	chr2	+	30690491	30736742	11.2669	6.28205	0.557568	-0.846686	3.12e-11	2.59e-10	.	.	.	.	.	.
ENSMUSG00000034435	Tmem30b	chr12	-	74644100	74647382	11.2757	6.98534	0.619506	-0.69396	2.73e-08	1.74e-07	.	.	.	.	74648841	809
ENSMUSG00000010064	Slc38a3	chr9	-	107552969	107561859	11.2918	6.00725	0.532	-0.913163	1.66e-19	2.34e-18	.	.	.	.	.	.
ENSMUSG00000071235	7420416P09Rik	chr12	+	85981968	85992401	11.2941	7.10859	0.629406	-0.668983	2.52e-20	3.71e-19	.	.	.	.	.	.
ENSMUSG00000031823	Zdhhc7	chr8	-	122604994	122625382	11.3259	7.38724	0.652244	-0.617727	1.26e-14	1.33e-13	.	.	.	.	122638001	3603
ENSMUSG00000035498	Cdcp1	chr9	-	123079941	123125156	11.3327	7.71039	0.680369	-0.556355	2.5e-17	3.11e-16	.	.	.	.	.	.
ENSMUSG00000037570	Mcrs1	chr15	-	99073248	99082392	11.3675	7.73673	0.680603	-0.563274	0.00928798	0.0257518	.	.	.	.	99090278	1330
ENSMUSG00000052310	Slc39a1	chr3	+	90052093	90057534	11.3785	6.99461	0.61472	-0.70468	5.23e-10	3.9e-09	.	.	90051984	2295	.	.
ENSMUSG00000017002	Slpi	chr2	-	164179805	164182243	11.4473	3.38814	0.295976	-1.78036	1.19e-15	1.34e-14	.	.	.	.	.	.
ENSMUSG00000041124	8430410K20Rik	chr9	+	4376611	4386861	11.4563	7.52749	0.657059	-0.606933	4.64e-16	5.38e-15	.	.	4376479	3634	.	.
ENSMUSG00000024357	Sil1	chr18	-	35426053	35658579	11.4912	7.6129	0.6625	-0.596338	1.19e-07	7.14e-07	.	.	.	.	.	.
ENSMUSG00000042821	Snai1	chr2	+	167363694	167368314	11.5089	6.87757	0.597587	-0.745126	6.81e-13	6.36e-12	.	.	.	.	167345332	2126
ENSMUSG00000019564	Arid3a	chr10	+	79389787	79417763	11.5443	6.97147	0.603889	-0.727926	6.15e-90	6e-88	.	.	.	.	.	.
ENSMUSG00000077925	mmu-mir-453	chr12	+	110973828	110973910	11.5652	7.54331	0.652244	-0.713378	0.332306	0.510052	.	.	.	.	.	.
ENSMUSG00000042766	Trim46	chr3	-	89038098	89049819	11.5714	6.15503	0.531918	-0.911408	8.22e-71	5.3e-69	.	.	.	.	89032268	2288
ENSMUSG00000003070	Efna2	chr10	+	79642226	79652755	11.5799	6.91436	0.597098	-0.746106	4.87e-14	4.96e-13	.	.	.	.	79622726	302
ENSMUSG00000034686	Prr7	chr13	+	55565627	55574516	11.585	5.47126	0.472271	-1.08684	8.62e-19	1.17e-17	.	.	.	.	55546349	937
ENSMUSG00000027330	Cdc25b	chr2	+	131012684	131024231	11.6233	7.95667	0.684546	-0.547798	1.17e-12	1.07e-11	.	.	.	.	.	.
ENSMUSG00000024451	Centd3	chr18	-	38132277	38157228	11.7616	8.05425	0.684792	-0.546728	1.41e-25	2.65e-24	.	.	.	.	.	.
ENSMUSG00000028906	Epb4.1	chr4	-	131479327	131631207	11.8608	7.89306	0.665475	-0.587709	2.35e-84	2.07e-82	131604487	2545	131631295	2546	.	.
ENSMUSG00000035186	Ubd	chr17	+	37330836	37333040	11.9492	0.0636231	0.00532444	-32.7728	3.17e-59	1.62e-57	.	.	.	.	.	.
ENSMUSG00000038871	Bpgm	chr6	+	34426206	34455613	12.0484	6.98799	0.579994	-0.788282	1.46e-14	1.54e-13	.	.	34426171	2983	.	.
ENSMUSG00000067189	CR974430.11	chr17	-	37850491	37850740	12.068	6.49693	0.53836	-0.954386	0.0729514	0.150608	.	.	.	.	.	.
ENSMUSG00000000296	Tpd52l1	chr10	-	31052185	31165727	12.1634	8.24934	0.678212	-0.562759	3.94e-06	1.98e-05	.	.	.	.	.	.
ENSMUSG00000042312	S100a13	chr3	+	90318356	90328503	12.1693	8.35851	0.686853	-0.544525	1.28e-05	6.01e-05	.	.	.	.	.	.
ENSMUSG00000045822	Zswim3	chr2	+	164630597	164647630	12.2035	7.48494	0.613345	-0.706384	2.57e-21	3.95e-20	.	.	164630437	2111	.	.
ENSMUSG00000000308	Ckmt1	chr2	+	121183449	121185776	12.2834	7.01479	0.571079	-0.810527	2.42e-16	2.84e-15	.	.	.	.	.	.
ENSMUSG00000016382	Pls3	chrX	-	73030992	73120521	12.2902	7.90223	0.642969	-0.637719	2.13e-33	5.49e-32	.	.	73120582	3860	.	.
ENSMUSG00000032741	Tpcn1	chr5	-	120984168	121038622	12.3176	3.1207	0.253353	-1.9845	1.15e-129	1.92e-127	121026961	2841	121038723	2842	.	.
ENSMUSG00000064494	U6	chr8	+	107696395	107696502	12.3362	3.44837	0.279533	-26.6504	0.25	0.406855	.	.	.	.	.	.
ENSMUSG00000082674	AL671872.10	chr4	-	27794295	27794802	12.3362	4.1087	0.333061	-1.62318	1.86e-08	1.21e-07	.	.	.	.	.	.
ENSMUSG00000037335	Hand1	chr11	-	57642206	57646320	12.405	4.0323	0.325054	-1.6255	1.6e-62	8.91e-61	.	.	.	.	.	.
ENSMUSG00000028039	Efna3	chr3	-	89117820	89126887	12.526	7.53336	0.60142	-0.736697	1.04e-09	7.56e-09	.	.	.	.	.	.
ENSMUSG00000020758	Itgb4	chr11	+	115836022	115869726	12.5745	8.5911	0.683216	-0.550021	7.84e-28	1.62e-26	.	.	.	.	.	.
ENSMUSG00000028841	Cnksr1	chr4	-	133783955	133794314	12.5776	6.01317	0.478085	-1.06804	1.11e-23	1.91e-22	.	.	.	.	.	.
ENSMUSG00000040446	Rprd1a	chr18	-	24643462	24688705	12.5883	8.19192	0.650757	-0.621317	4.13e-12	3.67e-11	.	.	.	.	.	.
ENSMUSG00000045232	Rln3	chr8	-	86566965	86568878	12.6651	5.60935	0.442897	-1.18941	2.48e-08	1.6e-07	.	.	.	.	.	.
ENSMUSG00000024906	Mus81	chr19	-	5482344	5488016	12.7063	8.72438	0.68662	-0.544623	1.88e-06	9.84e-06	.	.	.	.	5489052	1766
ENSMUSG00000049036	Tmem121	chr12	+	114424113	114427731	12.7087	7.82248	0.615519	-0.702047	2.32e-13	2.26e-12	.	.	.	.	.	.
ENSMUSG00000033039	Micall1	chr15	+	78939412	78967328	12.7918	8.61801	0.673712	-0.570186	6.71e-34	1.75e-32	.	.	.	.	.	.
ENSMUSG00000018012	Rac3	chr11	+	120582783	120585283	12.7942	8.47743	0.662597	-0.59687	3.91e-06	1.96e-05	.	.	.	.	.	.
ENSMUSG00000036478	Btg1	chr10	+	96079634	96085447	12.8294	8.62093	0.671968	-0.575874	6.07e-07	3.36e-06	.	.	.	.	.	.
ENSMUSG00000040714	Klc3	chr7	-	19979785	19989453	12.8453	8.30654	0.646662	-0.63013	3.49e-15	3.81e-14	.	.	.	.	.	.
ENSMUSG00000042331	Specc1	chr11	+	61770280	61955228	12.8567	8.35685	0.649998	-0.621892	6.94e-42	2.33e-40	61890296	522	.	.	.	.
ENSMUSG00000033542	Arhgef5	chr6	+	43215642	43239319	12.8674	7.55412	0.587076	-0.771004	1.17e-12	1.07e-11	.	.	.	.	.	.
ENSMUSG00000024558	Mapk4	chr18	-	74088139	74224046	12.8853	8.85119	0.686919	-0.542258	9.12e-25	1.65e-23	74177889	1729	.	.	.	.
ENSMUSG00000000489	Pdgfb	chr15	-	79826329	79845238	12.9102	8.64778	0.66984	-0.579012	4.87e-16	5.63e-15	.	.	.	.	.	.
ENSMUSG00000040591	1110051M20Rik	chr2	-	91115224	91284779	12.9143	8.7062	0.67415	-0.569929	3.28e-13	3.14e-12	91121726	1990	.	.	.	.
ENSMUSG00000030409	Dmpk	chr7	+	19669197	19679170	12.922	8.61129	0.666407	-0.585959	9.81e-33	2.46e-31	.	.	.	.	19661391	3167
ENSMUSG00000082687	AL589870.30	chr2	-	167360665	167360942	13.0427	8.35508	0.640597	-0.653877	0.0105826	0.0289915	.	.	.	.	167345332	2126
ENSMUSG00000034472	Rasd2	chr8	+	77737842	77748012	13.0538	8.14254	0.623768	-0.681953	1.28e-21	1.99e-20	.	.	.	.	.	.
ENSMUSG00000052911	Lamb2	chr9	+	108382192	108392861	13.1407	8.88992	0.676517	-0.564367	3.74e-23	6.31e-22	.	.	.	.	.	.
ENSMUSG00000024247	AW548124	chr17	+	83614622	83624409	13.2828	7.49009	0.563892	-0.828261	3.81e-22	6.08e-21	.	.	83614447	1647	.	.
ENSMUSG00000070639	Lrrc8b	chr5	+	105844793	105915208	13.3391	9.20266	0.6899	-0.535992	6.01e-25	1.1e-23	.	.	.	.	.	.
ENSMUSG00000037904	Ankrd9	chr12	-	112213562	112217250	13.3403	9.07345	0.680155	-0.557496	8.64e-10	6.34e-09	.	.	.	.	.	.
ENSMUSG00000038576	Susd4	chr1	+	184694142	184825363	13.3532	8.62576	0.645968	-0.631834	9.03e-14	9.01e-13	.	.	.	.	.	.
ENSMUSG00000041688	Amot	chrX	-	141880967	141922182	13.3917	8.93594	0.667273	-0.583993	7.28e-41	2.38e-39	.	.	.	.	141940720	3895
ENSMUSG00000034189	Hsdl1	chr8	-	122085878	122099100	13.4094	8.01558	0.597761	-0.74336	4.16e-28	8.75e-27	122090501	3598	.	.	.	.
ENSMUSG00000039481	Nrtn	chr17	-	56890747	56896953	13.4949	8.33455	0.617607	-0.69831	1.05e-08	7.04e-08	.	.	.	.	.	.
ENSMUSG00000031791	Tmem38a	chr8	+	75096001	75111181	13.5292	8.55365	0.632235	-0.662878	3.42e-15	3.75e-14	.	.	.	.	.	.
ENSMUSG00000019979	Apaf1	chr10	-	90452055	90545407	13.6054	9.34376	0.686769	-0.542497	2.42e-29	5.38e-28	.	.	.	.	.	.
ENSMUSG00000017493	Igfbp4	chr11	+	98902557	98913969	13.6612	7.41789	0.542989	-0.882006	1.18e-44	4.29e-43	.	.	.	.	98885714	632
ENSMUSG00000037049	Smpd1	chr7	+	112702873	112706902	13.6935	6.39087	0.46671	-1.10162	1.36e-38	4.13e-37	.	.	112702930	3358	.	.
ENSMUSG00000046694	4732473B16Rik	chr4	+	133036046	133043853	13.6959	5.73675	0.418867	-1.25793	3.57e-50	1.51e-48	.	.	133035986	2564	133025188	2563
ENSMUSG00000024399	Ltb	chr17	+	35331383	35333247	13.7401	7.43985	0.541469	-0.888784	3.11e-13	2.99e-12	.	.	.	.	.	.
ENSMUSG00000024883	Rin1	chr19	+	5050807	5057071	13.7749	8.63281	0.626707	-0.674837	1.78e-30	4.14e-29	.	.	.	.	.	.
ENSMUSG00000000142	Axin2	chr11	+	108781662	108812097	13.7919	6.3179	0.458087	-1.12728	3.33e-91	3.34e-89	.	.	.	.	.	.
ENSMUSG00000021224	Numb	chr12	-	85134983	85262884	13.825	9.09116	0.657587	-0.605453	1.55e-22	2.53e-21	85148716	832	85263054	833	.	.
ENSMUSG00000034471	Caskin2	chr11	-	115660496	115674944	13.8603	7.77222	0.560754	-0.835041	3.53e-78	2.68e-76	.	.	115675034	696	.	.
ENSMUSG00000083900	AL928715.11	chr2	-	11021414	11021891	13.8708	9.07466	0.654227	-0.62318	0.0160989	0.0416221	.	.	.	.	.	.
ENSMUSG00000035242	Oaz1	chr10	+	80289400	80292035	13.9655	9.1089	0.652244	-0.63861	0.0805069	0.163722	.	.	80289228	312	.	.
ENSMUSG00000058317	Ube2e2	chr14	-	19406090	19726290	14.0079	9.02377	0.644192	-0.636628	2.29e-09	1.62e-08	.	.	.	.	.	.
ENSMUSG00000024193	Phf1	chr17	+	27070071	27074835	14.0334	9.46813	0.674685	-0.568958	1.65e-11	1.4e-10	.	.	.	.	.	.
ENSMUSG00000060260	Pwwp2b	chr7	+	146434380	146453152	14.0864	8.30134	0.589316	-0.764185	9.76e-24	1.69e-22	.	.	.	.	.	.
ENSMUSG00000029392	Rilpl1	chr5	-	124943090	124981400	14.1123	9.68233	0.686089	-0.544212	9.6e-18	1.23e-16	.	.	.	.	.	.
ENSMUSG00000084691	SNORD113	chr12	+	110884338	110884412	14.1352	7.18411	0.508242	-1.16084	0.179565	0.314386	.	.	.	.	.	.
ENSMUSG00000038552	Fndc4	chr5	-	31594627	31598250	14.1392	9.19566	0.650368	-0.623	2.46e-08	1.59e-07	.	.	.	.	.	.
ENSMUSG00000022515	Anks3	chr16	-	4941419	4964330	14.1426	8.63754	0.610745	-0.71304	1.68e-15	1.88e-14	.	.	4964362	1359	.	.
ENSMUSG00000081344	AL833787.8	chr2	-	172335020	172335191	14.234	7.95778	0.559066	-1.16084	0.453125	0.65158	.	.	.	.	.	.
ENSMUSG00000055116	Arntl	chr7	+	120350978	120457636	14.2415	8.67921	0.609433	-0.715819	3.86e-19	5.32e-18	120402186	3365	.	.	.	.
ENSMUSG00000080966	CT010471.11	chr13	-	74156240	74157582	14.2919	9.16161	0.641035	-0.643549	3.47e-10	2.64e-09	.	.	.	.	74146782	1028
ENSMUSG00000038607	Gng10	chr4	+	59047959	59054775	14.3188	9.35217	0.65314	-0.617013	9.25e-08	5.61e-07	.	.	.	.	.	.
ENSMUSG00000025738	Fbxl16	chr17	+	25946029	25958189	14.359	9.46937	0.659475	-0.601352	3.41e-21	5.21e-20	.	.	.	.	25960696	1508
ENSMUSG00000029001	Fbxo44	chr4	-	147526908	147533704	14.3949	10.0425	0.697638	-0.520275	2.85e-13	2.75e-12	.	.	.	.	.	.
ENSMUSG00000025666	Tmem47	chrX	+	78316036	78340115	14.5635	9.28299	0.637413	-0.650642	5.69e-21	8.61e-20	.	.	.	.	.	.
ENSMUSG00000033703	Fuk	chr8	-	113406362	113417781	14.649	9.31139	0.635635	-0.654484	3.61e-26	7.03e-25	.	.	.	.	.	.
ENSMUSG00000031749	St3gal2	chr8	+	113443821	113496380	14.678	9.95032	0.677906	-0.561304	1.23e-27	2.52e-26	.	.	.	.	.	.
ENSMUSG00000037134	AI931714	chr8	+	80073295	80105237	14.6833	9.46013	0.644277	-0.635036	4.39e-23	7.37e-22	.	.	.	.	.	.
ENSMUSG00000036052	Dnajb5	chr4	+	42962685	42972297	14.6899	9.93946	0.676618	-0.563923	6.52e-38	1.93e-36	.	.	42962619	2414	.	.
ENSMUSG00000080911	AL837510.5	chr4	+	29053095	29053274	14.8225	6.14826	0.414791	-1.31021	0.000221964	0.000866976	.	.	.	.	.	.
ENSMUSG00000045996	Polr2k	chr15	+	36103771	36106767	14.9383	9.69854	0.649238	-0.658336	0.143865	0.262772	.	.	.	.	36109031	1220
ENSMUSG00000032657	1110013L07Rik	chr3	+	88987064	88988601	14.959	9.35217	0.625187	-0.678164	1.03e-40	3.35e-39	.	.	.	.	.	.
ENSMUSG00000007837	Prrg2	chr7	-	52308982	52317022	15.0521	8.57977	0.570005	-0.812465	3.34e-24	5.93e-23	.	.	.	.	52318027	3269
ENSMUSG00000010051	Hyal1	chr9	+	107479257	107484041	15.0555	9.73598	0.646671	-0.629525	5.51e-28	1.15e-26	.	.	107479300	3781	107465520	3780
ENSMUSG00000070000	Fcho1	chr8	-	74232285	74245206	15.2204	10.3712	0.6814	-0.554438	6.28e-13	5.9e-12	.	.	.	.	.	.
ENSMUSG00000037070	Rbmxrt	chr8	-	81029169	81032827	15.3181	9.70568	0.633609	-0.66576	0.000777135	0.00275164	.	.	.	.	.	.
ENSMUSG00000028042	Zbtb7b	chr3	-	89181565	89197284	15.3678	10.5677	0.687647	-0.540487	4.74e-49	1.94e-47	.	.	89197704	2290	89215892	2291
ENSMUSG00000039168	Dap	chr15	+	31154139	31204093	15.3831	9.80501	0.63739	-0.651508	5.95e-12	5.21e-11	.	.	.	.	.	.
ENSMUSG00000064780	SNORD95	chr11	+	48616640	48616708	15.4202	7.66305	0.496948	-1.25395	0.226562	0.37836	.	.	.	.	.	.
ENSMUSG00000065273	SNORD83	chr17	+	35384119	35384195	15.4202	10.6104	0.688082	-0.616516	0.359283	0.542681	.	.	.	.	.	.
ENSMUSG00000077797	SNORD19	chr14	-	31829391	31829467	15.4202	10.6104	0.688082	-0.616516	0.359283	0.542681	.	.	.	.	.	.
ENSMUSG00000002799	Jag2	chr12	-	114146800	114167706	15.4258	7.95396	0.515628	-0.956811	1.26e-46	4.83e-45	.	.	114168022	878	.	.
ENSMUSG00000034818	Brunol5	chr10	-	80921971	80945454	15.4344	10.1784	0.659464	-0.600818	2.69e-80	2.16e-78	80927510	325	.	.	.	.
ENSMUSG00000074217	2210011C24Rik	chr8	-	86534128	86535341	15.5172	7.37387	0.475206	-1.08156	3.91e-11	3.21e-10	.	.	.	.	.	.
ENSMUSG00000080979	AL928626.10	chr2	+	82347372	82347901	15.5276	9.84106	0.63378	-0.663059	3.99e-05	0.00017581	.	.	.	.	.	.
ENSMUSG00000017670	Elmo2	chr2	-	165114654	165151979	15.6448	9.05495	0.578782	-0.789248	3.8e-94	4.03e-92	.	.	165152090	2113	.	.
ENSMUSG00000054065	Pkp3	chr7	+	148264116	148276409	15.6917	8.02115	0.511173	-0.96953	7.13e-42	2.39e-40	.	.	.	.	.	.
ENSMUSG00000061046	Haghl	chr17	-	25916787	25922485	15.7226	10.0577	0.639701	-0.647133	2.69e-08	1.72e-07	.	.	.	.	25929065	1507
ENSMUSG00000029151	Slc30a3	chr5	-	31388478	31395988	15.777	9.15281	0.580137	-0.787219	4.03e-20	5.88e-19	.	.	.	.	31384018	2680
ENSMUSG00000029482	Aacs	chr5	+	125956183	125997782	15.8135	10.5241	0.66551	-0.588311	8.27e-18	1.06e-16	.	.	.	.	.	.
ENSMUSG00000041189	Chrnb1	chr11	-	69597537	69609445	15.8844	10.7197	0.674858	-0.568551	8.38e-12	7.26e-11	.	.	69609023	538	.	.
ENSMUSG00000078143	Ap1g1	chr8	-	112383883	112392332	15.892	10.3517	0.65138	-0.620352	7.96e-10	5.86e-09	.	.	.	.	.	.
ENSMUSG00000030587	2200002D01Rik	chr7	-	30031579	30033451	15.8945	10.8353	0.6817	-0.554283	2.51e-09	1.77e-08	.	.	.	.	.	.
ENSMUSG00000032083	Apoa1	chr9	+	46036662	46038549	15.9094	8.41878	0.52917	-0.922509	5.31e-13	5.02e-12	.	.	.	.	.	.
ENSMUSG00000069895	Atxn1l	chr8	-	112250350	112261639	15.938	10.8779	0.682516	-0.551309	1.8e-48	7.21e-47	.	.	.	.	.	.
ENSMUSG00000036845	Lin37	chr7	-	31340459	31344665	15.9725	10.9246	0.683964	-0.549635	1.99e-08	1.29e-07	.	.	31344739	3216	31337497	3215
ENSMUSG00000007946	Phox2a	chr7	+	108966826	108971680	15.9753	9.60579	0.601292	-0.73574	3.2e-15	3.52e-14	108970940	3352	.	.	.	.
ENSMUSG00000030339	Ltbr	chr6	-	125256588	125263903	16.1453	10.9829	0.680253	-0.55697	5.29e-12	4.65e-11	.	.	.	.	.	.
ENSMUSG00000022453	Naga	chr15	-	82159961	82169256	16.1472	10.6407	0.658981	-0.603064	3.21e-12	2.87e-11	.	.	.	.	82176769	1291
ENSMUSG00000064267	Hvcn1	chr5	+	122656812	122683549	16.2001	11.2703	0.695693	-0.523879	3.32e-26	6.49e-25	.	.	122656743	2854	.	.
ENSMUSG00000015745	Plekho1	chr3	-	95792351	95799924	16.3243	11.0921	0.679481	-0.558931	8.32e-10	6.11e-09	.	.	.	.	.	.
ENSMUSG00000038781	Stap2	chr17	-	56136503	56144993	16.3553	9.34873	0.571602	-0.810021	2.99e-12	2.68e-11	.	.	.	.	.	.
ENSMUSG00000043251	Exoc3l	chr8	-	107813823	107819998	16.3556	8.34748	0.510375	-0.972175	3.09e-33	7.9e-32	.	.	.	.	107807672	3568
ENSMUSG00000074358	Ccdc61	chr7	-	19476231	19495764	16.409	9.18688	0.559869	-0.838908	1.15e-19	1.63e-18	.	.	19495848	3166	.	.
ENSMUSG00000005699	Pard6a	chr8	+	108225053	108227393	16.4093	11.2726	0.686962	-0.542318	4.07e-19	5.6e-18	.	.	.	.	108216943	3570
ENSMUSG00000064647	SNORD58	chr18	+	75161108	75161173	16.4482	6.89674	0.4193	-1.64626	0.179688	0.314386	.	.	.	.	.	.
ENSMUSG00000041845	Rhod	chr19	-	4425458	4439432	16.5153	9.51446	0.576099	-0.79683	4.21e-28	8.84e-27	.	.	.	.	.	.
ENSMUSG00000033124	Atg9a	chr1	-	75177439	75188497	16.5173	10.3653	0.627543	-0.672862	1.77e-32	4.39e-31	.	.	75188572	77	.	.
ENSMUSG00000074634	EG633640	chr13	+	120281510	120284277	16.5876	11.4743	0.691742	-0.533153	1.21e-08	8.02e-08	.	.	.	.	.	.
ENSMUSG00000031667	Aktip	chr8	-	93635939	93655050	16.6119	9.93325	0.597958	-0.742794	1.7e-30	3.95e-29	.	.	.	.	93658094	3554
ENSMUSG00000005958	Ephb3	chr16	+	21204827	21223377	16.6235	11.0435	0.664329	-0.590311	6e-51	2.59e-49	.	.	21204769	1383	.	.
ENSMUSG00000064767	SNORD35	chr7	-	52378394	52378481	16.6705	10.2519	0.614973	-0.764908	0.264931	0.427053	.	.	.	.	52389953	3271
ENSMUSG00000042870	AL603864.8	chr8	+	77557584	77594020	16.7052	5.74728	0.344041	-1.83891	0.0351562	0.0821239	.	.	77557929	3526	.	.
ENSMUSG00000042198	Chchd7	chr4	+	3866034	3870675	16.8298	8.88625	0.528007	-0.92273	6.67e-38	1.97e-36	.	.	3865952	2391	.	.
ENSMUSG00000056216	Cebpg	chr7	-	35831440	35841522	16.8706	10.2854	0.609661	-0.716653	2.99e-10	2.28e-09	.	.	35841658	3229	.	.
ENSMUSG00000029552	Tes	chr6	+	17015148	17055823	16.951	11.7828	0.695113	-0.525237	1.71e-19	2.4e-18	17048724	2971	.	.	.	.
ENSMUSG00000007950	Abhd8	chr8	-	73980598	73987556	16.9859	9.05859	0.5333	-0.908679	2.4e-29	5.35e-28	73981704	3515	73987590	3516	.	.
ENSMUSG00000002249	Tead3	chr17	-	28468615	28487291	17.1584	10.1599	0.592124	-0.757144	1.38e-26	2.73e-25	.	.	.	.	.	.
ENSMUSG00000037852	Cpe	chr8	-	67071354	67171837	17.2194	10.027	0.58231	-0.781596	1.26e-22	2.07e-21	.	.	.	.	.	.
ENSMUSG00000066362	AC117677.9	chr8	+	89571618	89572074	17.2344	11.1565	0.64734	-0.686905	0.344928	0.524791	.	.	.	.	.	.
ENSMUSG00000036856	Wnt4	chr4	+	136833403	136855641	17.2563	9.69372	0.56175	-0.834292	1.6e-17	2.01e-16	.	.	.	.	.	.
ENSMUSG00000007207	Stx1a	chr5	+	135499351	135526970	17.2745	11.602	0.671626	-0.575339	1.55e-13	1.53e-12	.	.	.	.	135485082	2900
ENSMUSG00000052446	BC049349	chr8	+	74474936	74494232	17.34	11.7715	0.678866	-0.565532	0.00380347	0.0116154	.	.	74474893	3522	.	.
ENSMUSG00000026317	Cln8	chr8	+	14881334	14894716	17.3451	10.1021	0.582418	-0.780961	1.24e-29	2.78e-28	.	.	.	.	.	.
ENSMUSG00000016933	Plcg1	chr2	+	160557035	160588238	17.4231	12.1748	0.698777	-0.517442	3.23e-29	7.12e-28	.	.	160556960	2097	.	.
ENSMUSG00000033763	BC060632	chr8	+	113245375	113265300	17.4714	10.9553	0.627041	-0.673866	5.9e-42	1.99e-40	.	.	.	.	.	.
ENSMUSG00000065979	C530044N13Rik	chr16	-	11803813	11909516	17.5391	11.3301	0.645994	-0.630808	4.88e-43	1.69e-41	.	.	.	.	.	.
ENSMUSG00000057672	Pkn1	chr8	-	86193660	86223078	17.6326	10.3984	0.589729	-0.762848	4.94e-31	1.17e-29	.	.	.	.	86239101	3534
ENSMUSG00000029149	Krtcap3	chr5	+	31554063	31555570	17.6338	11.4107	0.64709	-0.630204	7.68e-09	5.19e-08	.	.	.	.	.	.
ENSMUSG00000041351	Rap1gap	chr4	+	137220640	137272485	17.716	9.74129	0.549859	-0.863297	1.26e-95	1.38e-93	.	.	.	.	.	.
ENSMUSG00000038102	D030016E14Rik	chr8	-	48575468	48618821	18.1361	9.94677	0.548453	-0.867142	3.37e-72	2.22e-70	.	.	48618870	3476	.	.
ENSMUSG00000038580	Sct	chr7	-	148464229	148465032	18.2916	6.54001	0.357542	-1.50187	6.59e-13	6.17e-12	.	.	.	.	.	.
ENSMUSG00000037415	Ranbp10	chr8	-	108292207	108351250	18.3379	12.7073	0.69295	-0.529498	1.98e-33	5.11e-32	.	.	.	.	.	.
ENSMUSG00000010067	Rassf1	chr9	+	107453885	107464594	18.4484	9.54549	0.517416	-0.95162	1.83e-54	8.52e-53	.	.	.	.	107465520	3780
ENSMUSG00000049577	Zfpm1	chr8	+	124806038	124861146	18.5021	11.3711	0.614586	-0.702997	8e-35	2.14e-33	.	.	.	.	.	.
ENSMUSG00000037148	Arhgap10	chr8	-	79774264	80041806	18.5407	9.05128	0.488185	-1.03617	4.74e-43	1.65e-41	.	.	.	.	.	.
ENSMUSG00000036030	Prtg	chr9	+	72655080	72765098	18.6506	11.6911	0.62685	-0.674208	7.85e-52	3.47e-50	.	.	.	.	72645404	3740
ENSMUSG00000029859	Epha1	chr6	-	42308485	42323267	18.8364	11.3688	0.603551	-0.729334	4.41e-30	1.01e-28	.	.	.	.	.	.
ENSMUSG00000029056	Pank4	chr4	+	154338231	154354980	18.8377	12.7735	0.678078	-0.561163	3.93e-19	5.42e-18	.	.	.	.	.	.
ENSMUSG00000084128	Rbm35b	chr8	-	108654218	108660874	18.8595	12.6098	0.668618	-0.58136	2.94e-23	4.99e-22	.	.	.	.	.	.
ENSMUSG00000028990	Lzic	chr4	+	148859337	148862231	18.9549	12.8043	0.675513	-0.566977	1.94e-13	1.89e-12	.	.	.	.	.	.
ENSMUSG00000031979	Cog2	chr8	+	127044666	127075905	19	13.2392	0.696798	-0.521718	5.04e-20	7.32e-19	.	.	.	.	.	.
ENSMUSG00000077185	SNORD102	chr5	+	147646409	147646480	19.0917	13.1367	0.688082	-0.616516	0.359283	0.542681	.	.	.	.	.	.
ENSMUSG00000024959	Bad	chr19	+	7016350	7026388	19.0956	8.15744	0.427188	-1.23044	4.23e-35	1.15e-33	7017005	1775	.	.	.	.
ENSMUSG00000044080	S100a1	chr3	-	90314955	90318314	19.2308	12.1848	0.633609	-0.660384	8.79e-11	7.01e-10	.	.	.	.	.	.
ENSMUSG00000042724	Map3k9	chr12	-	82815936	82882157	19.2561	12.7003	0.659546	-0.600925	2.03e-32	5.01e-31	.	.	82882307	830	.	.
ENSMUSG00000037295	Ldlrap1	chr4	-	134300649	134323939	19.3838	12.6191	0.651013	-0.620003	1.91e-22	3.11e-21	.	.	.	.	.	.
ENSMUSG00000029029	Wdr8	chr4	+	153516480	153530925	19.3881	13.2258	0.682159	-0.552716	1.84e-14	1.93e-13	.	.	.	.	153534941	2649
ENSMUSG00000022382	Wnt7b	chr15	-	85365868	85411159	19.4826	12.4081	0.636881	-0.651489	7.75e-33	1.95e-31	.	.	.	.	.	.
ENSMUSG00000056612	Ppp1r14b	chr19	+	7049537	7051814	19.6811	13.7254	0.697392	-0.524475	0.00214772	0.0069359	.	.	.	.	7054480	1776
ENSMUSG00000017466	Timp2	chr11	-	118162382	118216820	19.7852	13.5472	0.684712	-0.548318	2.14e-07	1.25e-06	.	.	.	.	.	.
ENSMUSG00000025732	9530058B02Rik	chr17	-	26000642	26005683	19.8494	13.8179	0.696138	-0.524973	1.32e-05	6.21e-05	.	.	.	.	.	.
ENSMUSG00000051159	Cited1	chrX	-	99442719	99447520	20.0817	12.5648	0.625681	-0.677505	7.92e-22	1.25e-20	.	.	.	.	.	.
ENSMUSG00000021286	Zfyve21	chr12	+	113052380	113066596	20.1736	7.49489	0.37152	-1.43313	6.56e-40	2.06e-38	.	.	113052311	875	.	.
ENSMUSG00000025484	Bet1l	chr7	-	148039282	148042282	20.2041	13.5716	0.671725	-0.575268	3.67e-12	3.28e-11	.	.	.	.	.	.
ENSMUSG00000075304	Sp5	chr2	+	70312979	70315786	20.208	10.0717	0.498403	-1.00602	1.54e-46	5.89e-45	.	.	.	.	.	.
ENSMUSG00000028483	Snapc3	chr4	+	83063627	83107750	20.4002	11.773	0.577101	-0.794285	9.2e-29	2e-27	.	.	.	.	83044612	2451
ENSMUSG00000048756	Foxo3	chr10	-	41901646	41996558	20.4555	13.639	0.666764	-0.584927	1.02e-78	7.9e-77	.	.	.	.	41997497	243
ENSMUSG00000062327	T	chr17	+	8627287	8635361	20.4604	5.09085	0.248815	-2.01148	1.62e-109	2.11e-107	.	.	.	.	.	.
ENSMUSG00000028962	Slc4a2	chr5	+	23929654	23933430	20.5429	13.1757	0.641374	-0.641308	1.69e-33	4.37e-32	.	.	.	.	.	.
ENSMUSG00000031634	Ufsp2	chr8	+	47060881	47082312	20.6043	14.3251	0.695249	-0.525807	1.48e-08	9.74e-08	.	.	.	.	.	.
ENSMUSG00000038059	2010002N04Rik	chr18	-	60633846	60661637	20.7731	13.691	0.659073	-0.602283	5.56e-20	8.04e-19	.	.	.	.	.	.
ENSMUSG00000031837	Efcbp2	chr8	+	121970618	121996540	20.8591	14.268	0.684015	-0.549214	3.51e-10	2.67e-09	.	.	.	.	.	.
ENSMUSG00000022617	Chkb	chr15	-	89246835	89260127	20.8838	14.5893	0.698592	-0.518972	6.41e-08	3.96e-07	.	.	.	.	.	.
ENSMUSG00000021062	Rab15	chr12	-	77898946	77923540	20.9314	11.1522	0.532798	-0.909042	1.37e-68	8.55e-67	.	.	.	.	.	.
ENSMUSG00000022090	Pdlim2	chr14	-	70564024	70577488	21.0773	12.4468	0.590529	-0.761784	1.11e-16	1.32e-15	.	.	.	.	.	.
ENSMUSG00000046337	BC050210	chr1	-	36619538	36740028	21.1434	14.7175	0.69608	-0.523366	5.74e-16	6.61e-15	.	.	.	.	36748257	25
ENSMUSG00000063382	Bcl9l	chr9	+	44307218	44318471	21.2465	13.4837	0.634634	-0.656332	3.32e-58	1.66e-56	.	.	.	.	44287905	3689
ENSMUSG00000010054	Tusc2	chr9	+	107465585	107468439	21.2589	13.0569	0.614186	-0.707442	5.45e-07	3.04e-06	.	.	107465520	3780	.	.
ENSMUSG00000070063	SNORA33	chr10	-	23505152	23505281	21.3827	12.8739	0.602072	-0.756446	0.0307865	0.073792	.	.	.	.	.	.
ENSMUSG00000025730	Rab40c	chr17	-	26019058	26056659	21.6162	14.774	0.683472	-0.549669	9.96e-20	1.43e-18	.	.	26056925	1509	.	.
ENSMUSG00000026956	Uap1l1	chr2	-	25215408	25221202	21.6417	11.1108	0.513398	-0.962615	3.73e-74	2.59e-72	.	.	.	.	.	.
ENSMUSG00000064768	SNORD60	chr17	+	24665420	24665498	22.0289	13.5472	0.614973	-0.764908	0.264931	0.427053	.	.	24665089	1498	.	.
ENSMUSG00000006731	B4galnt1	chr10	+	126602246	126609385	22.0574	14.0241	0.635801	-0.654179	8.22e-24	1.43e-22	.	.	.	.	126620892	399
ENSMUSG00000004891	Nes	chr3	+	87774999	87777313	22.159	15.1633	0.684296	-0.54742	7.46e-102	8.96e-100	.	.	.	.	.	.
ENSMUSG00000019194	Scn1b	chr7	-	31901543	31911964	22.1732	12.3963	0.559066	-0.840641	3.15e-23	5.33e-22	.	.	.	.	.	.
ENSMUSG00000025224	Gbf1	chr19	+	46227047	46360999	22.1906	15.0247	0.677073	-0.56289	8.83e-46	3.29e-44	.	.	46226940	1847	.	.
ENSMUSG00000026249	Serpine2	chr1	-	79790771	79855271	22.3173	13.7517	0.61619	-0.699537	3.99e-24	7.08e-23	.	.	.	.	.	.
ENSMUSG00000061232	H2-K1	chr17	-	34132961	34137234	22.3396	15.5011	0.693886	-0.528208	6.74e-12	5.88e-11	.	.	.	.	34117583	1556
ENSMUSG00000032643	Fhl3	chr4	+	124377944	124385338	22.3629	14.6279	0.654114	-0.613469	9.04e-16	1.03e-14	.	.	.	.	.	.
ENSMUSG00000063696	AC141641.4	chr8	-	105388678	105389777	22.5372	15.4333	0.684789	-0.550663	0.000657637	0.00236951	.	.	.	.	.	.
ENSMUSG00000002290	AC129188.3	chr19	-	7471990	7473611	22.5722	15.5315	0.688082	-0.542667	0.000124547	0.000508265	.	.	.	.	.	.
ENSMUSG00000014470	Rnf166	chr8	-	124990046	124999964	22.73	14.1841	0.624027	-0.681367	1.9e-21	2.94e-20	.	.	.	.	.	.
ENSMUSG00000059013	Sh2d3c	chr2	+	32576574	32610514	22.7898	12.7324	0.558691	-0.840363	4.15e-79	3.26e-77	32607058	1928	.	.	32583107	1927
ENSMUSG00000011752	Pgam1	chr19	+	41986360	41993154	22.7951	11.9943	0.52618	-1.03155	0.21004	0.357473	.	.	.	.	.	.
ENSMUSG00000043687	1190005I06Rik	chr8	-	123132501	123158392	22.8001	11.9441	0.523861	-0.936884	5.5e-14	5.57e-13	123150544	3605	.	.	.	.
ENSMUSG00000014778	Fhod1	chr8	-	107853062	107871853	22.8298	14.3825	0.629987	-0.667142	5.7e-38	1.69e-36	.	.	.	.	107879364	3569
ENSMUSG00000022558	D330001F17Rik	chr15	+	76210690	76270174	22.8448	15.5615	0.681186	-0.554137	1.91e-46	7.25e-45	.	.	76210830	1256	.	.
ENSMUSG00000002602	Axl	chr7	-	26542291	26573706	22.8725	15.4905	0.677253	-0.562634	7.26e-32	1.77e-30	.	.	.	.	.	.
ENSMUSG00000000120	Ngfr	chr11	-	95430131	95449049	22.9766	15.9173	0.692762	-0.529958	5.64e-28	1.18e-26	.	.	.	.	.	.
ENSMUSG00000039960	Rhou	chr8	+	126177828	126186663	23.0512	14.8339	0.64352	-0.636387	4.4e-40	1.39e-38	.	.	.	.	.	.
ENSMUSG00000030720	Cln3	chr7	-	133714720	133729331	23.178	13.8024	0.595494	-0.748276	1.49e-63	8.51e-62	.	.	.	.	.	.
ENSMUSG00000071379	Hpcal1	chr12	+	17697619	17798732	23.2336	14.2935	0.615207	-0.702092	9.1e-20	1.3e-18	.	.	.	.	.	.
ENSMUSG00000022601	Rpl24	chr16	+	55966387	55971548	23.2815	14.5372	0.624412	-0.694519	0.0126026	0.0337561	.	.	.	.	.	.
ENSMUSG00000029135	Fosl2	chr5	+	32438844	32460204	23.3198	12.5337	0.537472	-0.896696	6.87e-49	2.79e-47	.	.	.	.	.	.
ENSMUSG00000033170	Card10	chr15	-	78605567	78633472	23.3689	13.8931	0.594511	-0.750719	1.05e-56	5.11e-55	.	.	.	.	.	.
ENSMUSG00000017307	Acot8	chr2	-	164618267	164630382	23.3867	15.0185	0.642179	-0.640098	9.95e-17	1.19e-15	.	.	164630437	2111	.	.
ENSMUSG00000028786	Tmem54	chr4	+	128782791	128788870	23.4975	11.6242	0.4947	-1.01837	1.78e-23	3.04e-22	.	.	.	.	.	.
ENSMUSG00000064254	Ethe1	chr7	+	25372561	25393944	23.6006	11.8558	0.50235	-0.995377	4.17e-30	9.62e-29	.	.	.	.	.	.
ENSMUSG00000020230	Prmt2	chr10	-	75669966	75700610	23.6841	15.4314	0.651553	-0.618379	8.07e-49	3.28e-47	.	.	.	.	.	.
ENSMUSG00000022816	Fstl1	chr16	+	37776958	37836600	23.7319	15.3136	0.645276	-0.632458	3.36e-39	1.04e-37	.	.	.	.	.	.
ENSMUSG00000045438	Cox19	chr5	-	139812142	139821187	23.8634	15.4894	0.649086	-0.625735	8.43e-09	5.68e-08	.	.	.	.	.	.
ENSMUSG00000005873	Reep5	chr18	-	34504542	34533069	24.4224	15.8174	0.647659	-0.627211	2.1e-33	5.41e-32	.	.	.	.	.	.
ENSMUSG00000024619	Cdx1	chr18	-	61178515	61195853	24.4356	13.4766	0.551517	-0.8597	1.15e-35	3.19e-34	.	.	.	.	.	.
ENSMUSG00000066441	Rdh11	chr12	-	80275323	80293280	24.4571	16.822	0.687818	-0.540827	3.53e-13	3.37e-12	.	.	.	.	.	.
ENSMUSG00000004044	Ptrf	chr11	-	100818046	100832201	24.5795	15.237	0.619907	-0.690153	8.23e-79	6.39e-77	.	.	.	.	.	.
ENSMUSG00000036894	Rap2b	chr3	+	61168428	61172625	24.6456	15.8158	0.641729	-0.640288	2.89e-55	1.38e-53	.	.	.	.	61167665	2262
ENSMUSG00000015652	Steap1	chr5	-	5736316	5749326	24.7366	17.0263	0.688305	-0.540052	9.17e-11	7.3e-10	.	.	.	.	.	.
ENSMUSG00000001622	Csn3	chr5	+	88354603	88361690	24.7898	10.3424	0.417206	-1.26234	3.43e-106	4.4e-104	.	.	.	.	.	.
ENSMUSG00000055707	Klhl26	chr8	-	72974126	73000842	24.9238	10.1596	0.407628	-1.29574	1.92e-125	2.96e-123	.	.	.	.	.	.
ENSMUSG00000051578	Cmtm4	chr8	-	106878415	106919596	25.588	16.3311	0.638232	-0.64904	9.1e-17	1.09e-15	106898422	3566	.	.	.	.
ENSMUSG00000056204	Pgpep1	chr8	-	73173009	73183580	25.6311	16.2039	0.632198	-0.662751	1.39e-17	1.76e-16	.	.	.	.	73197273	3504
ENSMUSG00000022139	Mbnl2	chr14	+	120674890	120830919	25.7313	16.3244	0.634416	-0.657162	8.22e-30	1.86e-28	120818431	1196	120674850	1195	.	.
ENSMUSG00000008384	Sertad1	chr7	+	28271928	28275335	25.7525	16.1136	0.62571	-0.677689	1.1e-17	1.41e-16	.	.	.	.	28258704	3198
ENSMUSG00000038295	Atg9b	chr5	-	23889998	23897961	25.8894	13.2431	0.511526	-0.967756	4.31e-90	4.23e-88	.	.	.	.	23900171	2674
ENSMUSG00000028776	Tinagl	chr4	-	129841697	129852046	26.0521	17.8347	0.68458	-0.547084	2.66e-31	6.35e-30	.	.	.	.	129866159	2537
ENSMUSG00000029161	Cgref1	chr5	-	31235518	31247853	26.071	16.4311	0.630245	-0.667397	1.01e-15	1.15e-14	.	.	.	.	.	.
ENSMUSG00000032306	Mpi	chr9	-	57392062	57400570	26.1394	12.8489	0.491551	-1.02619	1.72e-43	6.08e-42	.	.	.	.	57409009	3717
ENSMUSG00000022257	Laptm4b	chr15	+	34167780	34214050	26.1423	17.3459	0.663518	-0.592672	1.58e-17	1.99e-16	.	.	.	.	.	.
ENSMUSG00000020644	Id2	chr12	-	25778665	25780957	26.1685	16.791	0.641649	-0.641284	6.34e-17	7.71e-16	.	.	25781044	763	.	.
ENSMUSG00000031706	Rfx1	chr8	+	86590734	86620891	26.3027	17.9968	0.684218	-0.547818	3.82e-34	1.01e-32	.	.	86590573	3537	.	.
ENSMUSG00000002625	Akap8l	chr17	-	32458369	32487526	26.33	15.0018	0.569762	-0.812779	6.7e-30	1.52e-28	.	.	32487616	1547	.	.
ENSMUSG00000025504	Eps8l2	chr7	+	148524778	148548919	26.3384	17.1905	0.652678	-0.616156	1.04e-27	2.14e-26	.	.	148524824	3407	.	.
ENSMUSG00000022610	Mapk12	chr15	-	88961014	88971133	26.3857	14.7514	0.559066	-0.840472	1.63e-25	3.05e-24	.	.	88971584	1308	.	.
ENSMUSG00000029032	Arhgef16	chr4	-	153652594	153656608	26.627	15.5743	0.584907	-0.774437	3.15e-43	1.1e-41	.	.	.	.	.	.
ENSMUSG00000022199	Slc22a17	chr14	-	55525563	55531969	26.7067	14.3798	0.538434	-0.893714	5.13e-82	4.3e-80	.	.	.	.	55512864	1137
ENSMUSG00000030035	Wbp1	chr6	-	83069037	83071553	26.7532	14.0566	0.525419	-0.930347	3.47e-28	7.35e-27	.	.	83071610	3031	.	.
ENSMUSG00000065541	mmu-mir-24-2	chr8	+	86732713	86732820	27.053	6.04977	0.223627	-2.28369	7.51e-07	4.12e-06	.	.	.	.	86747284	3539
ENSMUSG00000035342	Lzts2	chr19	+	45089665	45101594	27.0636	18.0714	0.667739	-0.583086	5.5e-32	1.35e-30	.	.	.	.	.	.
ENSMUSG00000022892	App	chr16	-	84954684	85173950	27.1054	17.1822	0.633902	-0.658151	1.31e-40	4.23e-39	.	.	.	.	.	.
ENSMUSG00000051397	Tacstd2	chr6	-	67484052	67485816	27.1901	15.716	0.578006	-0.792538	2.33e-20	3.44e-19	.	.	.	.	.	.
ENSMUSG00000039828	Wdr70	chr15	-	7823054	8049209	27.2137	16.1916	0.59498	-0.750306	5.1e-24	9e-23	.	.	.	.	.	.
ENSMUSG00000028466	Creb3	chr4	+	43575203	43579932	27.2442	17.1809	0.630627	-0.666258	5.47e-19	7.49e-18	.	.	43575509	2419	.	.
ENSMUSG00000070167	SNORA57	chr19	-	8963027	8963175	27.4963	17.8651	0.649726	-0.636416	0.0247935	0.0608957	.	.	.	.	8945913	1783
ENSMUSG00000037827	Tom1	chr6	+	128594930	128596409	27.6615	18.5682	0.671263	-0.576701	2.91e-09	2.03e-08	.	.	.	.	.	.
ENSMUSG00000000743	Chmp1a	chr8	-	125728163	125736660	27.713	18.7606	0.676958	-0.563636	2.63e-17	3.26e-16	.	.	.	.	.	.
ENSMUSG00000001750	Tcirg1	chr19	-	3896049	3903072	27.7583	18.1672	0.654479	-0.612282	2.02e-23	3.45e-22	.	.	.	.	.	.
ENSMUSG00000032883	Acsl3	chr1	+	78654399	78703562	27.82	16.5754	0.595809	-0.747485	1.21e-67	7.47e-66	.	.	.	.	.	.
ENSMUSG00000030533	Unc45a	chr7	-	87470177	87485891	28.0553	18.2944	0.652083	-0.617229	1.55e-45	5.74e-44	.	.	.	.	87469390	3329
ENSMUSG00000002393	Nr2f6	chr8	-	73898021	73905805	28.1988	15.9922	0.567124	-0.819042	2.34e-46	8.82e-45	.	.	.	.	73920820	3514
ENSMUSG00000025268	Maged2	chrX	-	147240912	147248888	28.3183	15.335	0.541524	-0.885391	3.09e-91	3.12e-89	.	.	.	.	.	.
ENSMUSG00000004951	Hspb1	chr5	+	136363788	136365433	28.4432	19.1979	0.674955	-0.569301	2.97e-07	1.7e-06	.	.	.	.	.	.
ENSMUSG00000035863	Palm	chr10	+	79256316	79283641	28.4606	18.5336	0.651202	-0.619326	4.76e-33	1.21e-31	.	.	.	.	.	.
ENSMUSG00000004565	Pnpla6	chr8	+	3515383	3544266	28.9211	20.1074	0.695249	-0.524729	9.87e-32	2.4e-30	3516650	3426	.	.	.	.
ENSMUSG00000031570	Ppapdc1b	chr8	+	26830532	26835359	29.0361	15.8296	0.54517	-0.876674	7.01e-31	1.66e-29	.	.	26830711	3460	.	.
ENSMUSG00000021453	Gadd45g	chr13	+	51942046	51943837	29.0429	19.3109	0.664909	-0.589966	4.95e-13	4.7e-12	.	.	.	.	.	.
ENSMUSG00000024212	Mllt1	chr17	-	57032034	57074836	29.0706	18.9023	0.650223	-0.621357	1.91e-45	7.05e-44	.	.	57074968	1616	.	.
ENSMUSG00000040734	Ppp1r13l	chr7	+	19945097	19946665	29.1243	18.1596	0.623519	-0.681984	6.71e-44	2.39e-42	.	.	.	.	19930631	3173
ENSMUSG00000019782	Rwdd1	chr10	-	33716360	33739430	29.1539	17.3766	0.596029	-0.751798	1.75e-06	9.17e-06	.	.	.	.	.	.
ENSMUSG00000002661	Alkbh7	chr17	+	57136761	57138734	29.2804	19.1874	0.655299	-0.611868	1.03e-08	6.92e-08	.	.	57136687	1617	.	.
ENSMUSG00000030397	Mark4	chr7	-	20010815	20013650	29.3806	18.6364	0.634309	-0.657174	4.81e-45	1.76e-43	.	.	.	.	.	.
ENSMUSG00000024942	Capn1	chr19	-	5988545	6015184	29.386	20.5293	0.69861	-0.517902	2.01e-22	3.26e-21	.	.	.	.	.	.
ENSMUSG00000081766	AL646096.8-204	chr11	+	88833970	88834316	29.5902	19.5718	0.661431	-0.601045	0.000193582	0.000765369	.	.	.	.	.	.
ENSMUSG00000047139	Cd24a	chr10	+	43298974	43304068	29.7271	18.3747	0.618114	-0.694931	1.24e-26	2.46e-25	.	.	.	.	.	.
ENSMUSG00000024050	Wiz	chr17	-	32490999	32525589	29.7546	18.7646	0.630644	-0.665237	2.82e-144	5.6e-142	.	.	.	.	.	.
ENSMUSG00000003348	Mobkl2a	chr10	-	80148000	80164565	29.8399	19.8742	0.666028	-0.588282	1.78e-08	1.16e-07	.	.	80164891	309	.	.
ENSMUSG00000002603	Tgfb1	chr7	+	26472020	26490096	29.8941	17.2826	0.578125	-0.791641	1.26e-30	2.93e-29	.	.	.	.	26465739	3190
ENSMUSG00000075924	SNORD14	chr9	+	40612077	40612163	29.9838	17.2419	0.57504	-0.838908	0.0488739	0.109079	.	.	.	.	40609288	3676
ENSMUSG00000031751	Amfr	chr8	-	96495487	96536563	30.0627	17.0113	0.56586	-0.822035	1.49e-65	8.92e-64	.	.	.	.	.	.
ENSMUSG00000031875	Cmtm3	chr8	+	106864493	106871572	30.0814	17.058	0.56706	-0.819608	2.68e-31	6.4e-30	.	.	.	.	.	.
ENSMUSG00000031770	Herpud1	chr8	+	96910337	96919277	30.3582	20.6996	0.681845	-0.553123	1.2e-19	1.7e-18	.	.	96910279	3561	.	.
ENSMUSG00000000738	Spg7	chr8	+	125586841	125603887	30.4251	20.4116	0.67088	-0.576445	2.4e-24	4.28e-23	125590070	3625	.	.	.	.
ENSMUSG00000007888	Crlf1	chr8	+	73017056	73027980	30.5244	10.8958	0.356954	-1.48885	6.65e-77	4.91e-75	.	.	.	.	.	.
ENSMUSG00000035671	Zswim4	chr8	-	86734576	86760954	30.5967	16.4307	0.537009	-0.897574	2.91e-78	2.22e-76	86747284	3539	86761085	3540	.	.
ENSMUSG00000020423	Btg2	chr1	-	135971746	135975697	30.644	18.6811	0.609616	-0.714433	7.78e-60	4.05e-58	.	.	.	.	135959690	130
ENSMUSG00000027472	Pdrg1	chr2	-	152834625	152841163	30.7772	20.987	0.6819	-0.553316	9.36e-14	9.33e-13	.	.	.	.	.	.
ENSMUSG00000018920	Cxcl16	chr11	-	70267484	70273486	30.8089	16.103	0.522674	-0.93686	1.48e-62	8.23e-61	.	.	.	.	.	.
ENSMUSG00000025316	Banp	chr8	+	124473649	124521083	30.9512	21.4613	0.693392	-0.528652	2.81e-27	5.74e-26	.	.	.	.	.	.
ENSMUSG00000004945	5730437N04Rik	chr17	-	5410863	5440260	31.5605	19.7241	0.624964	-0.682507	4.42e-06	2.21e-05	.	.	.	.	.	.
ENSMUSG00000036620	Mgat4b	chr11	+	50024391	50044601	31.6312	20.4471	0.646421	-0.630553	9.23e-17	1.1e-15	.	.	.	.	.	.
ENSMUSG00000020099	Unc5b	chr10	-	60225357	60294329	31.6795	21.7567	0.686775	-0.542267	1.99e-63	1.13e-61	60278902	262	.	.	.	.
ENSMUSG00000028392	Bspry	chr4	+	62141084	62158211	32.0163	20.5502	0.641866	-0.640083	2.73e-42	9.29e-41	.	.	.	.	.	.
ENSMUSG00000032491	Nradd	chr9	-	110523640	110526867	32.7335	19.9744	0.610211	-0.713884	3.91e-20	5.72e-19	.	.	.	.	.	.
ENSMUSG00000024381	Bin1	chr18	+	32536870	32595390	33.0671	21.5	0.650192	-0.621717	3.93e-26	7.63e-25	.	.	.	.	.	.
ENSMUSG00000000792	Slc5a5	chr8	-	73406787	73416656	33.1659	13.8886	0.418762	-1.25683	6.53e-119	9.79e-117	.	.	.	.	73421405	3510
ENSMUSG00000022098	Bmp1	chr14	-	70874363	70920067	33.2116	21.3123	0.641711	-0.64025	3.06e-72	2.02e-70	.	.	.	.	.	.
ENSMUSG00000022091	Sorbs3	chr14	-	70580274	70607444	33.2545	21.0428	0.63278	-0.66077	3.07e-36	8.68e-35	.	.	.	.	.	.
ENSMUSG00000064542	SNORD38	chr4	-	116826697	116826767	33.9245	10.3451	0.304945	-1.9093	0.00249392	0.00795699	.	.	.	.	116808798	2485
ENSMUSG00000030095	Tmem43	chr6	+	91423696	91438453	33.9336	23.6781	0.697778	-0.51963	3.03e-22	4.87e-21	.	.	.	.	.	.
ENSMUSG00000050912	Tmem123	chr9	+	7764040	7794333	34.04	21.559	0.633345	-0.659326	7.94e-50	3.3e-48	.	.	.	.	.	.
ENSMUSG00000026958	Dpp7	chr2	-	25207795	25211865	34.3388	23.0578	0.671479	-0.575444	1.21e-16	1.44e-15	.	.	.	.	.	.
ENSMUSG00000030688	Stard10	chr7	+	108465599	108495140	34.5841	17.5741	0.508155	-0.97815	1.33e-40	4.28e-39	.	.	.	.	.	.
ENSMUSG00000035964	Tmem59l	chr8	-	73007774	73011257	34.8024	19.7596	0.567766	-0.817778	4.64e-32	1.14e-30	.	.	.	.	.	.
ENSMUSG00000031530	Dusp4	chr8	+	35870350	35882948	35.0415	20.6631	0.589674	-0.76246	5.29e-65	3.11e-63	.	.	.	.	.	.
ENSMUSG00000047264	Zfp358	chr8	+	3493137	3497208	35.055	16.6875	0.476037	-1.07177	3.97e-84	3.48e-82	.	.	.	.	.	.
ENSMUSG00000047777	Phf13	chr4	-	151363741	151370367	35.0687	23.2491	0.662958	-0.593628	2.25e-24	4.03e-23	.	.	.	.	151360210	2640
ENSMUSG00000000078	Klf6	chr13	+	5860734	5869639	35.1322	23.633	0.672688	-0.5722	3.49e-62	1.93e-60	.	.	.	.	.	.
ENSMUSG00000031532	Tmem66	chr8	+	35217616	35233899	35.5071	20.7356	0.583985	-0.776752	2.35e-41	7.74e-40	.	.	.	.	.	.
ENSMUSG00000048310	Pskh1	chr8	+	108424340	108455678	35.5206	24.7682	0.697292	-0.520622	7.4e-23	1.23e-21	.	.	108424220	3572	.	.
ENSMUSG00000028703	Lrrc41	chr4	+	115747873	115769648	35.6553	24.7365	0.693767	-0.527791	7.49e-34	1.95e-32	.	.	.	.	.	.
ENSMUSG00000041736	Tspo	chr15	+	83394002	83404631	35.6685	24.1276	0.676439	-0.565271	6.53e-11	5.27e-10	.	.	.	.	.	.
ENSMUSG00000060860	Ube2s	chr7	-	4759615	4763942	35.7749	11.0348	0.30845	-1.83891	0.00187823	0.00614524	.	.	.	.	4764461	3144
ENSMUSG00000037664	Cdkn1c	chr7	-	150644254	150646955	35.8268	17.5259	0.489183	-1.03253	2.15e-71	1.4e-69	.	.	.	.	150666914	3415
ENSMUSG00000038604	2310066E14Rik	chr8	+	108129128	108146094	35.8497	22.8158	0.636429	-0.652224	1.87e-63	1.06e-61	.	.	.	.	.	.
ENSMUSG00000028923	Necap2	chr4	-	140622426	140634272	36.044	24.4082	0.677179	-0.562943	1.15e-23	1.98e-22	.	.	.	.	140616577	2605
ENSMUSG00000000544	Gpa33	chr1	+	168060368	168096641	36.0542	20.7277	0.574905	-0.799182	5.84e-58	2.89e-56	.	.	168060513	165	.	.
ENSMUSG00000020900	Myh10	chr11	+	68505416	68630134	36.2499	17.8348	0.491996	-1.02352	1.95e-283	1.3e-280	.	.	68505352	530	.	.
ENSMUSG00000050288	Fzd2	chr11	+	102465744	102469372	36.7375	23.9438	0.651753	-0.618021	3.63e-39	1.12e-37	.	.	.	.	.	.
ENSMUSG00000028967	Errfi1	chr4	+	150228027	150243001	36.7487	25.6734	0.69862	-0.517552	4.48e-74	3.08e-72	.	.	.	.	.	.
ENSMUSG00000043866	Taf10	chr7	-	112887906	112892875	36.7743	19.8172	0.538888	-0.895246	3.76e-15	4.1e-14	.	.	.	.	.	.
ENSMUSG00000075876	SNORD14	chr9	+	40611665	40611751	36.8372	15.3261	0.416049	-1.32434	0.00126356	0.00428818	.	.	.	.	40609288	3676
ENSMUSG00000024410	3110002H16Rik	chr18	+	12327225	12339625	37.4372	19.1403	0.511265	-0.969131	5.87e-46	2.2e-44	.	.	.	.	.	.
ENSMUSG00000006587	Snai3	chr8	-	124978105	124984592	37.5177	21.6048	0.575857	-0.796974	2.54e-44	9.15e-43	.	.	.	.	124967476	3617
ENSMUSG00000030630	Fah	chr7	-	91733668	91754337	37.5717	25.2356	0.671665	-0.57531	5.23e-13	4.94e-12	.	.	.	.	.	.
ENSMUSG00000028277	Ube2j1	chr4	+	33118390	33139338	37.7023	23.0176	0.610507	-0.713134	5.6e-21	8.48e-20	.	.	.	.	.	.
ENSMUSG00000027134	Agpat7	chr2	+	112079624	112087268	38.012	24.3114	0.639572	-0.645542	2.66e-26	5.23e-25	.	.	.	.	.	.
ENSMUSG00000047986	4432412L15Rik	chr8	+	86545369	86554194	38.3453	20.3231	0.530002	-0.916543	2.63e-80	2.12e-78	.	.	.	.	.	.
ENSMUSG00000027551	Zfp64	chr2	-	168718830	168781087	38.7267	27.0588	0.698711	-0.517358	2.08e-77	1.54e-75	.	.	.	.	.	.
ENSMUSG00000015312	Gadd45b	chr10	+	80392835	80394949	39.2282	26.4775	0.674962	-0.56836	1.49e-11	1.27e-10	.	.	.	.	80402068	313
ENSMUSG00000034330	Plcg2	chr8	+	120022190	120159040	39.5197	25.7754	0.652217	-0.616878	2e-53	9.07e-52	.	.	.	.	.	.
ENSMUSG00000057411	Fam173a	chr17	-	25927452	25929332	39.8457	26.147	0.656207	-0.609014	7.79e-14	7.81e-13	.	.	25929065	1507	.	.
ENSMUSG00000051495	Irf2bp2	chr8	-	129112195	129117336	39.9767	26.1194	0.653367	-0.614422	1.07e-41	3.57e-40	.	.	.	.	.	.
ENSMUSG00000058454	Dhcr7	chr7	+	151009049	151010120	39.9948	10.9794	0.27452	-1.86646	7.31e-275	4.72e-272	.	.	.	.	151015990	3419
ENSMUSG00000041782	Lad1	chr1	+	137715174	137729918	40.351	26.8356	0.665055	-0.588874	2.21e-34	5.83e-33	.	.	.	.	.	.
ENSMUSG00000076012	mmu-mir-705	chr6	-	85286285	85286367	40.4781	19.3971	0.4792	-1.109	0.00535486	0.0158115	.	.	.	.	85283087	3034
ENSMUSG00000016528	Mapkapk2	chr1	-	132950280	132994144	40.5749	27.211	0.670636	-0.576749	1.36e-38	4.12e-37	.	.	.	.	.	.
ENSMUSG00000003573	Homer3	chr8	+	72806725	72818260	40.6511	23.2098	0.570952	-0.809103	2.02e-63	1.14e-61	.	.	.	.	.	.
ENSMUSG00000030680	2900092E17Rik	chr7	-	134144995	134159998	40.8599	28.4723	0.696827	-0.52165	2.66e-20	3.91e-19	.	.	134159729	3381	.	.
ENSMUSG00000026437	Pctk3	chr1	-	134010126	134036262	40.9996	24.4975	0.597505	-0.743406	2.46e-63	1.39e-61	.	.	.	.	.	.
ENSMUSG00000044600	9130011J15Rik	chr8	-	75089086	75094987	41.443	26.1531	0.631064	-0.665106	1.24e-21	1.93e-20	.	.	.	.	.	.
ENSMUSG00000033998	Kcnk1	chr8	+	128519001	128554583	41.8356	26.1366	0.624746	-0.679119	4.35e-46	1.64e-44	.	.	.	.	.	.
ENSMUSG00000026972	Arrdc1	chr2	-	24780871	24790772	42.3536	28.5681	0.674513	-0.568402	2.38e-40	7.62e-39	.	.	.	.	.	.
ENSMUSG00000064829	SNORD36	chr2	+	26767737	26767811	42.4056	25.8628	0.609891	-0.751446	0.0854331	0.172316	.	.	.	.	.	.
ENSMUSG00000031568	Rwdd4a	chr8	+	48619017	48638179	42.8695	23.5376	0.549053	-0.867219	6.78e-20	9.77e-19	.	.	48618870	3476	.	.
ENSMUSG00000069682	AC158592.4	chr10	-	29418602	29419096	42.9266	29.3578	0.683906	-0.557137	0.018509	0.0470936	.	.	.	.	.	.
ENSMUSG00000063838	Cdc42ep5	chr7	-	4102861	4116462	42.9807	29.6255	0.689275	-0.537739	1.62e-13	1.59e-12	.	.	.	.	.	.
ENSMUSG00000018648	Dusp14	chr11	-	83861542	83881859	43.0461	28.9647	0.672877	-0.571783	2.41e-65	1.44e-63	.	.	.	.	83882439	588
ENSMUSG00000020282	Rhbdf1	chr11	-	32109584	32122300	43.4398	28.262	0.650602	-0.620357	7.26e-79	5.66e-77	.	.	.	.	.	.
ENSMUSG00000025608	Podxl	chr6	-	31469487	31513981	43.5115	27.7979	0.638864	-0.646574	4.23e-116	6.04e-114	.	.	.	.	.	.
ENSMUSG00000021701	Plk2	chr13	+	111185251	111191052	43.7041	30.3318	0.694026	-0.527235	1.65e-35	4.53e-34	.	.	.	.	.	.
ENSMUSG00000026509	Capn2	chr1	-	184397390	184447655	43.9624	28.4614	0.647403	-0.627488	1.16e-74	8.15e-73	.	.	.	.	.	.
ENSMUSG00000032577	Mapkapk3	chr9	-	107157257	107192208	44.2739	27.866	0.629401	-0.668125	2.14e-112	2.87e-110	.	.	.	.	107198939	3775
ENSMUSG00000065147	SNORA31	chr14	+	76247711	76247841	44.3331	22.8455	0.515313	-0.971359	4.49e-05	0.000196044	.	.	.	.	.	.
ENSMUSG00000081352	AL844191.16	chr4	-	40063848	40064266	44.3823	28.7201	0.647108	-0.629994	1.74e-09	1.25e-08	.	.	.	.	.	.
ENSMUSG00000002332	Dhrs1	chr14	-	56357856	56364436	44.4562	30.0815	0.676656	-0.564201	3.99e-19	5.49e-18	.	.	.	.	.	.
ENSMUSG00000014602	Kif1a	chr1	-	94912032	94965095	44.5436	25.8581	0.580513	-0.784849	1.23e-125	1.92e-123	.	.	.	.	.	.
ENSMUSG00000028063	Lmna	chr3	-	88285069	88307257	44.7547	30.1837	0.674424	-0.568535	1.07e-48	4.31e-47	.	.	.	.	.	.
ENSMUSG00000024197	M6prbp1	chr17	-	56418384	56429934	44.8721	31.2355	0.696101	-0.522987	2.72e-29	6.03e-28	.	.	56429996	1608	.	.
ENSMUSG00000031754	Nudt21	chr8	-	96543302	96560939	44.9756	27.2996	0.606986	-0.731993	0.00247299	0.00790119	.	.	.	.	.	.
ENSMUSG00000001555	Fkbp10	chr11	+	100277010	100286138	45.0256	31.4075	0.697547	-0.519923	1.4e-35	3.87e-34	.	.	.	.	100259283	635
ENSMUSG00000031479	Vps36	chr8	+	23303280	23331315	45.0745	27.9075	0.619142	-0.692936	1.84e-18	2.45e-17	.	.	.	.	.	.
ENSMUSG00000031467	Agpat5	chr8	+	18846276	18891361	45.4157	30.1378	0.663599	-0.592537	8.42e-17	1.01e-15	.	.	.	.	.	.
ENSMUSG00000040212	Emp3	chr7	-	53173392	53176219	45.5064	23.5201	0.516853	-0.955273	5.78e-19	7.9e-18	.	.	.	.	53157098	3287
ENSMUSG00000023039	Krt7	chr15	+	101241473	101242414	45.5629	22.2752	0.488889	-1.03354	1.35e-62	7.55e-61	.	.	.	.	.	.
ENSMUSG00000005483	Dnajb1	chr8	+	86132073	86135801	46.0524	31.5166	0.684365	-0.547469	3.14e-38	9.43e-37	.	.	.	.	86118408	3533
ENSMUSG00000038894	Irs2	chr8	-	10986979	11008458	46.4695	24.314	0.523224	-0.934778	2.16e-184	6.2e-182	.	.	.	.	11009031	3436
ENSMUSG00000031776	Arl2bp	chr8	+	97190549	97198327	46.514	29.3638	0.631288	-0.664062	5.74e-46	2.15e-44	.	.	.	.	.	.
ENSMUSG00000049091	Sephs2	chr7	-	134416074	134417433	46.673	25.5269	0.546931	-0.87133	2.09e-56	1e-54	.	.	134417612	3384	134401238	3383
ENSMUSG00000065124	SNORA65	chr2	+	32818810	32818940	46.9032	32.3285	0.68926	-0.549402	0.0507296	0.112433	.	.	.	.	.	.
ENSMUSG00000032316	Clk3	chr9	-	57598517	57613667	47.2817	30.9654	0.654913	-0.611074	2.23e-35	6.09e-34	57606600	3719	.	.	.	.
ENSMUSG00000034789	Rab24	chr13	-	55420583	55423341	47.5641	33.0039	0.693883	-0.527979	3.45e-15	3.77e-14	.	.	.	.	.	.
ENSMUSG00000044279	Crb3	chr17	+	57198527	57205335	47.9331	29.0793	0.606663	-0.721457	6.7e-59	3.41e-57	.	.	.	.	.	.
ENSMUSG00000023911	Flywch2	chr17	-	23913882	23923048	48.2694	27.5473	0.570699	-0.810894	1.17e-21	1.83e-20	.	.	.	.	23908641	1494
ENSMUSG00000081413	AL845164.5	chr2	+	118833881	118834387	48.5843	30.7047	0.631988	-0.66526	2.33e-07	1.36e-06	.	.	.	.	.	.
ENSMUSG00000036534	Slc38a7	chr8	-	98359819	98377439	49.4107	32.5001	0.657755	-0.604609	3.52e-65	2.09e-63	.	.	.	.	.	.
ENSMUSG00000049686	Tmem142a	chr5	+	123465082	123480165	49.4716	32.5667	0.658292	-0.603403	2.3e-74	1.6e-72	.	.	123464954	2859	.	.
ENSMUSG00000031545	Agpat6	chr8	-	24283417	24318925	49.539	34.1979	0.690323	-0.534887	3.63e-47	1.41e-45	.	.	.	.	.	.
ENSMUSG00000021222	Wdr21	chr12	+	84861415	84882938	49.8753	30.6461	0.614455	-0.703199	8.21e-41	2.68e-39	.	.	84861404	831	.	.
ENSMUSG00000034765	Dusp5	chr19	+	53603598	53616921	50.0849	30.5909	0.610781	-0.71193	3.44e-37	9.98e-36	.	.	.	.	53602978	1860
ENSMUSG00000037725	Ckap2	chr8	-	23278623	23296291	50.0915	31.7889	0.634616	-0.656371	1.35e-58	6.8e-57	.	.	.	.	.	.
ENSMUSG00000056737	Capg	chr6	+	72494384	72512977	50.113	32.9549	0.657611	-0.605131	1.51e-35	4.17e-34	.	.	.	.	.	.
ENSMUSG00000059851	Suv420h2	chr7	+	4691716	4699116	50.6156	30.2575	0.59779	-0.742484	2.65e-137	5.07e-135	.	.	4691457	3143	.	.
ENSMUSG00000079033	Mef2b	chr8	+	72676676	72691387	50.6254	27.1631	0.536552	-0.898655	3.36e-104	4.26e-102	.	.	.	.	72696251	3499
ENSMUSG00000037221	Mospd3	chr5	-	138037872	138042272	51.3697	34.2544	0.666821	-0.584983	1.12e-39	3.51e-38	.	.	.	.	.	.
ENSMUSG00000067847	2010100O12Rik	chr2	+	155969774	155971533	51.7358	34.3231	0.663431	-0.592669	4.94e-22	7.84e-21	.	.	.	.	.	.
ENSMUSG00000044786	Zfp36	chr7	-	29161802	29164274	52.1046	31.0664	0.596232	-0.746505	2.9e-61	1.56e-59	.	.	.	.	29177823	3200
ENSMUSG00000028266	Lmo4	chr3	-	143851493	143865281	52.7531	30.0951	0.570489	-0.809996	5.67e-128	9.24e-126	.	.	.	.	143868501	2371
ENSMUSG00000051154	Commd3	chr2	+	18594010	18597857	53.4733	36.6389	0.685181	-0.546504	5.43e-12	4.77e-11	.	.	.	.	.	.
ENSMUSG00000039886	Tmem120a	chr5	-	136211354	136220141	54.4029	34.9415	0.642272	-0.639639	6.19e-21	9.35e-20	.	.	.	.	.	.
ENSMUSG00000031812	Map1lc3b	chr8	+	124114367	124121947	54.8728	33.6418	0.613087	-0.706516	2.84e-35	7.71e-34	.	.	.	.	124109408	3609
ENSMUSG00000037266	D4Wsu53e	chr4	+	134479506	134483586	55.0649	38.3759	0.696921	-0.521094	3.59e-62	1.98e-60	.	.	134479460	2571	.	.
ENSMUSG00000008167	Fbxw9	chr8	+	87583953	87591020	55.2366	31.2412	0.565589	-0.822762	8.47e-62	4.63e-60	.	.	.	.	.	.
ENSMUSG00000031485	Prosc	chr8	+	28153026	28160712	55.4474	35.5163	0.64054	-0.643012	9.68e-49	3.93e-47	.	.	.	.	.	.
ENSMUSG00000064844	SNORD58	chr18	+	75161533	75161598	55.5128	29.8859	0.53836	-0.954386	0.0729514	0.150608	.	.	.	.	.	.
ENSMUSG00000054612	Mgmt	chr7	+	144086293	144319870	55.8712	39.0977	0.699784	-0.515858	6.82e-13	6.37e-12	.	.	.	.	.	.
ENSMUSG00000038000	Acd	chr8	-	108222057	108224984	56.7872	38.844	0.684028	-0.548283	6.91e-29	1.5e-27	.	.	.	.	108216943	3570
ENSMUSG00000065818	SNORD35	chr7	-	52381715	52381805	57.0548	32.7595	0.574176	-0.81928	0.00704075	0.0202122	.	.	.	.	52389953	3271
ENSMUSG00000049231	AC079042.31-201	chr3	+	107782549	107782786	57.727	35.8732	0.621428	-0.688604	7.2e-11	5.8e-10	.	.	.	.	.	.
ENSMUSG00000031503	Col4a2	chr8	+	11312804	11449287	58.6768	27.4678	0.46812	-1.09533	9.32e-294	6.42e-291	.	.	.	.	.	.
ENSMUSG00000064514	SNORD18	chr9	+	64024929	64025000	58.7437	24.6312	0.4193	-1.31696	0.00219019	0.00705541	.	.	.	.	.	.
ENSMUSG00000030800	Prss8	chr7	-	135069238	135073627	59.1044	38.713	0.654992	-0.610639	8.93e-82	7.42e-80	.	.	.	.	.	.
ENSMUSG00000004567	Mcoln1	chr8	+	3500456	3515232	59.3506	41.0995	0.692486	-0.530445	1.71e-35	4.7e-34	.	.	.	.	3516650	3426
ENSMUSG00000046402	Rbp1	chr9	+	98323379	98346970	59.6754	37.0897	0.621523	-0.687168	9.69e-22	1.52e-20	.	.	.	.	.	.
ENSMUSG00000025856	Pdgfa	chr5	-	139451967	139470991	60.3617	37.6469	0.623689	-0.681379	5.25e-76	3.8e-74	139467189	2917	.	.	.	.
ENSMUSG00000031799	Tpm4	chr8	+	74658873	74668608	62.4755	36.5729	0.585396	-0.772967	3.57e-67	2.18e-65	.	.	.	.	.	.
ENSMUSG00000025232	Hexa	chr9	+	59387473	59412912	62.6818	40.4427	0.645207	-0.632624	2.73e-38	8.21e-37	59396795	3723	.	.	.	.
ENSMUSG00000006517	Mvd	chr8	-	124957495	124967322	62.767	32.6762	0.520595	-0.942432	8.31e-80	6.58e-78	.	.	124967476	3617	.	.
ENSMUSG00000018339	Gpx3	chr11	+	54715954	54723078	63.8211	43.4506	0.680819	-0.555032	1.17e-32	2.93e-31	.	.	.	.	.	.
ENSMUSG00000053398	Phgdh	chr3	-	98117092	98143913	64.5722	41.4283	0.641582	-0.642076	3e-11	2.49e-10	.	.	.	.	.	.
ENSMUSG00000082286	BX572640.9	chr11	+	3025906	3029399	64.6563	19.0637	0.294847	-1.76491	8.41e-115	1.18e-112	.	.	.	.	3023888	419
ENSMUSG00000031604	Sc4mol	chr8	-	67196935	67212589	65.1818	33.1035	0.507863	-0.978026	1.5e-109	1.98e-107	.	.	.	.	.	.
ENSMUSG00000060152	Pop5	chr5	+	115685844	115691000	65.5513	15.971	0.243642	-2.0396	7.37e-216	3.05e-213	115687985	2809	.	.	115676764	2808
ENSMUSG00000076275	mmu-mir-675	chr7	-	149762968	149763052	66.2162	12.1707	0.183803	-2.5494	4.11e-11	3.37e-10	.	.	.	.	.	.
ENSMUSG00000039450	Dcxr	chr11	-	120586712	120588595	66.9708	42.4688	0.634139	-0.658001	3.51e-23	5.93e-22	.	.	.	.	.	.
ENSMUSG00000038416	Cdc16	chr8	+	13757675	13781938	67.2882	46.3551	0.688904	-0.537932	2.69e-36	7.61e-35	.	.	.	.	.	.
ENSMUSG00000023972	Ptk7	chr17	-	46701399	46766453	68.3127	45.2812	0.662852	-0.59338	1.19e-102	1.47e-100	46760889	1581	.	.	.	.
ENSMUSG00000031622	Sin3b	chr8	+	75247186	75263809	69.2446	45.6021	0.658566	-0.602782	2.5e-82	2.13e-80	.	.	.	.	.	.
ENSMUSG00000046223	Plaur	chr7	+	25247518	25260892	70.1131	48.0553	0.685397	-0.545367	9.64e-31	2.26e-29	.	.	.	.	.	.
ENSMUSG00000050335	Lgals3	chr14	+	47987425	48000093	70.1925	48.1833	0.686445	-0.543278	6.33e-24	1.1e-22	.	.	.	.	47974157	1119
ENSMUSG00000027562	Car2	chr3	+	14886425	14900769	70.849	32.8095	0.46309	-1.11139	5.05e-113	6.96e-111	.	.	.	.	.	.
ENSMUSG00000028680	Plk3	chr4	-	116801259	116806549	70.8912	48.7953	0.688312	-0.539107	4.22e-46	1.59e-44	116804759	2484	.	.	.	.
ENSMUSG00000019960	Dusp6	chr10	+	98725864	98730122	71.1128	39.7307	0.558699	-0.840093	2.02e-159	4.86e-157	.	.	.	.	.	.
ENSMUSG00000080896	AL806520.36	chrX	+	36322993	36323170	71.961	22.9891	0.319467	-2.42387	0.125	0.2335	.	.	.	.	.	.
ENSMUSG00000010047	Hyal2	chr9	+	107471447	107475107	72.1692	49.6409	0.687841	-0.540083	1.53e-48	6.16e-47	.	.	.	.	107465520	3780
ENSMUSG00000025809	Itgb1	chr8	+	131209553	131257100	72.3186	43.8493	0.606335	-0.721964	6.76e-163	1.69e-160	.	.	131209687	3632	.	.
ENSMUSG00000014856	Tmem208	chr8	+	107850261	107852946	72.49	46.8096	0.645738	-0.631604	2.73e-28	5.82e-27	.	.	.	.	.	.
ENSMUSG00000022564	Grina	chr15	+	76077236	76080334	72.5428	49.2221	0.678525	-0.559822	5.42e-42	1.83e-40	.	.	.	.	76086721	1252
ENSMUSG00000025408	Ddit3	chr10	+	126727829	126733344	73.5069	31.2687	0.425384	-1.23465	5.95e-79	4.66e-77	.	.	.	.	126726409	403
ENSMUSG00000006378	Gcat	chr15	+	78861303	78868778	73.6918	47.1441	0.639747	-0.644886	3.56e-40	1.13e-38	.	.	.	.	.	.
ENSMUSG00000029484	Anxa3	chr5	+	97222403	97274987	73.8886	44.9196	0.607937	-0.718561	5.11e-45	1.87e-43	.	.	.	.	.	.
ENSMUSG00000023905	Tnfrsf12a	chr17	-	23812413	23814416	74.0253	44.6857	0.603655	-0.728891	4.9e-38	1.46e-36	.	.	.	.	.	.
ENSMUSG00000009563	Tor2a	chr2	+	32612753	32617764	75.1436	47.108	0.626906	-0.674059	1.83e-54	8.52e-53	.	.	.	.	32607058	1928
ENSMUSG00000074796	Slc4a11	chr2	-	130509848	130514301	75.293	41.8637	0.55601	-0.847102	3.34e-136	6.28e-134	.	.	.	.	.	.
ENSMUSG00000024608	Rps14	chr18	+	60934163	60938200	75.4405	51.8392	0.687154	-0.542108	6.72e-15	7.24e-14	.	.	.	.	.	.
ENSMUSG00000031502	Col4a1	chr8	-	11198422	11312826	75.5254	35.7324	0.473117	-1.07993	0	0	.	.	.	.	.	.
ENSMUSG00000003309	Ap1m2	chr9	-	21099900	21116777	75.7618	43.5786	0.575206	-0.798292	6.26e-75	4.44e-73	21113736	3651	.	.	.	.
ENSMUSG00000018569	Cldn7	chr11	+	69778280	69781312	75.7941	44.6433	0.589008	-0.763856	2.6e-134	4.67e-132	.	.	.	.	.	.
ENSMUSG00000037656	Slc20a2	chr8	+	23587171	23680079	76.676	52.3268	0.68244	-0.551348	2.91e-94	3.11e-92	23649188	3452	.	.	.	.
ENSMUSG00000046733	Gprc5a	chr6	+	135015668	135034727	77.4535	51.7631	0.668312	-0.581617	1.76e-64	1.01e-62	.	.	.	.	.	.
ENSMUSG00000019158	Tmem160	chr7	+	17038127	17040838	79.1952	35.9737	0.454241	-1.14016	2.99e-55	1.42e-53	.	.	17038252	3161	.	.
ENSMUSG00000028583	Pdpn	chr4	-	142857333	142889467	79.4201	51.0541	0.642835	-0.637727	1.09e-70	7.03e-69	.	.	.	.	.	.
ENSMUSG00000020108	Ddit4	chr10	-	59412422	59414518	80.145	49.1983	0.613866	-0.704302	5.95e-78	4.49e-76	.	.	.	.	.	.
ENSMUSG00000041801	Phlda3	chr1	+	137662695	137665713	81.3575	51.1001	0.628093	-0.671286	1.64e-60	8.66e-59	.	.	.	.	.	.
ENSMUSG00000005161	Prdx2	chr8	+	87493485	87498733	81.8499	56.1007	0.685409	-0.545161	1.48e-57	7.29e-56	.	.	.	.	.	.
ENSMUSG00000071657	Bscl2	chr19	+	8911956	8923173	82.0326	53.7008	0.654627	-0.611714	5.68e-35	1.53e-33	.	.	.	.	.	.
ENSMUSG00000078035	mmu-mir-293	chr7	+	3220343	3220423	83.2692	42.5299	0.510752	-0.990912	0.000717191	0.00256515	.	.	.	.	.	.
ENSMUSG00000038650	Rnh1	chr7	-	148346226	148354835	83.8412	56.7551	0.676936	-0.563231	3.6e-39	1.12e-37	.	.	.	.	.	.
ENSMUSG00000052837	Junb	chr8	-	87500810	87502617	84.8817	43.376	0.511017	-0.96919	4.3e-91	4.3e-89	.	.	.	.	.	.
ENSMUSG00000031591	Asah1	chr8	-	42425550	42460127	86.3257	56.234	0.651416	-0.618584	1.99e-68	1.24e-66	.	.	.	.	.	.
ENSMUSG00000028792	Ak2	chr4	+	128669201	128679501	88.9835	52.9295	0.594823	-0.750015	4.73e-51	2.04e-49	128670468	2527	128668875	2526	.	.
ENSMUSG00000007041	Clic1	chr17	+	35186910	35195694	93.6244	59.6656	0.637286	-0.650521	1.2e-35	3.33e-34	.	.	.	.	35183895	1562
ENSMUSG00000024646	Cyb5	chr18	+	85020729	85049793	94.0807	55.2127	0.586865	-0.769701	4.92e-38	1.47e-36	.	.	85020653	1750	.	.
ENSMUSG00000007659	Bcl2l1	chr2	-	152593051	152657418	94.4251	65.3379	0.691955	-0.53131	1.12e-170	2.96e-168	.	.	152657201	2072	.	.
ENSMUSG00000020277	Pfkl	chr10	-	77449691	77472552	95.2886	59.2795	0.622106	-0.684999	1.27e-92	1.31e-90	.	.	77472573	291	.	.
ENSMUSG00000060032	H2afj	chr6	+	136756768	136758595	98.7318	68.415	0.692939	-0.529834	7.72e-18	9.95e-17	.	.	136756768	3116	.	.
ENSMUSG00000047281	Sfn	chr4	-	133156470	133158083	99.6433	54.1578	0.543517	-0.880097	1.36e-88	1.28e-86	.	.	.	.	.	.
ENSMUSG00000074403	AC125099.3-204	chr3	+	96072576	96073064	99.8643	64.0412	0.641282	-0.65707	0.0313018	0.0743548	.	.	.	.	.	.
ENSMUSG00000026879	Gsn	chr2	+	35111926	35163420	100.518	57.5209	0.572247	-0.80551	5.51e-152	1.16e-149	.	.	.	.	.	.
ENSMUSG00000023048	Prr13	chr15	+	102289458	102291019	101.824	53.7871	0.528237	-0.92207	1.39e-38	4.21e-37	.	.	102289572	1348	.	.
ENSMUSG00000000031	H19	chr7	-	149761433	149764048	106.428	14.8965	0.139968	-2.83828	0	0	.	.	.	.	.	.
ENSMUSG00000003037	Rab8a	chr8	+	74685098	74707803	109.18	75.1278	0.688107	-0.539564	1.47e-41	4.89e-40	.	.	74685203	3523	.	.
ENSMUSG00000019433	Gipc1	chr8	+	86176576	86188687	111.192	73.383	0.659966	-0.599779	2.99e-61	1.61e-59	.	.	.	.	.	.
ENSMUSG00000032060	Cryab	chr9	+	50560862	50564738	112.143	73.398	0.654505	-0.611959	1.16e-36	3.31e-35	.	.	.	.	.	.
ENSMUSG00000022114	Spry2	chr14	-	106291165	106296036	114.494	73.5361	0.642268	-0.638955	1.78e-86	1.63e-84	.	.	.	.	.	.
ENSMUSG00000068240	RP23-24J10.5	chr4	-	3900238	3900742	115.652	79.7436	0.689515	-0.541365	0.00174175	0.00573685	.	.	.	.	.	.
ENSMUSG00000065628	SNORD33	chr7	-	52382233	52382317	116.105	73.0243	0.62895	-0.677846	0.00165074	0.00546581	.	.	.	.	52389953	3271
ENSMUSG00000082431	AC158402.6	chr1	-	101687005	101687602	116.713	78.8538	0.675623	-0.566282	4.04e-23	6.79e-22	.	.	.	.	.	.
ENSMUSG00000019851	Perp	chr10	+	18564876	18576879	120.234	63.5065	0.528191	-0.921112	1.29e-200	4.66e-198	.	.	.	.	.	.
ENSMUSG00000081051	AC102483.8	chr1	+	97395141	97395805	121.461	79.8321	0.657268	-0.607211	5.49e-10	4.09e-09	.	.	.	.	.	.
ENSMUSG00000048583	Igf2	chr7	-	149836672	149844709	122.078	44.1486	0.361643	-1.46743	0	0	.	.	.	.	.	.
ENSMUSG00000006360	Crip1	chr12	+	114390222	114392088	122.581	79.4435	0.64809	-0.627404	2.76e-11	2.3e-10	.	.	.	.	114394530	879
ENSMUSG00000062382	CT009486.7	chr13	+	74543843	74544765	123.362	34.4837	0.279533	-26.6504	0.25	0.406855	.	.	.	.	74537102	1029
ENSMUSG00000042745	Id1	chr2	+	152561986	152563146	126.483	42.5065	0.336066	-1.57361	0	0	.	.	.	.	.	.
ENSMUSG00000058833	2810428I15Rik	chr8	-	73028190	73030620	132.152	90.9116	0.687934	-0.540176	1.91e-22	3.11e-21	.	.	.	.	.	.
ENSMUSG00000031714	Gab1	chr8	-	83288332	83404378	135.839	12.0101	0.0884143	-3.50045	0	0	83383249	3531	.	.	.	.
ENSMUSG00000031807	Pgls	chr8	+	74116074	74120168	145.335	91.9021	0.632347	-0.661584	7.49e-53	3.35e-51	.	.	.	.	.	.
ENSMUSG00000032231	Anxa2	chr9	+	69301426	69339602	157.907	102.392	0.648432	-0.625259	1.63e-58	8.19e-57	.	.	.	.	.	.
ENSMUSG00000006519	Cyba	chr8	-	124948671	124956840	160.606	84.1929	0.524221	-0.932503	3.35e-69	2.11e-67	.	.	.	.	124967476	3617
ENSMUSG00000071076	AC162446.2	chr8	+	73221637	73224515	171.556	97.5134	0.568405	-0.815172	3.45e-212	1.34e-209	.	.	.	.	.	.
ENSMUSG00000005481	Ddx39	chr8	+	86239075	86247247	174.929	118.185	0.675621	-0.565794	3.24e-156	7.37e-154	.	.	86239101	3534	.	.
ENSMUSG00000031838	Ifi30	chr8	-	73286672	73290562	179.639	112.97	0.62887	-0.669484	2.52e-63	1.42e-61	.	.	.	.	73278435	3505
ENSMUSG00000021477	Ctsl	chr13	-	64464521	64471614	180.641	116.225	0.643405	-0.636386	2.57e-94	2.75e-92	.	.	.	.	.	.
ENSMUSG00000041203	2310036O22Rik	chr8	+	87550731	87554184	181.396	121.97	0.672396	-0.572848	1.73e-56	8.38e-55	.	.	.	.	.	.
ENSMUSG00000020176	Grb10	chr11	-	11830510	11927974	186.278	124.212	0.666808	-0.584687	0	0	.	.	.	.	.	.
ENSMUSG00000005054	Cstb	chr10	+	77888414	77890364	194.315	133.48	0.686926	-0.542093	9.66e-36	2.68e-34	.	.	.	.	.	.
ENSMUSG00000029860	Zyx	chr6	+	42299826	42308391	194.367	130.574	0.671793	-0.574001	8.19e-145	1.64e-142	.	.	.	.	.	.
ENSMUSG00000070436	Serpinh1	chr7	-	106493884	106501740	201.968	130.011	0.643721	-0.635582	7.8e-189	2.48e-186	.	.	.	.	.	.
ENSMUSG00000037894	H2afz	chr3	+	137527450	137529886	206.394	143.24	0.694013	-0.537253	0.0270735	0.0658619	.	.	.	.	.	.
ENSMUSG00000072772	Grcc10	chr6	-	124689200	124691392	214.08	140.8	0.657696	-0.604955	1.07e-34	2.84e-33	.	.	.	.	.	.
ENSMUSG00000081677	AL596258.15	chr11	+	102407015	102407336	222.37	148.496	0.66779	-0.583033	2.64e-28	5.64e-27	.	.	.	.	.	.
ENSMUSG00000020911	Krt19	chr11	-	100003433	100009979	222.599	91.5913	0.411464	-1.28148	0	0	.	.	.	.	.	.
ENSMUSG00000007721	Ccdc124	chr8	-	73392125	73397389	226.937	133.459	0.58809	-0.766152	3.55e-112	4.73e-110	.	.	.	.	.	.
ENSMUSG00000049382	Krt8	chr15	-	101827141	101834773	237.413	145.742	0.613877	-0.704243	1.5e-87	1.38e-85	.	.	.	.	.	.
ENSMUSG00000083992	AL592222.11	chr11	-	86443929	86444528	242.411	156.769	0.646708	-0.629167	2.46e-48	9.83e-47	.	.	.	.	.	.
ENSMUSG00000028195	Cyr61	chr3	-	145309934	145312949	242.655	149.768	0.617206	-0.69626	1.21e-261	7.13e-259	.	.	.	.	.	.
ENSMUSG00000006356	Crip2	chr12	+	114378446	114383715	244.893	168.761	0.689121	-0.537313	4.86e-76	3.53e-74	.	.	.	.	114394530	879
ENSMUSG00000053560	Ier2	chr8	-	87185229	87186751	264.497	152.49	0.576527	-0.794796	2.32e-126	3.67e-124	.	.	.	.	.	.
ENSMUSG00000019362	D8Ertd738e	chr8	-	86770135	86773660	279.347	188.368	0.674316	-0.568728	5.73e-57	2.79e-55	.	.	.	.	86761085	3540
ENSMUSG00000030672	Mylpf	chr7	+	134355121	134357812	288.882	199.003	0.688873	-0.537926	8.83e-47	3.41e-45	.	.	.	.	134352573	3382
ENSMUSG00000010760	Phlda2	chr7	-	150687449	150688446	290.442	160.834	0.553754	-0.852927	3.62e-161	8.81e-159	.	.	.	.	.	.
ENSMUSG00000022474	Pmm1	chr15	-	81781537	81791299	290.941	198.136	0.681019	-0.554352	1.78e-99	2.09e-97	.	.	.	.	.	.
ENSMUSG00000050708	Ftl1	chr7	-	52713313	52715254	295.479	179.265	0.606692	-0.721898	9.14e-28	1.89e-26	.	.	.	.	52721827	3278
ENSMUSG00000023906	Cldn6	chr17	+	23816331	23819413	303.336	174.731	0.576031	-0.795884	1.35656898830623e-316	1.00182619786415e-313	.	.	.	.	.	.
ENSMUSG00000041959	S100a10	chr3	+	93359001	93368565	309.268	213.385	0.689969	-0.535576	1.23e-60	6.54e-59	.	.	.	.	.	.
ENSMUSG00000001025	S100a6	chr3	+	90416815	90418336	324.34	218.902	0.674916	-0.567379	1.16e-79	9.15e-78	.	.	.	.	.	.
ENSMUSG00000007891	Ctsd	chr7	-	149557052	149568572	354.079	224.44	0.633871	-0.657797	2.37378780200885e-318	1.81796978535273e-315	.	.	.	.	.	.
ENSMUSG00000031447	Lamp1	chr8	+	13159134	13175338	355.91	241.877	0.679602	-0.557286	2.92e-246	1.47e-243	.	.	.	.	.	.
ENSMUSG00000062825	Actg1	chr11	-	120207003	120209856	397.071	241.386	0.607917	-0.721991	1.04e-07	6.29e-07	.	.	.	.	.	.
ENSMUSG00000076036	AC151602.4	chr7	-	52713458	52713567	415.729	215.868	0.519252	-0.947969	4.96e-23	8.29e-22	.	.	.	.	52721827	3278
ENSMUSG00000031708	1600014K23Rik	chr8	-	86095598	86118328	421.937	250.247	0.593092	-0.753857	2.58e-149	5.38e-147	.	.	86118408	3533	.	.
ENSMUSG00000027239	Mdk	chr2	-	91769961	91771845	449.214	298.181	0.663784	-0.591268	1.27e-257	7.12e-255	91770138	1993	.	.	.	.
ENSMUSG00000047501	Cldn4	chr5	-	135420995	135422804	451.498	303.196	0.671535	-0.574579	2.03e-115	2.88e-113	135421517	2898	.	.	.	.
ENSMUSG00000003814	Calr	chr8	-	87365748	87370833	509.753	352.023	0.690576	-0.534167	2.21e-263	1.35e-260	.	.	.	.	.	.
ENSMUSG00000023043	Krt18	chr15	+	101858646	101862457	539.408	320.853	0.594824	-0.749535	0	0	.	.	.	.	.	.
ENSMUSG00000006589	Aprt	chr8	-	125098536	125100807	724.484	439.132	0.606131	-0.722389	1.55e-273	9.74e-271	.	.	125100796	3619	.	.
ENSMUSG00000068220	Lgals1	chr15	+	78757154	78760895	1568.88	930.281	0.592958	-0.75408	0	0	.	.	.	.	.	.
ENSMUSG00000017778	Cox7c	chr13	-	86184420	86186065	2550.12	1769.45	0.693868	-0.527935	8.44e-17	1.02e-15	.	.	.	.	.	.
ENSMUSG00000031765	Mt1	chr8	+	96702988	96704225	6122.63	3795	0.619831	-0.690063	0	0	.	.	.	.	96707394	3559
ENSMUSG00000031762	Mt2	chr8	+	96696517	96697467	8790.05	5599.71	0.637051	-0.650535	0	0	.	.	.	.	96707394	3559
ENSMUSG00000058443	AC160997.5	chr9	-	50152344	50153072	Inf	Inf	0.279533	-26.6504	0.25	0.406855	.	.	.	.	.	.
ENSMUSG00000069304	RP23-38E20.5	chr13	-	21924925	21925444	Inf	Inf	0.279533	-2.29834	0.0224609	0.0558767	.	.	.	.	.	.
ENSMUSG00000070194	U1	chr11	+	87240217	87240381	Inf	Inf	0.372711	-26.0655	0.5	0.688441	.	.	.	.	.	.
ENSMUSG00000062328	Rpl17	chr18	+	75160130	75163035	Inf	Inf	0.4792	-1.109	0.00535486	0.0158115	.	.	.	.	.	.
ENSMUSG00000064997	SNORA25	chr13	+	62238289	62238422	Inf	Inf	0.559066	-25.0655	1	1	.	.	.	.	62231155	972
ENSMUSG00000066809	Rpl41	chr9	-	24905847	24905925	Inf	Inf	0.559066	-25.0655	1	1	.	.	.	.	.	.
ENSMUSG00000069648	AC152922.5-201	chr10	-	43176121	43176321	Inf	Inf	0.559066	-25.0655	1	1	.	.	.	.	.	.
ENSMUSG00000072451	AC124113.9	chr5	-	106291584	106292764	Inf	Inf	0.559066	-25.0655	1	1	.	.	.	.	106305533	2760
ENSMUSG00000075978	U1	chr3	+	96132347	96132513	Inf	Inf	0.559066	-25.0655	1	1	.	.	.	.	.	.
ENSMUSG00000081604	AL662838.12	chr11	-	93898531	93898942	Inf	Inf	0.559066	-25.0655	1	1	.	.	.	.	.	.
ENSMUSG00000034892	Rps29	chr12	-	70258708	70260173	Inf	Inf	0.609544	-0.716253	3.42e-13	3.27e-12	.	.	70260188	793	.	.
ENSMUSG00000069188	BX682541.5	chr2	-	4880508	4880822	Inf	Inf	0.67088	-0.838908	0.6875	0.876108	.	.	.	.	.	.
ENSMUSG00000048087	AC139039.9	chr16	-	46153109	46155190	Inf	Inf	0.698833	-0.646263	0.548828	0.738894	.	.	.	.	.	.

## Sheet: Sheet2
Ensembl_Gene_Id	Gene_Name	Chromosome	Strand	start	end	ARN 10_1(wtEScells) RPKM	ARN 36_1 (Prep1_KO) RPKM	ratio Prep1_KO/wt_EScells	logratio1	p.value.1	adj.p.value.1	intra	intra	promoter	promoter	close	close
ENSMUSG00000069045	Ddx3y	chrY	-	597157	623056	0.0107234	3.72894	347.739	33.5027	1.17e-97	1.34e-95	.	.	.	.	.	.
ENSMUSG00000069049	Eif2s3y	chrY	+	346985	365037	0.0264725	8.70233	328.731	33.4213	3.07e-92	3.14e-90	.	.	.	.	.	.
ENSMUSG00000068457	Uty	chrY	-	433303	582134	0.00794447	2.54053	319.786	33.3814	7.85e-90	7.59e-88	.	.	.	.	.	.
ENSMUSG00000055609	Hba-x	chr11	+	32176399	32178116	0.069149	10.7472	155.42	32.3351	8.97e-44	3.19e-42	.	.	.	.	.	.
ENSMUSG00000052187	Hbb-y	chr7	-	111000258	111001754	0.0663235	8.00912	120.758	31.968	3.85e-34	1.01e-32	.	.	.	.	.	.
ENSMUSG00000069053	Ube1y1	chrY	+	155155	180667	0.037202	1.03992	27.9533	29.8115	5.96e-08	3.68e-07	.	.	.	.	.	.
ENSMUSG00000052217	Hbb-bh1	chr7	-	110990149	110991678	0.0685343	1.7625	25.7171	29.686	2.38e-07	1.39e-06	.	.	.	.	.	.
ENSMUSG00000057000	Nxf3	chrX	-	132606637	132619794	0.651345	12.6858	19.4763	4.31567	3.83e-187	1.15e-184	.	.	.	.	132602757	3888
ENSMUSG00000019102	Aldh3a1	chr11	+	61021038	61025835	0.0989745	1.77067	17.8901	4.46487	2.74e-21	4.21e-20	.	.	.	.	.	.
ENSMUSG00000037535	1700021A07Rik	chr10	+	21145109	21145552	0.0784744	1.05294	13.4176	28.686	0.000488281	0.00180009	.	.	.	.	.	.
ENSMUSG00000050424	Pnma5	chrX	-	70279326	70282442	1.55498	20.4932	13.1791	3.72901	0	0	.	.	.	.	.	.
ENSMUSG00000022432	Smc1b	chr15	-	84895120	84962387	0.132742	1.57081	11.8336	3.67894	3.6e-29	7.93e-28	.	.	.	.	.	.
ENSMUSG00000039209	Rpl39l	chr16	+	10170318	10174723	1.54417	17.5536	11.3677	3.54356	2.52e-78	1.93e-76	.	.	.	.	.	.
ENSMUSG00000030206	Gsg1	chr6	-	135187346	135204188	0.0896524	1.00243	11.1813	3.7758	1.54e-12	1.4e-11	.	.	.	.	.	.
ENSMUSG00000042386	Tex13	chrX	-	137342845	137347972	0.569471	6.04908	10.6223	3.45007	9.43e-65	5.49e-63	.	.	.	.	.	.
ENSMUSG00000036585	Fgf1	chr18	-	38998326	39078425	0.109047	1.1029	10.114	3.39813	6.89e-42	2.32e-40	39077871	1691	.	.	.	.
ENSMUSG00000046101	6030422M02Rik	chr1	+	9898718	9931035	0.146859	1.44503	9.83957	3.38716	4.87e-28	1.02e-26	.	.	.	.	.	.
ENSMUSG00000072249	EG434729	chrX	+	8640215	8640948	0.843659	8.07066	9.56625	3.40902	8.26e-17	9.95e-16	.	.	.	.	.	.
ENSMUSG00000058028	Zfp371	chr7	+	6173879	6191025	0.208638	1.95111	9.35166	3.34696	2.99e-19	4.14e-18	.	.	.	.	6191592	3148
ENSMUSG00000084632	U2	chr17	-	29126921	29127093	0.237234	2.12207	8.94506	28.0339	0.0078125	0.0220482	.	.	.	.	.	.
ENSMUSG00000078503	RP23-282N17.7	chr4	+	145100661	145129091	0.298649	2.6603	8.90779	3.19793	1.34e-47	5.26e-46	.	.	.	.	.	.
ENSMUSG00000050545	A830093I24Rik	chr12	-	4753021	4776073	0.14721	1.28937	8.75871	3.24082	4.82e-19	6.6e-18	.	.	4776083	743	.	.
ENSMUSG00000026656	Fcgr2b	chr1	-	172890688	172906258	0.177414	1.48779	8.386	3.2986	2.42e-10	1.86e-09	.	.	.	.	.	.
ENSMUSG00000056436	Cyct	chr2	-	76191998	76198507	4.89013	38.3476	7.84184	2.98781	3.67e-96	4.08e-94	.	.	.	.	.	.
ENSMUSG00000083714	AL806531.12	chrX	+	8620852	8621368	3.21255	24.426	7.6033	3.20549	6.68e-08	4.11e-07	.	.	.	.	.	.
ENSMUSG00000080869	AL929399.6	chr4	+	15413512	15413937	0.17523	1.17558	6.7088	27.5485	0.03125	0.0742659	.	.	.	.	.	.
ENSMUSG00000061619	AL732619.13	chr4	-	52509702	52510178	0.158971	1.06651	6.7088	27.5485	0.03125	0.0742659	.	.	.	.	.	.
ENSMUSG00000059361	Nrsn2	chr2	-	152194490	152202374	0.734879	4.87538	6.63425	2.77072	9.48e-31	2.23e-29	.	.	.	.	.	.
ENSMUSG00000038598	AI481877	chr4	-	59056624	59151855	0.352652	2.33611	6.62441	2.75067	2.41e-53	1.09e-51	.	.	.	.	.	.
ENSMUSG00000029651	C130038G02Rik	chr5	+	148768895	149127641	0.818453	5.32934	6.51148	2.70886	8.8e-194	2.94e-191	148896530	2953	.	.	.	.
ENSMUSG00000049761	4930479M11Rik	chr7	-	31455740	31456610	0.158156	1.00209	6.33609	3.16109	0.000728607	0.0025994	.	.	.	.	.	.
ENSMUSG00000066060	OTTMUSG00000008833	chr4	-	118727394	118741716	0.166032	1.04426	6.2895	2.81317	5.81e-09	3.98e-08	.	.	.	.	.	.
ENSMUSG00000030708	Dnajb13	chr7	-	107651526	107663469	0.412428	2.57902	6.25326	2.68947	1.01e-25	1.92e-24	.	.	.	.	.	.
ENSMUSG00000070080	mmu-mir-431	chr12	+	110828656	110828747	1.50441	9.25173	6.14973	3.48302	0.00634766	0.018422	.	.	.	.	.	.
ENSMUSG00000083620	AC122468.3	chr6	+	12807396	12808390	0.278919	1.693	6.06986	2.78558	1.41e-07	8.36e-07	.	.	.	.	.	.
ENSMUSG00000046338	A530057A03Rik	chr2	+	127250934	127261828	0.471278	2.7823	5.90374	2.60955	2.68e-22	4.33e-21	.	.	.	.	.	.
ENSMUSG00000051769	Wfdc15a	chr2	-	164024598	164025866	0.390385	2.29164	5.8702	2.89806	0.000277162	0.00106686	.	.	.	.	.	.
ENSMUSG00000051582	Otud6a	chrX	+	97624351	97625224	0.449678	2.514	5.59066	2.5843	2.69e-10	2.06e-09	.	.	.	.	.	.
ENSMUSG00000046847	AC101743.5	chr1	+	21262483	21262990	0.416763	2.32998	5.59066	27.2265	0.0625	0.132619	.	.	.	.	.	.
ENSMUSG00000084265	AL450399.16	chrX	-	34379131	34379288	0.335222	1.87411	5.59066	27.2265	0.0625	0.132619	.	.	.	.	.	.
ENSMUSG00000081248	AL732478.7	chr2	-	91184178	91184346	0.26136	1.46117	5.59066	27.2265	0.0625	0.132619	.	.	.	.	.	.
ENSMUSG00000082118	AC153627.2	chr6	-	34760630	34760827	0.220289	1.23156	5.59066	27.2265	0.0625	0.132619	.	.	.	.	.	.
ENSMUSG00000066861	Oas1g	chr5	-	121326150	121337607	0.219661	1.22805	5.59066	2.74605	0.000103716	0.000428499	.	.	.	.	.	.
ENSMUSG00000064288	Hist1h4k	chr13	-	21842062	21842374	0.198971	1.11238	5.59066	27.2265	0.0625	0.132619	.	.	.	.	.	.
ENSMUSG00000075546	AC124828.14	chr5	-	147705789	147708726	0.189205	1.05778	5.59066	27.2265	0.0625	0.132619	.	.	.	.	.	.
ENSMUSG00000001930	Vwf	chr6	+	125502965	125636697	0.197334	1.02048	5.17136	2.39096	2.02e-37	5.89e-36	.	.	.	.	.	.
ENSMUSG00000020639	Pfn4	chr12	+	4776100	4785072	0.521737	2.68999	5.15583	2.43118	2.83e-13	2.73e-12	.	.	4776083	743	.	.
ENSMUSG00000080916	AL805914.14	chr4	-	44765148	44765997	0.700919	3.58272	5.11146	2.53033	4.26e-06	2.13e-05	.	.	.	.	.	.
ENSMUSG00000046623	Gjb4	chr4	-	127028329	127031325	0.904714	4.52014	4.99621	2.33512	6.81e-50	2.85e-48	.	.	.	.	.	.
ENSMUSG00000070777	Ceacam20	chr7	+	20550760	20576462	0.207913	1.02289	4.91978	2.3761	3.81e-10	2.88e-09	.	.	.	.	.	.
ENSMUSG00000033255	EG333669	chr10	+	75417258	75460983	0.286482	1.39272	4.86145	2.33102	6.96e-15	7.49e-14	.	.	.	.	.	.
ENSMUSG00000055555	4930502E18Rik	chrX	+	51028002	51041618	0.262026	1.25981	4.80797	2.38348	4.04e-07	2.28e-06	.	.	.	.	.	.
ENSMUSG00000027794	Sohlh2	chr3	+	54985949	55013879	1.82529	8.45246	4.63076	2.22163	5.64e-58	2.8e-56	.	.	54985864	2257	.	.
ENSMUSG00000083576	AL669895.9	chrX	+	59508222	59509322	0.352462	1.60924	4.56571	2.28662	9.62e-08	5.83e-07	.	.	.	.	.	.
ENSMUSG00000056300	OTTMUSG00000010671	chr4	-	145658646	145696012	1.77755	8.04951	4.52844	2.20661	2.94e-22	4.73e-21	.	.	.	.	.	.
ENSMUSG00000079361	AC131804.4	chr1	+	120373602	120373998	Inf	Inf	4.47253	26.8115	0.125	0.2335	.	.	.	.	.	.
ENSMUSG00000077191	SNORD64	chr7	-	67123693	67123760	1.81414	8.11381	4.47253	26.8115	0.125	0.2335	.	.	.	.	.	.
ENSMUSG00000080518	SNORD111	chr8	-	113366282	113366358	1.18617	5.30519	4.47253	26.8115	0.125	0.2335	.	.	.	.	.	.
ENSMUSG00000045826	Ptprcap	chr19	+	4154605	4156751	0.74614	3.33713	4.47253	2.22338	9.18e-11	7.3e-10	.	.	.	.	4163301	1758
ENSMUSG00000064994	SNORA70	chr16	-	56035865	56036000	0.725657	3.24553	4.47253	2.96845	0.0390625	0.0896686	.	.	.	.	56038165	1433
ENSMUSG00000082424	BX679665.3	chr2	-	11330656	11331658	0.604715	2.7046	4.47253	2.96845	0.0390625	0.0896686	.	.	.	.	.	.
ENSMUSG00000084504	U6	chr4	-	125878418	125878521	0.581895	2.60254	4.47253	26.8115	0.125	0.2335	.	.	.	.	.	.
ENSMUSG00000065483	mmu-mir-181c	chr8	-	86702761	86702867	0.550722	2.46312	4.47253	26.8115	0.125	0.2335	.	.	.	.	.	.
ENSMUSG00000065162	U6	chr11	+	106121519	106121627	0.531732	2.37819	4.47253	26.8115	0.125	0.2335	.	.	.	.	.	.
ENSMUSG00000082475	AC107711.13	chr14	+	46333018	46333398	0.467279	2.08992	4.47253	26.8115	0.125	0.2335	.	.	.	.	.	.
ENSMUSG00000084625	SNORA42	chr2	+	22757907	22758027	0.440578	1.9705	4.47253	26.8115	0.125	0.2335	.	.	.	.	.	.
ENSMUSG00000057072	AC138229.16	chr1	+	192860700	192866821	0.430332	1.92467	4.47253	2.62052	0.0129395	0.0344752	.	.	.	.	.	.
ENSMUSG00000083579	AC129021.4-205	chr16	+	3926427	3926756	0.362829	1.62276	4.47253	2.62052	0.0129395	0.0344752	.	.	.	.	.	.
[truncated: 842 more rows]
