# Supplementary material for: ChIP-Seq and RNA-Seq Analyses Identify Components of the Wnt and Fgf Signaling Pathways as Prep1 Target Genes in Mouse Embryonic Stem Cells
Source: PLoS One. 2015 Apr 13;10(4):e0122518. doi: 10.1371/journal.pone.0122518 (PMC4395233; doi:10.1371/journal.pone.0122518)
Supplement: S3 Table — (XLSX) [file pone.0122518.s006.xlsx]

## Sheet: overexpressed
RNA-seq analysis of genes overexpressed in Prep1 KO ES cells (KO/WT ratio >1.5).
Ensembl_Gene_Id	Gene_Name	Chromosome	Strand	start	end	Wt EScells RPKM	Prep1_KO ES cells RPKM	ratio Prep1_KO/Wt	padj
ENSMUSG00000000244	Tspan32	chr7	+	150190950	150205391	0.785884	1.5932	2.02727	1.53e-08
ENSMUSG00000000276	Dgke	chr11	-	88896492	88928164	3.38176	6.02244	1.78086	6.37e-58
ENSMUSG00000000305	Cdh4	chr2	+	179177135	179634078	1.77416	2.97562	1.6772	2.29e-06
ENSMUSG00000000365	Rnf17	chr14	+	57021533	57108157	9.3045	16.2381	1.74519	2.35e-42
ENSMUSG00000000402	Egfl6	chrX	-	162960938	163023652	1.37135	3.2167	2.34565	4.72e-11
ENSMUSG00000000581	C1d	chr11	+	17157581	17162913	2.31644	3.54233	1.52921	2.05e-05
ENSMUSG00000000731	Aire	chr10	-	77492766	77506325	7.37791	22.4643	3.04481	1.13e-83
ENSMUSG00000000811	Txnrd3	chr6	+	89593981	89625523	2.67661	4.10618	1.53409	1.2e-07
ENSMUSG00000000903	Vpreb3	chr10	+	75405801	75412382	2.6975	4.07337	1.51006	0.0070664
ENSMUSG00000001123	Lgals9	chr11	-	78776475	78798448	26.58	40.3847	1.51937	4.6e-22
ENSMUSG00000001166	Oas1c	chr5	-	121250101	121258800	0.569237	1.67077	2.9351	4.67e-12
ENSMUSG00000001930	Vwf	chr6	+	125502965	125636697	0.197334	1.02048	5.17136	5.89e-36
ENSMUSG00000001948	Spa17	chr9	-	37410885	37421199	1.52298	2.44792	1.60732	0.262293
ENSMUSG00000002006	Pdzd4	chrX	-	71038697	71070308	23.0699	43.3363	1.87848	6.21e-150
ENSMUSG00000002076	Hsf2bp	chr17	-	32081713	32171453	10.9711	17.6234	1.60635	7.83e-26
ENSMUSG00000002104	Rapsn	chr2	+	90875776	90885886	1.69509	3.39462	2.00263	2.37e-05
ENSMUSG00000002190	Clgn	chr8	+	85913765	85952451	2.24599	3.45774	1.53952	4.97e-07
ENSMUSG00000002204	Napsa	chr7	+	51827801	51838561	1.18503	2.25254	1.90083	0.00321581
ENSMUSG00000002500	Rpl3l	chr17	+	24864773	24873094	0.675338	1.10751	1.63993	0.24592
ENSMUSG00000003032	Klf4	chr4	-	55540012	55545347	52.8307	83.6933	1.58418	2.96e-144
ENSMUSG00000003283	Hck	chr2	+	152934203	152977177	2.62625	8.87366	3.37884	3.58e-52
ENSMUSG00000003420	Fcgrt	chr7	-	52348362	52359192	2.35839	3.75264	1.59119	0.00118936
ENSMUSG00000003559	As3mt	chr19	+	46781932	46815585	2.68289	5.02828	1.8742	1.36e-06
ENSMUSG00000003657	Calb2	chr8	-	112661401	112692110	1.03957	3.71959	3.57802	6.01e-10
ENSMUSG00000003934	Efnb3	chr11	-	69367593	69373707	2.53942	4.12016	1.62248	8.52e-08
ENSMUSG00000004043	Stat5a	chr11	+	100720664	100746483	1.42925	2.31285	1.61823	5.93e-08
ENSMUSG00000004988	Fxyd4	chr6	-	117883746	117887353	0.670444	1.6867	2.5158	0.265725
ENSMUSG00000005686	Ampd3	chr7	+	117911719	117955433	1.88256	4.00694	2.12845	1.17e-24
ENSMUSG00000005892	Trh	chr6	-	92192054	92194644	83.7277	236.512	2.82477	0
ENSMUSG00000005951	Shpk	chr11	+	73012961	73038013	0.735806	1.24828	1.69648	0.00505061
ENSMUSG00000006056	Calcoco2	chr11	-	95960639	95973276	19.1002	32.0848	1.67982	1.38e-23
ENSMUSG00000006200	Rhox6	chrX	+	35180086	35183034	8.70854	17.9241	2.05822	1.36e-12
ENSMUSG00000006386	Tek	chr4	+	94405979	94541667	1.53816	2.80648	1.82457	1.23e-12
ENSMUSG00000006423	C330007P06Rik	chrX	-	34363731	34404233	1.65156	2.49991	1.51366	0.000523167
ENSMUSG00000006649	Nphs1	chr7	+	31243333	31246028	13.1127	24.0269	1.83233	7.08e-88
ENSMUSG00000006678	Pola1	chrX	-	90550105	90877494	7.49722	12.7608	1.70208	5.37e-33
ENSMUSG00000007122	Casq1	chr1	-	174140024	174150026	1.33766	5.5257	4.13088	8.35e-16
ENSMUSG00000007944	Ttc9b	chr7	+	28438933	28441227	0.490829	1.14336	2.32944	0.0307928
ENSMUSG00000008028	1700008O03Rik	chr7	-	51615412	51630400	5.9638	9.79986	1.64322	1.33e-06
ENSMUSG00000009281	Rarres2	chr6	-	48519696	48522669	0.377947	1.01423	2.68352	0.157245
ENSMUSG00000009585	Apobec3	chr15	+	79722837	79738859	50.7485	79.5741	1.56801	2.04e-62
ENSMUSG00000009670	Tex11	chrX	-	98033986	98254978	0.594892	1.54039	2.58936	1.38e-06
ENSMUSG00000010122	Slc47a1	chr11	-	61156901	61180147	0.875637	1.94376	2.21982	1.89e-07
ENSMUSG00000010911	Apip	chr2	+	102913831	102932801	15.9373	25.3697	1.59185	4.27e-08
ENSMUSG00000011256	Adam19	chr11	+	45868003	45960841	17.0858	30.2674	1.7715	5.04e-160
ENSMUSG00000012126	Ubxd5	chr4	+	133658484	133681080	4.11514	7.59986	1.8468	1.29e-14
ENSMUSG00000013701	AC154532.3-201	chr14	-	32993347	33015084	9.25213	20.6902	2.23627	0.262293
ENSMUSG00000013766	Ly6g6e	chr17	+	35213846	35215239	5.59315	8.55979	1.53041	6.75e-05
ENSMUSG00000014075	Tctex1d2	chr16	+	32419787	32429185	11.2556	17.2838	1.53557	0.000282209
ENSMUSG00000014245	Pigl	chr11	+	62271786	62329795	54.3956	109.099	2.00565	2.86e-165
ENSMUSG00000014773	Dll1	chr17	-	15504317	15512940	0.993722	1.51634	1.52592	0.0111621
ENSMUSG00000015202	Cnksr3	chr10	+	3134303	3227478	5.25365	8.1355	1.54854	2.22e-12
ENSMUSG00000015365	Mov10l1	chr15	+	88813338	88885578	0.888841	1.63461	1.83903	9.26e-05
ENSMUSG00000015468	Notch4	chr17	+	34701212	34725448	1.68375	4.36803	2.59423	2.14e-42
ENSMUSG00000015843	Rxrg	chr1	+	169528514	169569754	1.10179	1.68984	1.53372	0.00176003
ENSMUSG00000017400	Stac2	chr11	-	97897936	97914776	6.88083	10.5823	1.53793	6.94e-27
ENSMUSG00000017417	Plxdc1	chr11	-	97784551	97847758	1.68484	3.35605	1.99191	3.77e-11
ENSMUSG00000017832	Hspb9	chr11	+	100575163	100575889	0.464931	1.32852	2.85745	0.010317
ENSMUSG00000017868	Sgk2	chr2	+	162813065	162839863	0.614301	1.09339	1.77988	0.00564048
ENSMUSG00000018239	Zcchc10	chr11	+	53138180	53146803	9.76713	15.0577	1.54167	1.32e-08
ENSMUSG00000018334	Ksr1	chr11	-	78826941	78959909	3.32793	5.02645	1.51039	1.03e-17
ENSMUSG00000018411	Mapt	chr11	+	104092703	104193404	8.88107	19.2775	2.17062	2.77e-93
ENSMUSG00000018727	Cpsf4l	chr11	-	113559485	113570840	13.7218	30.369	2.2132	2.47e-89
ENSMUSG00000018752	Tnfsf12	chr11	-	69496078	69509600	2.51582	4.37473	1.73889	1.21e-12
ENSMUSG00000018893	AC157554.7	chr15	-	76845918	76853157	1.10553	2.046	1.8507	0.0222884
ENSMUSG00000018919	Tm4sf5	chr11	+	70318745	70324680	3.77372	6.54754	1.73503	0.000290015
ENSMUSG00000019102	Aldh3a1	chr11	+	61021038	61025835	0.0989745	1.77067	17.8901	4.21e-20
ENSMUSG00000019518	Ap4m1	chr5	+	138613229	138619936	8.05225	12.8113	1.59102	1.16e-07
ENSMUSG00000019577	Pdk4	chr6	-	5433350	5446309	1.1262	2.23999	1.98899	6e-08
ENSMUSG00000019909	9430073N08Rik	chr10	-	51305225	51310286	0.533045	1.10688	2.07653	0.297046
ENSMUSG00000019982	Myb	chr10	-	20844735	20880790	2.17551	3.47501	1.59733	9.36e-07
ENSMUSG00000020017	Hal	chr10	+	92951512	92982049	4.89531	8.67957	1.77304	4.56e-10
ENSMUSG00000020182	Ddc	chr11	-	11714103	11798047	6.08511	11.2497	1.84873	2.67e-19
ENSMUSG00000020272	Stk10	chr11	+	32433304	32524587	6.39375	10.3451	1.618	3.69e-26
ENSMUSG00000020275	Rel	chr11	-	23641513	23670970	0.503155	1.19138	2.36781	0.000104549
ENSMUSG00000020363	Gfpt2	chr11	+	49607679	49621252	24.277	57.5707	2.37141	4.89e-186
ENSMUSG00000020407	Upp1	chr11	+	9018105	9036167	129.573	196.137	1.51371	6.84e-91
ENSMUSG00000020419	Hormad2	chr11	-	4245816	4341106	0.587847	1.21839	2.07264	0.000492317
ENSMUSG00000020437	Myo1g	chr11	-	6406550	6420961	1.47679	3.75836	2.54495	4.89e-24
ENSMUSG00000020459	Mtif2	chr11	+	29426407	29433397	5.91013	9.11729	1.54266	9.15e-17
ENSMUSG00000020484	Xbp1	chr11	+	5420661	5425896	36.129	60.3465	1.67031	1.19e-110
ENSMUSG00000020528	Prpsap2	chr11	-	61543151	61575590	1.45376	2.26408	1.5574	0.135256
ENSMUSG00000020583	Matn3	chr12	+	8954734	8978834	0.675114	1.09799	1.62637	0.0314528
ENSMUSG00000020599	Rgs9	chr11	-	109086668	109159443	0.368214	1.06823	2.9011	3.41e-08
ENSMUSG00000020639	Pfn4	chr12	+	4776100	4785072	0.521737	2.68999	5.15583	2.73e-12
ENSMUSG00000020805	Slc13a5	chr11	-	72055495	72080104	0.531732	1.31834	2.47934	8.6e-07
ENSMUSG00000020878	Lrrc46	chr11	-	96895915	96902721	1.7523	2.82139	1.61011	0.0290551
ENSMUSG00000021098	Six6os1	chr12	-	73982095	74018747	4.01539	9.04184	2.2518	2.05e-15
ENSMUSG00000021194	Chga	chr12	+	103793178	103803237	4.62919	10.0723	2.17583	6.7e-21
ENSMUSG00000021196	Pfkp	chr13	-	6579013	6648023	35.007	70.7743	2.02172	1.97e-130
ENSMUSG00000021234	9830169C18Rik	chr12	-	85686258	85702783	0.743509	1.22156	1.64297	0.000562457
ENSMUSG00000021466	Ptch1	chr13	-	63610260	63615625	8.23996	17.4832	2.12175	1.95e-144
ENSMUSG00000021767	Myst4	chr14	+	22319075	22491354	17.7978	30.2156	1.69771	5.08e-225
ENSMUSG00000021806	Nid2	chr14	+	20570478	20631009	39.0855	67.1146	1.71712	2.24e-191
ENSMUSG00000021848	Otx2	chr14	-	49277353	49284921	1.62048	3.56643	2.20085	1.2e-21
ENSMUSG00000021898	Asb14	chr14	+	27707789	27728336	0.615168	1.39861	2.27354	0.000744185
ENSMUSG00000021938	Pspc1	chr14	-	57341277	57397153	20.058	35.1182	1.75083	3.1e-44
ENSMUSG00000022101	Fgf17	chr14	-	71036011	71042075	22.0562	33.9367	1.53865	4.86e-25
ENSMUSG00000022292	Rrm2b	chr15	-	37853706	37890858	0.827474	1.61098	1.94687	2.84e-06
ENSMUSG00000022425	Enpp2	chr15	-	54670452	54751701	2.02746	3.98102	1.96355	9.06e-09
ENSMUSG00000022432	Smc1b	chr15	-	84895120	84962387	0.132742	1.57081	11.8336	7.93e-28
ENSMUSG00000022455	Wbp2nl	chr15	+	82129413	82144988	0.886697	1.88994	2.13144	0.00186914
ENSMUSG00000022464	Slc38a4	chr15	-	96825253	96886387	23.1303	38.3152	1.65649	2.28e-79
ENSMUSG00000022487	Gtsf1	chr15	-	103232835	103260901	1.37578	2.69204	1.95673	0.111304
ENSMUSG00000022489	Pde1b	chr15	+	103333464	103360482	5.79869	10.0537	1.7338	2.26e-17
ENSMUSG00000022544	5730409G15Rik	chr16	-	5244244	5256076	12.4537	18.9363	1.52053	1.08e-15
ENSMUSG00000022548	Apod	chr16	-	31296277	31314894	0.434695	1.86744	4.29598	1.25e-09
ENSMUSG00000022595	Lypd2	chr15	-	74549459	74562877	0.691102	1.93186	2.79533	0.0173151
ENSMUSG00000022652	Morc1	chr16	+	48431349	48631018	6.32993	9.79217	1.54696	3.49e-09
ENSMUSG00000022683	Pla2g10	chr16	-	13715149	13730536	6.84097	12.1633	1.77801	1.83e-14
ENSMUSG00000022871	Fetub	chr16	+	22918454	22939839	11.776	19.6901	1.67206	3.72e-27
ENSMUSG00000023094	Msrb2	chr2	+	19293066	19304911	3.66127	7.11803	1.94414	9.95e-08
ENSMUSG00000023140	Reg2	chr6	+	78355148	78358091	0.887495	3.39048	3.82029	4.35e-05
ENSMUSG00000023367	AC115045.13	chr6	+	48791481	48795363	1.25513	1.90462	1.51747	0.165589
ENSMUSG00000023403	Stk31	chr6	+	49345602	49419500	0.801247	1.70728	2.13078	1.72e-05
ENSMUSG00000023935	Spats1	chr17	-	45582829	45603655	2.34459	3.99957	1.70587	0.000770835
ENSMUSG00000024008	Cpne5	chr17	-	29293494	29374742	1.30524	5.50093	4.2145	2.47e-69
ENSMUSG00000024033	Rsph1	chr17	-	31391963	31414301	2.3364	7.10573	3.04132	6.16e-12
ENSMUSG00000024140	Epas1	chr17	+	87153246	87232750	14.8742	38.2533	2.57179	4.8e-207
ENSMUSG00000024206	Rfx2	chr17	-	56915319	56970431	20.5311	37.243	1.81398	8.59e-81
ENSMUSG00000024225	Clps	chr17	-	28695154	28697711	0.859488	3.10919	3.61749	3.61e-06
ENSMUSG00000024238	Zeb1	chr18	+	5591857	5775465	2.77871	4.63544	1.6682	1.05e-15
ENSMUSG00000024300	Myo1f	chr17	+	33692663	33744707	3.7281	11.0791	2.97178	4.9e-64
ENSMUSG00000024386	Proc	chr18	-	32282782	32297859	0.764188	1.55634	2.0366	0.00658926
ENSMUSG00000024421	Lama3	chr18	+	12492532	12741522	2.13502	3.84034	1.79874	3.41e-19
ENSMUSG00000024424	Ttc39c	chr18	+	12758434	12895559	1.39353	2.47772	1.77801	0.00119813
ENSMUSG00000024459	D130003B22Rik	chr17	-	37121005	37126482	8.07641	14.3649	1.77862	3.22e-21
ENSMUSG00000024480	Ap3s1	chr18	+	46901570	46950480	1.82952	2.77623	1.51747	0.364902
ENSMUSG00000024525	Impa2	chr18	+	67448906	67478800	32.3046	55.5919	1.72087	1.43e-41
ENSMUSG00000024592	C330018D20Rik	chr18	-	57115486	57135022	2.13511	4.39573	2.05878	1.46e-05
ENSMUSG00000024697	Gna14	chr19	+	16510156	16685308	3.24139	5.81766	1.7948	2.53e-15
ENSMUSG00000024776	Stambpl1	chr19	+	34266718	34314823	1.59303	2.50172	1.57041	0.00428207
ENSMUSG00000024786	1700123I01Rik	chr19	+	6184387	6224219	0.37654	1.06258	2.82195	7.84e-05
ENSMUSG00000024806	Mlana	chr19	+	29772410	29782938	0.973909	2.90389	2.98169	0.00219686
ENSMUSG00000024985	Tcf7l2	chr19	+	55816299	56008144	4.99828	7.84167	1.56887	8.49e-79
ENSMUSG00000025038	Efhc2	chrX	-	16709174	16896494	0.568403	1.72214	3.02978	2.02e-07
ENSMUSG00000025040	Fundc1	chrX	-	17133689	17149451	3.72569	6.18561	1.66026	2.12e-07
ENSMUSG00000025056	Nr0b1	chrX	+	83437102	83441286	43.0709	73.9402	1.71671	3e-93
ENSMUSG00000025059	Gyk	chrX	-	82947275	83021963	0.814854	1.22802	1.50705	0.00828813
ENSMUSG00000025192	Entpd7	chr19	+	43764161	43808187	1.92602	3.00416	1.55978	9.99e-09
ENSMUSG00000025196	Cpn1	chr19	-	44030796	44061046	1.85277	6.97541	3.76485	1.04e-28
ENSMUSG00000025257	Ribc1	chrX	-	148439124	148450838	5.81738	9.24338	1.58893	1.34e-06
ENSMUSG00000025405	Inhbc	chr10	-	126793383	126807600	0.580567	1.12126	1.93132	0.00878892
ENSMUSG00000025407	Gli1	chr10	-	126766944	126778645	22.3057	36.1429	1.62034	3.08e-72
ENSMUSG00000025431	Crisp1	chr17	-	40430706	40456156	1.18139	2.95475	2.50109	4.08e-06
ENSMUSG00000025480	Syce1	chr7	-	147963127	147973753	6.48069	17.732	2.73614	4.71e-30
ENSMUSG00000025491	Ifitm1	chr7	+	148153119	148155724	31.5302	64.0464	2.03127	3.36e-71
ENSMUSG00000025492	Ifitm3	chr7	-	148195484	148196669	457.377	694.847	1.5192	5.22e-151
ENSMUSG00000025557	Slc15a1	chr14	-	121858840	121904475	0.520314	1.32223	2.54121	2.16e-05
ENSMUSG00000025584	Pde8a	chr7	+	88358481	88479417	2.49267	4.10306	1.64605	7.93e-12
ENSMUSG00000025893	Kbtbd3	chr9	+	4309742	4331721	0.700242	1.18277	1.68909	0.0157132
ENSMUSG00000025921	Rdh10	chr1	+	16095854	16123815	4.14505	6.3468	1.53117	7.22e-07
ENSMUSG00000025925	Terf1	chr1	+	15795738	15833509	21.5774	33.7221	1.56284	8.9e-21
ENSMUSG00000025930	Msc	chr1	-	14743426	14746047	3.35678	6.4617	1.92497	2.49e-11
ENSMUSG00000025934	Gsta3	chr1	+	21230669	21255442	0.992566	1.86291	1.87687	0.0203174
ENSMUSG00000025964	Adam23	chr1	+	63492464	63619791	4.09774	6.33956	1.54709	6.07e-50
ENSMUSG00000026042	Col5a2	chr1	-	45431165	45560127	0.504375	1.22778	2.43427	4.93e-13
ENSMUSG00000026064	Ptp4a1	chr1	-	30997147	31006615	3.53907	5.65307	1.59733	0.291281
ENSMUSG00000026080	Chst10	chr1	-	38920721	38955005	1.76395	2.94069	1.66711	3.14e-10
ENSMUSG00000026114	Cnga3	chr1	+	37275180	37298785	1.639	3.28571	2.0047	1.63e-12
ENSMUSG00000026115	4921511C04Rik	chr1	+	37210688	37244449	0.969825	2.09649	2.16172	0.00192007
ENSMUSG00000026196	Bard1	chr1	-	71074071	71149720	12.5574	20.142	1.60399	4.86e-25
ENSMUSG00000026220	Slc16a14	chr1	-	84902472	84931700	0.941533	1.45047	1.54054	0.00795031
ENSMUSG00000026288	Inpp5d	chr1	+	89516886	89617082	10.6041	28.7462	2.71085	1.27e-204
ENSMUSG00000026398	Nr5a2	chr1	-	138740160	138850207	9.90729	16.8776	1.70356	2.88e-31
ENSMUSG00000026434	Nucks1	chr1	+	133807034	133832898	34.4444	54.1125	1.57101	1.99e-72
ENSMUSG00000026443	Lrrn2	chr1	+	134776849	134836582	1.10182	2.30124	2.08859	3.09e-09
ENSMUSG00000026463	Atp2b4	chr1	-	135599254	135697618	1.83332	3.47343	1.89461	3.39e-11
ENSMUSG00000026489	Cabc1	chr1	-	182095368	182123616	2.31303	3.80445	1.64479	2.41e-05
ENSMUSG00000026656	Fcgr2b	chr1	-	172890688	172906258	0.177414	1.48779	8.386	1.86e-09
ENSMUSG00000026979	Psd4	chr2	+	24223099	24249778	2.06562	3.48339	1.68636	2.99e-18
ENSMUSG00000026980	Ly75	chr2	-	60130159	60221360	2.46391	3.89024	1.57889	1.03e-15
ENSMUSG00000027077	Smtnl1	chr2	-	84651332	84662809	1.31708	5.8576	4.4474	7.6e-44
ENSMUSG00000027078	Ube2l6	chr2	+	84638984	84650158	11.0124	36.6123	3.32466	1.19e-102
ENSMUSG00000027082	Tfpi	chr2	-	84273011	84313941	2.60324	5.98156	2.29774	2.8e-73
ENSMUSG00000027168	Pax6	chr2	+	105509052	105537517	0.938838	1.72228	1.83449	5.1e-19
ENSMUSG00000027233	Patl2	chr2	-	121945843	122011925	1.48774	2.51772	1.69231	0.00115902
ENSMUSG00000027296	Itpka	chr2	+	119568072	119576999	1.90373	4.2336	2.22384	1.7e-09
ENSMUSG00000027400	Pdyn	chr2	-	129512300	129525569	1.30577	2.15241	1.64838	0.000529076
ENSMUSG00000027452	Acss1	chr2	-	150443840	150493994	1.05356	1.89196	1.79579	2.37e-05
ENSMUSG00000027702	Lrrc34	chr3	-	30523188	30546791	3.81309	7.05227	1.84949	4.99e-09
ENSMUSG00000027703	Lrriq4	chr3	+	30543428	30571353	0.791576	1.52721	1.92933	0.000674153
ENSMUSG00000027794	Sohlh2	chr3	+	54985949	55013879	1.82529	8.45246	4.63076	2.8e-56
ENSMUSG00000027855	Sycp1	chr3	-	102622421	102637717	0.510408	1.36091	2.66632	4.1e-05
ENSMUSG00000027863	Cd2	chr3	-	101079821	101091862	0.413966	1.23432	2.98169	0.00219686
ENSMUSG00000027955	1110032E23Rik	chr3	+	79688454	79750202	0.494645	1.12799	2.2804	1.53e-16
ENSMUSG00000028076	Cd1d1	chr3	-	86799755	86801869	0.646099	1.05956	1.63993	0.0808967
ENSMUSG00000028078	Dclk2	chr3	-	86590072	86724803	10.0367	34.1189	3.3994	0
ENSMUSG00000028104	Polr3gl	chr3	-	96381794	96398104	7.64364	14.3434	1.87652	1.46e-13
ENSMUSG00000028109	Hormad1	chr3	+	95363598	95391593	0.865697	1.81493	2.0965	0.0416155
ENSMUSG00000028175	Depdc1a	chr3	+	159158396	159192919	0.849131	1.29124	1.52066	0.268958
ENSMUSG00000028232	Tmem68	chr4	-	3476187	3501956	2.95378	4.58992	1.55392	1.12e-05
ENSMUSG00000028435	Aqp3	chr4	-	41039754	41045216	9.35609	14.1293	1.51017	2.74e-09
ENSMUSG00000028549	Itgb3bp	chr4	-	99432092	99495877	3.67921	5.56579	1.51277	0.147346
ENSMUSG00000028602	Tnfrsf8	chr4	-	144857039	144905050	1.54037	2.37437	1.54143	0.000485405
ENSMUSG00000028709	Mobkl2c	chr4	+	115500696	115508790	1.63007	2.52774	1.5507	0.000423097
ENSMUSG00000028874	Fgr	chr4	+	132530009	132540275	0.417003	1.42855	3.42577	2.17e-14
ENSMUSG00000028931	Kcnab2	chr4	-	151764850	151822949	0.48922	1.31283	2.68352	4.92e-09
ENSMUSG00000028972	Car6	chr4	-	149561123	149572579	0.797395	1.52095	1.9074	0.00972269
ENSMUSG00000028980	H6pd	chr4	-	149353583	149377239	7.86086	12.5766	1.5999	7.59e-63
ENSMUSG00000029007	Agtrap	chr4	-	147451169	147462140	106.051	169.182	1.59529	3.92e-51
ENSMUSG00000029112	Nkx1-1	chr5	-	33773382	33776625	0.474468	1.3263	2.79533	0.367839
ENSMUSG00000029205	Chrna9	chr5	+	66326159	66360399	4.39824	7.37672	1.6772	1.04e-09
ENSMUSG00000029249	Rest	chr5	+	77694515	77715457	26.3741	40.1006	1.52046	1.68e-189
ENSMUSG00000029359	Tesc	chr5	+	118477751	118511887	5.80457	16.5207	2.84616	2.52e-19
ENSMUSG00000029361	Nos1	chr5	+	118292152	118408849	1.03884	3.77598	3.6348	1.49e-106
ENSMUSG00000029369	Afm	chr5	+	90947957	90982569	0.509158	1.16572	2.28951	0.00716121
ENSMUSG00000029522	Pla2g1b	chr5	+	115916270	115924717	164.46	292.656	1.7795	1.62e-110
ENSMUSG00000029591	Ung	chr5	+	114580394	114589332	43.5751	66.9005	1.53529	1.9e-99
ENSMUSG00000029651	C130038G02Rik	chr5	+	148768895	149127641	0.818453	5.32934	6.51148	2.94e-191
ENSMUSG00000029847	2010107G12Rik	chr6	-	34895277	34927999	0.582228	1.1442	1.9652	0.00667223
ENSMUSG00000030008	1700040I03Rik	chr6	-	85396803	85401277	8.92674	14.328	1.60506	1.03e-09
ENSMUSG00000030022	Adamts9	chr6	-	92722692	92893486	1.53063	2.77389	1.81225	3.83e-18
ENSMUSG00000030029	Lrig1	chr6	-	94554522	94650152	1.50861	2.73161	1.81068	1.1e-14
ENSMUSG00000030041	D6Mm5e	chr6	+	82896895	82980177	3.7803	8.88361	2.34997	6.93e-21
ENSMUSG00000030067	Foxp1	chr6	-	98875331	99113012	19.3224	29.4095	1.52204	1.37e-152
ENSMUSG00000030188	Magoh-rs1	chr6	-	131234405	131243262	15.851	24.7551	1.56174	1.83e-05
ENSMUSG00000030206	Gsg1	chr6	-	135187346	135204188	0.0896524	1.00243	11.1813	1.4e-11
ENSMUSG00000030270	Cpne9	chr6	+	113232300	113255621	2.03776	3.52304	1.72888	1.91e-05
ENSMUSG00000030350	Prmt8	chr6	-	127639028	127719490	0.558479	2.03526	3.64428	1.74e-09
ENSMUSG00000030553	C330024D12Rik	chr7	-	75381493	75409119	0.450524	1.05329	2.33791	0.0358342
ENSMUSG00000030584	Neud4	chr7	+	30088969	30102283	4.26975	6.76898	1.58533	2.55e-12
ENSMUSG00000030607	Acan	chr7	+	86198368	86259985	1.42705	2.58164	1.80907	2.94e-15
ENSMUSG00000030638	Sh3gl3	chr7	+	89319727	89455923	3.15109	5.84724	1.85562	9.55e-11
ENSMUSG00000030643	Rab30	chr7	+	99890112	99985627	1.37931	2.46576	1.78767	1.53e-08
ENSMUSG00000030671	Pde3b	chr7	+	121558794	121682765	1.26525	1.9683	1.55566	2.22e-05
ENSMUSG00000030708	Dnajb13	chr7	-	107651526	107663469	0.412428	2.57902	6.25326	1.92e-24
ENSMUSG00000030725	2610209A20Rik	chr7	+	107307786	107309875	2.9573	4.85876	1.64297	1.76e-05
ENSMUSG00000030830	Itgal	chr7	+	134439773	134478651	0.777345	1.21684	1.56539	0.000317825
ENSMUSG00000030838	Ush1c	chr7	-	53450719	53493862	0.414761	1.09314	2.6356	3.1e-05
ENSMUSG00000030849	Fgfr2	chr7	-	137305964	140315033	2.83637	4.48842	1.58245	1.63e-21
ENSMUSG00000030922	Lyrm1	chr7	+	127039374	127060268	2.81196	4.41707	1.57082	3.43e-07
ENSMUSG00000031104	Rab33a	chrX	+	45872461	45883409	1.09514	2.01451	1.83951	0.0208139
ENSMUSG00000031134	Rbmx	chrX	-	54636706	54646158	4.5754	8.30229	1.81455	5.42e-43
ENSMUSG00000031160	Eras	chrX	-	7501401	7505733	36.9877	59.8028	1.61683	1.08e-32
ENSMUSG00000031163	Glod5	chrX	-	7581325	7595618	2.22156	5.40634	2.43358	5.3e-05
ENSMUSG00000031165	Was	chrX	-	7658578	7667624	1.05814	2.09515	1.98003	0.00048583
ENSMUSG00000031170	Slc38a5	chrX	+	7848258	7850059	0.978215	1.61083	1.6467	0.0166846
ENSMUSG00000031174	Rpgr	chrX	-	9650746	9794046	1.68196	2.62476	1.56054	5e-10
ENSMUSG00000031202	Rab39b	chrX	-	72817384	72823570	0.901822	1.51254	1.6772	0.000319813
ENSMUSG00000031297	Slc7a3	chrX	-	98274548	98280744	72.6837	113.03	1.55509	6.84e-156
ENSMUSG00000031304	Il2rg	chrX	-	98459716	98463594	2.70251	6.00404	2.22165	1.7e-15
ENSMUSG00000031310	Zmym3	chrX	-	98599722	98616055	15.0455	23.6542	1.57218	5.28e-171
ENSMUSG00000031312	Itgb1bp2	chrX	+	98644426	98648880	0.559171	1.44283	2.58031	0.00908576
ENSMUSG00000031325	4930519F16Rik	chrX	-	100378309	100451953	2.71814	6.56554	2.41545	4.14e-20
ENSMUSG00000031327	Chic1	chrX	+	100551814	100591431	2.97472	4.49169	1.50996	0.00252465
ENSMUSG00000031329	Tsx	chrX	+	100609805	100619919	1.82898	3.31439	1.81215	0.0289915
ENSMUSG00000031375	Bgn	chrX	+	70728940	70738085	2.86995	4.3606	1.5194	2.94e-06
ENSMUSG00000031432	Prps1	chrX	+	136991151	136999981	37.9068	59.1314	1.55992	5.07e-47
ENSMUSG00000031433	Rbm41	chrX	-	136424049	136533134	1.09051	1.7684	1.62162	4.04e-06
ENSMUSG00000031506	Ptpn7	chr1	+	137029301	137041897	0.613337	1.48804	2.42614	1.71e-07
ENSMUSG00000031548	Sfrp1	chr8	+	24521973	24560104	14.3863	22.3368	1.55264	1.01e-48
ENSMUSG00000031549	Indol1	chr8	-	25642363	25686805	0.64809	2.88894	4.45762	2.05e-37
ENSMUSG00000031665	Sall1	chr8	-	91551146	91568061	49.1961	109.108	2.21783	0
ENSMUSG00000031750	Il34	chr8	-	113265728	113266598	1.70748	2.6357	1.54362	0.00145042
ENSMUSG00000031757	Mt4	chr8	+	96661103	96662931	8.70187	32.6236	3.74903	1.42e-24
ENSMUSG00000032068	1600029D21Rik	chr9	+	50302629	50309966	10.9283	17.1513	1.56944	1.86e-16
ENSMUSG00000032093	Cd3e	chr9	-	44806825	44817673	0.790781	1.25007	1.58081	0.117032
ENSMUSG00000032125	Robo4	chr9	+	37209481	37221608	0.782697	2.51001	3.20687	1.62e-36
ENSMUSG00000032198	Dock6	chr9	-	21604627	21657079	37.0342	59.7893	1.61443	2.35e-155
ENSMUSG00000032202	Rab27a	chr9	+	72892671	72945399	4.91284	9.09403	1.85107	9.23e-23
ENSMUSG00000032246	Calml4	chr9	+	62705910	62723725	7.53877	11.3851	1.51021	0.000485826
ENSMUSG00000032267	Usp28	chr9	+	48793489	48850622	16.526	26.3385	1.59376	3.02e-73
ENSMUSG00000032268	Tmprss5	chr9	+	48889364	48925692	0.744727	1.42049	1.9074	0.00972269
ENSMUSG00000032311	Nrg4	chr9	-	55068028	55131402	0.45782	1.272	2.77839	1.64e-06
ENSMUSG00000032346	Ooep	chr9	-	78223915	78226532	23.2393	44.6397	1.92087	3.01e-81
ENSMUSG00000032401	Lctl	chr9	+	63964953	63985925	1.25918	3.59337	2.85374	1.92e-13
ENSMUSG00000032470	Mras	chr9	-	99285840	99337137	5.26742	10.4849	1.99052	9.35e-32
ENSMUSG00000032482	Cspg5	chr9	+	110146286	110165079	0.485609	1.97186	4.06059	4.5e-24
ENSMUSG00000032495	Lrrc2	chr9	+	110854048	110886570	1.46668	4.63901	3.16294	7.16e-36
ENSMUSG00000032517	Mobp	chr9	+	120058859	120080651	0.842312	1.63579	1.94202	7.92e-08
ENSMUSG00000032536	Trak1	chr9	+	121206619	121382735	10.7536	16.9816	1.57916	7.63e-49
ENSMUSG00000032586	Traip	chr9	+	107853293	107874599	4.23407	14.9053	3.52031	2.58e-48
ENSMUSG00000032611	1700102P08Rik	chr9	+	108295164	108300094	0.6034	1.31188	2.17415	0.0220482
ENSMUSG00000032690	Oas2	chr5	-	121180341	121199862	0.842081	1.52915	1.81591	3.38e-07
ENSMUSG00000033066	Gas7	chr11	+	67268938	67496962	0.82232	1.25943	1.53156	0.00157704
ENSMUSG00000033107	Rnf125	chr18	+	21103125	21142349	0.509435	1.48977	2.92435	0.00195461
ENSMUSG00000033255	EG333669	chr10	+	75417258	75460983	0.286482	1.39272	4.86145	7.49e-14
ENSMUSG00000033644	Piwil2	chr14	-	70772286	70828901	5.06495	8.20168	1.6193	2.51e-19
ENSMUSG00000033676	Gabrb3	chr7	+	64845887	65084172	3.40953	5.1496	1.51036	4.97e-13
ENSMUSG00000033685	Ucp2	chr7	+	107641845	107650529	65.147	139.796	2.14586	4.23e-210
ENSMUSG00000033752	Mnd1	chr3	-	83891855	83959708	4.27227	8.06113	1.88685	0.0135205
ENSMUSG00000033826	Dnahc8	chr17	+	30761298	31012209	2.71406	5.24622	1.93298	1.01e-53
ENSMUSG00000033857	D230014K01Rik	chr11	+	118338142	118350523	4.89337	7.73011	1.57971	2.65e-08
ENSMUSG00000033963	4931417G12Rik	chr6	-	113546754	113550709	0.770323	2.70702	3.51413	3.96e-09
ENSMUSG00000034295	Fhod3	chr18	+	24867945	25292001	0.765543	1.17967	1.54096	0.00130529
ENSMUSG00000034303	Ccdc15	chr9	-	37083419	37155977	1.88937	2.87257	1.52039	0.000196335
ENSMUSG00000034450	Gulo	chr14	-	66605623	66628047	1.36694	2.42873	1.77676	0.000324833
ENSMUSG00000034837	Gnat1	chr9	-	107576807	107581923	0.863878	1.6614	1.92319	0.000795266
ENSMUSG00000034947	Tmem106a	chr11	+	101443555	101453102	4.14124	6.7951	1.64084	2.01e-16
ENSMUSG00000034998	Foxn2	chr17	+	88840050	88889873	1.95277	3.01221	1.54253	1.43e-10
ENSMUSG00000035226	Rims4	chr2	-	163685486	163744419	1.48191	2.71993	1.83543	0.00230464
ENSMUSG00000035235	Trim13	chr14	+	62217062	62224783	6.05386	10.6644	1.76159	6.8e-10
ENSMUSG00000035299	Mid1	chrX	+	166123128	166428727	361.65	1158.35	3.20296	0
ENSMUSG00000035557	Krt17	chr11	-	100117530	100122343	6.89536	10.8936	1.57985	1.29e-11
ENSMUSG00000035561	Aldh1b1	chr4	+	45811893	45817476	0.970658	2.00621	2.06685	8.87e-06
ENSMUSG00000035578	Iqcg	chr16	-	33015470	33056276	3.10795	5.16523	1.66194	2e-14
ENSMUSG00000035699	Osta	chr16	-	32475607	32487965	0.698802	1.37171	1.96294	0.0010617
ENSMUSG00000035934	Pknox2	chr9	-	36698569	36954851	2.13724	4.55242	2.13004	1.04e-17
ENSMUSG00000036045	AL596103.22	chr11	+	53972427	53973558	1.78985	3.54074	1.97823	0.0934631
ENSMUSG00000036098	Gm98	chr19	-	10282761	10315238	16.6568	31.3172	1.88015	1.15e-195
ENSMUSG00000036492	Rnf39	chr17	+	37079862	37084931	3.39172	5.85112	1.72512	1.83e-06
ENSMUSG00000036537	Rnf113a1	chrX	+	34731239	34732457	4.9817	8.50019	1.70628	2.08e-07
ENSMUSG00000036585	Fgf1	chr18	-	38998326	39078425	0.109047	1.1029	10.114	2.32e-40
ENSMUSG00000036928	Stag3	chr5	+	138721467	138731979	6.13579	11.1937	1.82432	2.04e-25
ENSMUSG00000036983	Tfb1m	chr17	-	3519262	3557713	15.1203	27.9187	1.84644	9.51e-26
ENSMUSG00000037035	Inhbb	chr1	-	121312041	121318825	2.61272	7.32001	2.80169	6.76e-65
ENSMUSG00000037224	Zfyve28	chr5	-	34537522	34630975	1.0488	1.74013	1.65916	5.92e-08
ENSMUSG00000037280	Galnt6	chr15	-	100522243	100559807	5.48814	11.3715	2.07201	6.14e-45
ENSMUSG00000037411	Serpine1	chr5	-	137537373	137548142	19.7263	35.8957	1.81969	3.35e-125
ENSMUSG00000037535	1700021A07Rik	chr10	+	21145109	21145552	0.0784744	1.05294	13.4176	0.00180009
ENSMUSG00000037722	Gnpnat1	chr14	-	45996008	46008477	1.1356	1.73755	1.53008	0.307953
ENSMUSG00000037772	Mrpl23	chr7	+	149718703	149726642	Inf	Inf	1.6772	1
ENSMUSG00000038045	AC154274.1	chr17	-	79283277	79306332	2.08185	9.0946	4.36852	5.32e-21
ENSMUSG00000038151	Prdm1	chr10	-	44156982	44178554	1.35715	2.54261	1.87349	2.59e-13
ENSMUSG00000038155	Gstp2	chr19	-	4040290	4042221	2.80368	7.31473	2.60898	0.134568
ENSMUSG00000038174	D1Ertd53e	chr1	-	58579649	58643167	1.19976	1.8101	1.50871	0.000602399
ENSMUSG00000038188	Scarf1	chr11	+	75327041	75340084	1.20562	2.3482	1.94772	1.84e-12
ENSMUSG00000038286	Bphl	chr13	+	34129501	34142201	7.38616	11.8809	1.60854	2e-07
ENSMUSG00000038354	Ankrd35	chr3	+	96474053	96494391	1.72821	2.59429	1.50114	0.000153425
ENSMUSG00000038507	Parp12	chr6	-	39036408	39068348	6.26678	10.3727	1.65519	9.59e-18
ENSMUSG00000038543	BC028528	chr3	-	95687876	95695928	1.10804	2.63274	2.37603	0.000991711
ENSMUSG00000038598	AI481877	chr4	-	59056624	59151855	0.352652	2.33611	6.62441	1.09e-51
ENSMUSG00000038600	Atp6v0a4	chr6	-	37998482	38059549	0.433849	1.39986	3.22661	1.04e-09
ENSMUSG00000038679	Trps1	chr15	-	50486306	50721587	1.52922	2.33494	1.52688	2.05e-10
ENSMUSG00000038756	Ttll6	chr11	+	95995099	96026765	3.41651	5.93555	1.73731	6.92e-16
ENSMUSG00000038763	Alpk3	chr7	+	88202485	88250497	2.21888	3.83152	1.72679	1.13e-23
ENSMUSG00000038775	Vill	chr9	+	118961895	118980643	4.53389	7.24214	1.59733	1.42e-08
ENSMUSG00000038811	Gngt2	chr11	+	95698529	95707048	2.17832	4.78584	2.19703	6.55e-17
ENSMUSG00000039209	Rpl39l	chr16	+	10170318	10174723	1.54417	17.5536	11.3677	1.93e-76
ENSMUSG00000039224	D1Pas1	chr1	+	188791294	188794506	2.2433	3.98057	1.77443	3.96e-11
ENSMUSG00000039246	Lyplal1	chr1	-	187911609	187941189	12.178	20.8965	1.71592	1.06e-18
ENSMUSG00000039278	Pcsk1n	chrX	+	7496947	7501536	34.0643	65.2758	1.91625	3.52e-53
ENSMUSG00000039329	Tex19	chr11	+	121007456	121009633	23.1152	42.4692	1.83728	1.19e-59
ENSMUSG00000039330	Tsga10ip	chr19	-	5390048	5394401	4.72815	8.0502	1.70261	0.0160527
ENSMUSG00000039337	Tex19.2	chr11	-	120977528	120979991	0.749009	1.27717	1.70515	0.032415
ENSMUSG00000039395	Mreg	chr1	-	72205806	72258881	25.4673	40.183	1.57783	1.31e-37
ENSMUSG00000039419	Cntnap2	chr6	+	45010059	47251368	0.853787	1.92326	2.25263	2.05e-21
ENSMUSG00000039518	Cdsn	chr17	+	35689072	35694125	0.970588	2.26545	2.3341	6.21e-10
ENSMUSG00000039542	Ncam1	chr9	-	49312432	49606834	1.31092	2.32851	1.77623	2.2e-16
ENSMUSG00000039678	Tbc1d13	chr2	+	29989265	30007533	126.086	206.434	1.63724	0
ENSMUSG00000039715	Wdr34	chr2	-	29887065	29904401	17.7156	28.9119	1.632	5.7e-29
ENSMUSG00000039936	Pik3cd	chr4	-	149023276	149072807	5.30959	9.58595	1.8054	3.93e-87
ENSMUSG00000040013	Fkbp6	chr5	-	135767573	135825861	0.742717	1.50273	2.02329	0.032162
ENSMUSG00000040078	AC161888.5	chr6	+	85793973	85794456	8.86663	14.4401	1.62858	0.028577
ENSMUSG00000040139	9430038I01Rik	chr7	-	144567256	144602439	0.991831	1.73127	1.74553	3.36e-08
ENSMUSG00000040231	Syngr4	chr7	-	53140591	53152069	3.64906	8.75254	2.39858	5.5e-16
ENSMUSG00000040247	Tbc1d10c	chr19	-	4184357	4191047	1.08508	1.75249	1.61508	0.0332921
ENSMUSG00000040280	Ndufa4l2	chr10	+	126951994	126954208	1.19769	4.97407	4.15306	1.68e-12
ENSMUSG00000040428	Plekha4	chr7	+	52781699	52803968	14.1016	23.107	1.63861	8.85e-55
ENSMUSG00000040483	Xaf1	chr11	+	72115130	72122563	0.349525	1.17245	3.3544	3.14e-10
ENSMUSG00000040584	Abcb1a	chr5	+	8660076	8748575	0.801969	1.27913	1.59498	0.0114158
ENSMUSG00000040657	1700063H04Rik	chr6	+	122341396	122342705	0.860263	1.92378	2.23627	0.0115908
ENSMUSG00000040726	Hesx1	chr14	+	27813547	27815515	2.28448	5.82241	2.54869	1.45e-10
ENSMUSG00000040936	Ulk4	chr9	-	120869385	121017643	0.796425	1.27422	1.59993	0.0002081
ENSMUSG00000040972	Igsf21	chr4	-	139582760	139802699	1.12931	1.92852	1.70769	0.00870328
ENSMUSG00000041020	Mtap7d2	chrX	+	155852503	155936689	3.85506	6.70003	1.73799	1.47e-27
ENSMUSG00000041112	Elmo1	chr13	+	20182487	20698397	14.7876	27.0444	1.82885	8.91e-101
ENSMUSG00000041147	Brca2	chr5	+	151325204	151372321	8.58523	13.8846	1.61727	4.48e-79
ENSMUSG00000041180	Hectd2	chr19	+	36629128	36695625	0.977003	1.48878	1.52383	0.00212433
ENSMUSG00000041323	Ak7	chr12	+	106944191	107020657	0.492209	1.96556	3.99333	1.44e-14
ENSMUSG00000041329	Atp1b2	chr11	-	69413237	69419331	9.69842	15.9867	1.64838	1.27e-35
ENSMUSG00000041359	Tcl1	chr12	-	106454966	106460947	16.7331	34.2349	2.04595	2.28e-85
ENSMUSG00000041552	Ptchd1	chrX	-	152007997	152057868	0.43849	1.02144	2.32944	0.000105836
ENSMUSG00000041649	Klf8	chrX	+	149672008	149805446	3.78263	5.92776	1.5671	2.51e-24
ENSMUSG00000041653	Pnpla3	chr15	+	83998245	84019942	0.583363	1.34804	2.31081	0.0190811
ENSMUSG00000041658	Rragb	chrX	+	149574523	149606486	6.08883	9.62804	1.58126	6.61e-10
ENSMUSG00000041670	Rims1	chr1	-	22276331	22603422	1.33316	2.43181	1.82409	2.22e-13
ENSMUSG00000041718	OTTMUSG00000018917	chrX	+	140752565	140808988	66.3022	118.182	1.78248	7.88e-256
ENSMUSG00000042002	Foxn4	chr5	-	114704172	114723816	3.571	8.79544	2.46302	6.33e-38
ENSMUSG00000042111	Ccdc115	chr1	-	34493515	34496517	10.4948	15.9286	1.51775	7.05e-07
ENSMUSG00000042190	Cmklr1	chr5	-	114062362	114100435	1.26567	4.9856	3.93911	2.36e-42
ENSMUSG00000042225	Ammecr1	chrX	-	139285688	139401271	3.35962	5.11916	1.52373	9.66e-08
ENSMUSG00000042271	Nxt2	chrX	+	138661312	138674235	2.97589	5.97137	2.00658	1.07e-31
ENSMUSG00000042386	Tex13	chrX	-	137342845	137347972	0.569471	6.04908	10.6223	5.49e-63
ENSMUSG00000042388	Dlgap3	chr4	+	126846447	126914266	9.60312	18.2429	1.89968	4.81e-126
ENSMUSG00000042414	Prdm14	chr1	-	13103537	13117244	2.62981	7.7207	2.93585	9.31e-39
ENSMUSG00000042485	Mustn1	chr14	+	31692442	31694794	0.56588	1.26546	2.23627	0.262293
ENSMUSG00000042529	Kcnj12	chr11	+	60836065	60884633	0.69662	1.10905	1.59204	6.21e-05
ENSMUSG00000042549	Gtlf3a	chr11	-	60734418	60745369	2.42838	4.04271	1.66478	0.000526232
ENSMUSG00000042659	Arrdc4	chr7	-	75881930	75894127	10.1006	15.2508	1.50989	1.6e-29
ENSMUSG00000042988	Notum	chr11	-	120515101	120522143	9.99223	30.0004	3.00237	8.52e-238
ENSMUSG00000043496	AC079130.4	chr6	-	53765464	53770819	0.869826	2.61739	3.00909	2.13e-15
ENSMUSG00000043621	Ubxd3	chr4	-	138265751	138281136	1.13683	2.1027	1.84962	2.68e-23
ENSMUSG00000043681	2200001I15Rik	chr14	-	35165066	35168619	11.2409	31.7443	2.824	2.38e-15
ENSMUSG00000044150	A830080D01Rik	chrX	+	155964619	155989771	5.08081	9.80705	1.93021	2.91e-40
ENSMUSG00000044231	Nhlrc1	chr13	-	47107926	47110219	0.613607	1.07389	1.75012	0.107296
ENSMUSG00000044387	2410080I02Rik	chr19	+	23209389	23210207	6.00523	10.4703	1.74353	0.00269614
ENSMUSG00000044461	Shisa2	chr14	+	60244117	60250495	1.50267	3.28035	2.18302	3.07e-14
ENSMUSG00000044626	Liph	chr16	-	21953898	21995615	2.29612	7.89386	3.43791	3.32e-71
ENSMUSG00000044835	Ankrd45	chr1	+	163072821	163093426	2.67751	11.1288	4.15641	2.16e-82
ENSMUSG00000045005	Fzd5	chr1	-	64777133	64784324	23.5759	38.9704	1.65298	6.89e-76
ENSMUSG00000045009	Prrt3	chr6	-	113444088	113451812	2.57151	4.02277	1.56436	5.98e-12
ENSMUSG00000045010	AL805980.28	chrX	-	98985391	98988602	3.01315	13.1791	4.37387	1.2e-16
ENSMUSG00000045031	Cetn4	chr3	-	37206670	37211352	0.348874	1.17026	3.3544	0.0486696
ENSMUSG00000045106	Ccdc73	chr2	+	104832346	104858008	1.05991	1.83525	1.73151	7.53e-08
ENSMUSG00000045107	1810063B07Rik	chr14	-	20894867	20902394	2.56624	4.53331	1.76652	2.94e-08
ENSMUSG00000045136	Tubb2b	chr13	-	34218876	34222223	31.9456	55.0209	1.72233	9.45e-25
ENSMUSG00000045193	Cirbp	chr10	+	79628729	79633061	15.8654	28.2386	1.77988	3.16e-27
ENSMUSG00000045257	Morn2	chr17	+	80689551	80696813	14.3366	22.2746	1.55368	6.2e-05
ENSMUSG00000045609	AC124235.11	chr13	-	111094676	111095808	1.08339	1.77668	1.63993	0.24592
ENSMUSG00000045631	Tmprss12	chr15	+	100111256	100116098	1.18531	1.80045	1.51897	0.0599555
ENSMUSG00000045667	Smtnl2	chr11	-	72202665	72225213	7.69134	12.2991	1.59909	2.41e-47
ENSMUSG00000045699	AC138642.10	chr3	+	12855995	12856403	42.7654	98.3935	2.30077	5.8e-12
ENSMUSG00000045826	Ptprcap	chr19	+	4154605	4156751	0.74614	3.33713	4.47253	7.3e-10
ENSMUSG00000045999	CT010467.6	chr17	-	39985047	39985772	1.78785	2.68623	1.50249	0.163722
ENSMUSG00000046031	A630077B13Rik	chr10	-	33845874	33847778	0.809951	1.25395	1.54818	0.149263
ENSMUSG00000046088	AC098880.4	chr17	+	22826737	22826908	0.246724	1.10348	4.47253	0.2335
ENSMUSG00000046101	6030422M02Rik	chr1	+	9898718	9931035	0.146859	1.44503	9.83957	1.02e-26
ENSMUSG00000046338	A530057A03Rik	chr2	+	127250934	127261828	0.471278	2.7823	5.90374	4.33e-21
ENSMUSG00000046367	AC122771.10	chr1	-	136437517	136446259	1.15291	2.0948	1.81697	0.0226007
ENSMUSG00000046449	C77370	chrX	-	101272772	101396524	2.84289	4.79814	1.68777	5.15e-91
ENSMUSG00000046500	C130034I18Rik	chr6	-	96781202	97010405	0.698477	1.56198	2.23627	0.0365698
ENSMUSG00000046623	Gjb4	chr4	-	127028329	127031325	0.904714	4.52014	4.99621	2.85e-48
ENSMUSG00000046636	AC102562.13	chr18	+	27757144	27758260	1.20943	2.36653	1.95673	0.523421
ENSMUSG00000046774	8030474K03Rik	chrX	+	98989994	98993977	1.40377	2.99652	2.13462	2.69e-06
ENSMUSG00000046847	AC101743.5	chr1	+	21262483	21262990	0.416763	2.32998	5.59066	0.132619
ENSMUSG00000046942	2410003J06Rik	chrX	-	76868569	76916774	4.32343	7.73466	1.78901	0.031627
ENSMUSG00000047141	Zfp654	chr16	-	64780176	64786147	5.97151	9.6007	1.60775	3.63e-10
ENSMUSG00000047412	CT025653.7-201	chr9	+	30838228	30874760	6.00753	11.4148	1.90008	9.35e-53
ENSMUSG00000047669	1700060H10Rik	chr10	+	55826722	55836686	1.94259	3.24969	1.67287	2.81e-05
ENSMUSG00000047797	Gjb1	chrX	+	98571716	98580968	2.08008	7.27409	3.49702	8.46e-60
ENSMUSG00000047878	A4galt	chr15	-	83057155	83082161	12.0773	18.8176	1.5581	3.11e-19
ENSMUSG00000048040	RP23-1A3.2	chrX	+	132528358	132529898	6.06354	14.1442	2.33266	3.06e-20
ENSMUSG00000048070	A530088H08Rik	chr11	+	66725482	66743378	0.613365	1.99731	3.25632	2.62e-15
ENSMUSG00000048279	Sacs	chr14	+	61757293	61859532	1.67743	2.54371	1.51643	9.54e-38
ENSMUSG00000048334	AC110537.19	chr5	+	105204929	105205843	4.28097	8.30344	1.93962	0.000716462
ENSMUSG00000048355	2900062L11Rik	chrX	+	132567905	132569485	6.06208	10.7414	1.7719	4.49e-09
ENSMUSG00000048402	Gli2	chr1	-	120730708	120950196	11.5292	19.4229	1.68467	1.26e-81
ENSMUSG00000048416	Mlf1	chr3	+	67178018	67203920	1.20634	2.52177	2.09042	0.0173002
ENSMUSG00000048574	AC102494.6	chr7	-	49361265	49362555	0.612724	1.14184	1.86355	0.47278
ENSMUSG00000048779	P2ry6	chr7	-	108086151	108112905	0.620948	1.27289	2.04991	0.00231409
ENSMUSG00000048904	Neurog1	chr13	-	56351865	56353524	1.3957	5.33617	3.82329	2.62e-12
ENSMUSG00000048978	Nrsn1	chr13	-	25343908	25361951	3.08568	4.83758	1.56775	8.32e-06
ENSMUSG00000049154	3100002J23Rik	chr11	-	58606298	58615462	0.591461	1.79504	3.03493	0.0384287
ENSMUSG00000049387	Cox7b2	chr5	-	71834062	71939444	0.527832	1.09606	2.07653	0.297046
ENSMUSG00000049761	4930479M11Rik	chr7	-	31455740	31456610	0.158156	1.00209	6.33609	0.0025994
ENSMUSG00000049804	Armcx4	chrX	+	131221057	131231296	2.85288	4.41722	1.54834	2.07e-14
ENSMUSG00000050132	Sarm1	chr11	-	78285831	78310960	2.1971	4.19715	1.91032	6.7e-17
ENSMUSG00000050270	A730055C05Rik	chr11	+	66838655	66848814	0.713349	1.38254	1.9381	0.011058
ENSMUSG00000050424	Pnma5	chrX	-	70279326	70282442	1.55498	20.4932	13.1791	0
ENSMUSG00000050545	A830093I24Rik	chr12	-	4753021	4776073	0.14721	1.28937	8.75871	6.6e-18
ENSMUSG00000050671	AC151967.6	chr12	-	88619587	88640655	0.644846	1.348	2.09042	0.0173002
ENSMUSG00000050876	AC134869.4	chr13	-	59801443	59807558	1.02456	1.7377	1.69604	0.000311949
ENSMUSG00000050914	Ankrd37	chr8	-	47082255	47085221	2.1793	4.13509	1.89744	0.0114618
ENSMUSG00000050931	Sgms2	chr3	-	131021902	131047851	0.845909	1.33994	1.58402	0.0392441
ENSMUSG00000051257	Trap1a	chrX	+	135868221	135872708	27.565	49.8738	1.80932	7.04e-37
ENSMUSG00000051335	Gfod1	chr13	-	43290887	43399541	1.2658	2.30453	1.8206	5.54e-14
ENSMUSG00000051457	Spn	chr7	-	134275745	134281328	2.59548	4.56179	1.75759	8.42e-14
ENSMUSG00000051515	AC172746.2	chr7	+	100228388	100230225	0.77502	1.58374	2.04348	0.00557835
ENSMUSG00000051582	Otud6a	chrX	+	97624351	97625224	0.449678	2.514	5.59066	2.06e-09
ENSMUSG00000051723	CT009518.6-201	chr13	+	101185513	101185929	3.985	6.58678	1.65289	0.165186
ENSMUSG00000051769	Wfdc15a	chr2	-	164024598	164025866	0.390385	2.29164	5.8702	0.00106686
ENSMUSG00000051950	B3galtl	chr5	+	150480804	150565174	5.57123	11.9238	2.14024	4.01e-60
ENSMUSG00000052026	Slc6a7	chr18	-	61155034	61173853	0.740633	1.26807	1.71214	0.00307164
ENSMUSG00000052133	Sema5b	chr16	+	35541447	35664692	1.8105	3.91611	2.163	2.97e-32
ENSMUSG00000052180	Serpinb6c	chr13	-	33971684	33997039	3.19567	5.40873	1.69252	3.53e-06
ENSMUSG00000052187	Hbb-y	chr7	-	111000258	111001754	0.0663235	8.00912	120.758	1.01e-32
ENSMUSG00000052217	Hbb-bh1	chr7	-	110990149	110991678	0.0685343	1.7625	25.7171	1.39e-06
ENSMUSG00000052305	AC131116.3	chr7	-	110975047	110976592	0.939303	1.5754	1.6772	0.619735
ENSMUSG00000052316	Lrrc15	chr16	-	30269387	30283342	0.858833	1.47378	1.71602	1.94e-06
ENSMUSG00000052331	Ankrd44	chr1	-	54702183	54983231	0.653701	1.42566	2.18091	4.52e-10
ENSMUSG00000052374	Actn2	chr13	-	12361692	12433027	1.65083	4.3629	2.64286	8.44e-25
ENSMUSG00000052512	Nav2	chr7	+	56501558	56865457	5.03336	10.0665	1.99995	6.41e-72
ENSMUSG00000052631	Sh2d6	chr6	-	72463637	72465284	0.7055	1.46499	2.07653	0.0585363
ENSMUSG00000052760	A630001G21Rik	chr1	-	87613657	87675218	0.278959	1.00505	3.60287	0.000756175
ENSMUSG00000052776	Oas1a	chr5	-	121346264	121357534	0.609194	1.19203	1.95673	0.327222
ENSMUSG00000053030	Spink2	chr5	-	77634131	77640496	0.890888	1.96296	2.20338	0.000727157
ENSMUSG00000053062	Jam2	chr16	+	84774367	84826173	7.70749	12.7132	1.64945	6.18e-49
ENSMUSG00000053093	Myh7	chr14	-	55589524	55613471	0.707209	1.08872	1.53946	0.0214482
ENSMUSG00000053205	Styx	chr14	+	45970853	45993451	0.798975	1.78672	2.23627	0.0594309
ENSMUSG00000053347	4930432O21Rik	chr17	+	22099552	22208135	0.68624	1.11335	1.62239	0.0248654
ENSMUSG00000053654	Krt42	chr11	-	100124195	100127292	11.6444	24.8655	2.13541	6.05e-56
ENSMUSG00000053830	AC104920.10	chr10	+	71772068	71773907	1.17328	2.81117	2.396	0.160036
ENSMUSG00000053916	Nanp	chr2	-	150855420	150865134	1.92753	3.23285	1.6772	1
ENSMUSG00000053925	AC113490.10	chr1	+	172798775	172811852	1.65217	3.28416	1.98779	0.135136
ENSMUSG00000054013	Tmem179	chr12	-	113738394	113749371	1.20064	2.26441	1.88601	2.23e-05
ENSMUSG00000054263	Lifr	chr15	+	7079558	7141743	4.58731	9.02231	1.9668	1.83e-24
ENSMUSG00000054362	BC055111	chr4	-	106263513	106289846	1.84023	2.99966	1.63005	0.00207067
ENSMUSG00000054555	Adam12	chr7	-	141074881	141416780	1.01644	1.629	1.60266	0.000346365
ENSMUSG00000054737	Zfp182	chrX	-	20606064	20639129	1.05876	2.02687	1.91438	1.83e-16
ENSMUSG00000054753	AU018091	chr7	-	3154664	3164502	32.6926	54.0661	1.65377	6.89e-100
ENSMUSG00000055102	Zfp819	chr7	+	50862538	50873586	8.8744	14.4092	1.62368	2.27e-36
ENSMUSG00000055188	2900002K06Rik	chrX	+	7722554	7725090	1.57579	2.86945	1.82096	0.0177767
ENSMUSG00000055322	Tns1	chr1	-	73956804	74171021	1.90316	3.35287	1.76174	1.03e-09
ENSMUSG00000055497	AC154667.2	chr16	-	17082091	17082784	1.19935	1.91576	1.59733	0.227963
ENSMUSG00000055555	4930502E18Rik	chrX	+	51028002	51041618	0.262026	1.25981	4.80797	2.28e-06
ENSMUSG00000055609	Hba-x	chr11	+	32176399	32178116	0.069149	10.7472	155.42	3.19e-42
ENSMUSG00000055653	Gpc3	chrX	-	49625602	49967098	15.2852	23.2342	1.52004	1.78e-29
ENSMUSG00000056211	R3hdm1	chr1	+	129999882	130134312	41.1999	66.0411	1.60294	1.18e-240
ENSMUSG00000056300	OTTMUSG00000010671	chr4	-	145658646	145696012	1.77755	8.04951	4.52844	4.73e-21
ENSMUSG00000056436	Cyct	chr2	-	76191998	76198507	4.89013	38.3476	7.84184	4.08e-94
ENSMUSG00000056458	Rage	chr12	-	112046007	112079149	7.72937	12.5378	1.6221	3.11e-28
ENSMUSG00000056592	BC043301	chr7	+	50817625	50830831	1.10712	1.86518	1.68472	7.14e-09
ENSMUSG00000056602	Fry	chr5	+	150921241	151151580	1.03356	1.56301	1.51226	1.95e-06
ENSMUSG00000056671	Prelid2	chr18	-	42035349	42110848	4.8652	7.6528	1.57297	0.0196722
ENSMUSG00000056772	AC131029.6	chr8	+	91330289	91331039	0.305351	1.02427	3.3544	1
ENSMUSG00000057000	Nxf3	chrX	-	132606637	132619794	0.651345	12.6858	19.4763	1.15e-184
ENSMUSG00000057072	AC138229.16	chr1	+	192860700	192866821	0.430332	1.92467	4.47253	0.0344752
ENSMUSG00000057103	Cml1	chr6	-	85860147	85865681	0.74992	1.62461	2.16638	0.0308447
ENSMUSG00000057176	Gm166	chr7	-	134726601	134732109	1.56517	2.88391	1.84256	0.000126395
ENSMUSG00000057615	Ldoc1	chrX	+	58962788	58964124	1.36696	4.34398	3.17785	2.14e-14
ENSMUSG00000057886	AC154213.3	chr14	-	74353728	74355393	1.20943	2.02845	1.6772	1
ENSMUSG00000057967	Fgf18	chr11	-	33017429	33047400	1.76829	5.37878	3.0418	2.87e-21
ENSMUSG00000058028	Zfp371	chr7	+	6173879	6191025	0.208638	1.95111	9.35166	4.14e-18
ENSMUSG00000058064	AC102377.14	chr18	+	15991295	15991878	6.61941	11.4385	1.72802	0.0126465
ENSMUSG00000058135	Gstm1	chr3	-	107815172	107820891	14.5951	22.8354	1.5646	5.32e-08
ENSMUSG00000058186	OTTMUSG00000011070	chr4	+	145104786	145294338	1.30725	3.96742	3.03493	1.03e-11
ENSMUSG00000058216	BC021614	chr19	-	4057477	4059295	2.7121	6.9314	2.55573	1.12e-05
ENSMUSG00000058672	Tubb2a	chr13	-	34166169	34169877	8.79003	14.1529	1.61011	5.08e-06
ENSMUSG00000058715	Fcer1g	chr1	-	173159702	173164496	0.384544	1.03193	2.68352	0.157245
ENSMUSG00000058736	AC124106.10	chr5	-	104884156	104885486	0.975963	2.40076	2.45989	0.0291949
ENSMUSG00000059040	AC150274.2	chr18	+	48204988	48208032	0.642509	1.67629	2.60898	0.314386
ENSMUSG00000059132	CT009632.14	chr16	+	97711653	97712727	0.604715	1.3523	2.23627	1
ENSMUSG00000059249	AL807397.6	chr4	+	34433080	34433542	3.91625	7.99146	2.04059	0.000782728
ENSMUSG00000059327	Eda	chrX	+	97170944	97596098	0.68328	1.49469	2.18753	4.93e-37
ENSMUSG00000059361	Nrsn2	chr2	-	152194490	152202374	0.734879	4.87538	6.63425	2.23e-29
ENSMUSG00000059412	Fxyd2	chr9	+	45207956	45218360	1.19984	2.53411	2.11203	0.00428775
ENSMUSG00000059430	Actg2	chr6	-	83462898	83486259	0.7153	1.1997	1.6772	0.0775118
ENSMUSG00000059439	Bcas3	chr11	+	85166668	85397480	20.768	33.1838	1.59783	1.53e-127
ENSMUSG00000059461	AL672039.9	chrX	+	159004764	159005242	2.46724	4.13805	1.6772	0.542681
ENSMUSG00000059900	Tmem40	chr6	-	115679148	115709289	10.1984	29.5705	2.89953	8.23e-100
ENSMUSG00000059901	Adamts14	chr10	-	60659859	60736186	2.18157	4.68581	2.1479	1.87e-29
ENSMUSG00000060262	Hist1h2ao	chr13	+	21902235	21902754	Inf	Inf	1.86355	1
ENSMUSG00000060429	Sntb1	chr15	-	55470397	55738504	2.10392	4.34154	2.06355	3.87e-10
ENSMUSG00000060499	AC125344.2	chr12	-	67384367	67385388	1.57994	4.2398	2.68352	6.86e-05
ENSMUSG00000060586	H2-Eb1	chr17	+	34442827	34453144	1.38765	5.35293	3.85756	3.15e-15
ENSMUSG00000060591	Ifitm2	chr7	-	148140735	148141882	75.1684	116.693	1.55242	3.23e-23
ENSMUSG00000060715	1700019A02Rik	chr1	-	53215420	53244461	1.71336	7.51568	4.38652	6.07e-07
ENSMUSG00000060803	Gstp1	chr19	-	4035410	4037921	60.5662	97.6346	1.61203	1.18e-05
ENSMUSG00000061126	Cyp4f39	chr17	+	32605403	32630265	1.07733	2.28333	2.11945	3.08e-06
ENSMUSG00000061132	Blnk	chr19	-	41003416	41069025	1.59897	2.40014	1.50106	0.0303647
ENSMUSG00000061436	Hipk2	chr6	-	38644388	38826164	13.881	25.6121	1.84511	3.78e-180
ENSMUSG00000061469	AL645907.9	chr11	+	51046966	51048555	1.6021	2.50791	1.56539	0.262772
ENSMUSG00000061544	BC043476	chr17	+	21870690	21885935	1.24161	3.95741	3.18732	2.94e-22
ENSMUSG00000061619	AL732619.13	chr4	-	52509702	52510178	0.158971	1.06651	6.7088	0.0742659
ENSMUSG00000062007	Hsh2d	chr8	+	74713566	74724857	0.310683	1.01899	3.27986	0.000134996
ENSMUSG00000062064	Slc2a7	chr4	+	149523080	149542591	0.725286	1.26934	1.75012	0.107296
ENSMUSG00000062170	Fmr1nb	chrX	+	66015013	66057742	4.30185	16.2339	3.7737	1.6e-48
ENSMUSG00000062284	AC129601.4-201	chr16	+	45205212	45205614	0.907072	1.57769	1.73932	0.247626
ENSMUSG00000062518	OTTMUSG00000011061	chr4	-	147047610	147076662	0.637044	1.3408	2.10472	0.0352776
ENSMUSG00000062588	AC102311.10	chr1	-	4869282	4870750	2.41607	3.65496	1.51277	0.342217
ENSMUSG00000062632	AL663041.6	chr11	-	121767088	121786643	3.09766	6.35627	2.05196	1.06e-07
ENSMUSG00000062683	Atp5g2	chr15	-	102493298	102501478	Inf	Inf	1.50518	0.184316
ENSMUSG00000062859	Tcp11	chr17	-	28203691	28217529	4.73154	7.9522	1.68068	2.41e-29
ENSMUSG00000062933	AC120869.12	chr9	+	96796032	96796754	Inf	Inf	1.56539	1
ENSMUSG00000062939	Stat4	chr1	+	52043991	52164032	2.3906	4.56876	1.91113	4.69e-09
ENSMUSG00000063328	AC118620.3	chr3	+	129771329	129771896	3.46168	7.03749	2.03297	0.097025
ENSMUSG00000063442	AL603745.16	chrX	-	102920466	102920856	1.10144	2.46312	2.23627	1
ENSMUSG00000063450	Syne2	chr12	+	76919120	76981493	4.26855	7.22594	1.69283	2.53e-28
ENSMUSG00000063488	Zfp167	chr9	+	122797588	122805242	0.81077	1.98743	2.45129	1.4e-07
ENSMUSG00000063594	Gng8	chr7	+	17477134	17480784	0.642509	1.10156	1.71447	0.195307
ENSMUSG00000063684	AL928925.6	chr2	+	108788962	108790390	0.937264	1.54703	1.65058	0.183581
ENSMUSG00000064018	AC154010.3	chr6	-	60720389	60721053	Inf	Inf	2.23627	1
ENSMUSG00000064225	Paqr9	chr9	+	95460235	95462540	1.5172	2.43668	1.60605	0.0251322
ENSMUSG00000064246	Chi3l1	chr1	+	136078752	136086613	0.349848	1.29389	3.69844	4.19e-05
ENSMUSG00000064263	Gm1631	chr2	+	71557473	71569023	3.20596	6.81596	2.12603	7.56e-07
ENSMUSG00000064288	Hist1h4k	chr13	-	21842062	21842374	0.198971	1.11238	5.59066	0.132619
ENSMUSG00000064308	2410137M14Rik	chr17	-	37114645	37118182	1.76231	4.40769	2.50109	4.08e-06
ENSMUSG00000064390	SNORD73	chr3	-	85944539	85944610	5.87437	9.85249	1.6772	1
ENSMUSG00000064408	U6	chr6	-	74401790	74401898	1.28502	2.87364	2.23627	1
ENSMUSG00000064413	U6	chr2	+	132542841	132542944	0.581895	1.30127	2.23627	1
ENSMUSG00000064472	U6	chr9	-	55403428	55403519	0.550722	1.23156	2.23627	1
ENSMUSG00000064493	SNORA28	chr12	+	112779151	112779278	4.8063	8.06113	1.6772	0.25104
ENSMUSG00000064500	SNORD95	chr11	+	48614367	48614434	81.6365	123.736	1.51569	0.0743548
ENSMUSG00000064508	5S_rRNA	chr8	+	48804599	48804723	0.416763	1.39799	3.3544	1
ENSMUSG00000064563	SNORA7	chr6	-	115757992	115758132	15.0775	25.6712	1.70261	0.0160527
ENSMUSG00000064585	SNORA71	chr2	+	158205269	158205402	2.601	7.06293	2.71547	0.0813631
ENSMUSG00000064602	SNORA41	chr1	+	63225577	63225709	0.571119	1.27717	2.23627	1
ENSMUSG00000064646	SNORA42	chr19	+	38146418	38146543	0.550722	1.23156	2.23627	1
ENSMUSG00000064648	U1	chr4	-	147817442	147817594	0.598844	1.00438	1.6772	1
ENSMUSG00000064666	SNORA52	chr7	+	148634701	148634838	9.57117	15.4582	1.61508	0.104207
ENSMUSG00000064679	SNORD113	chr12	+	110895334	110895406	2.80368	7.83721	2.79533	0.367839
ENSMUSG00000064720	SNORD113	chr12	+	110921203	110921278	1.23362	2.7587	2.23627	1
ENSMUSG00000064741	SNORD14	chr7	-	123476684	123476771	7.50173	12.1159	1.61508	0.327222
ENSMUSG00000064742	U6	chr14	+	55200013	55200120	0.560735	1.25395	2.23627	1
ENSMUSG00000064823	SNORD82	chr1	-	88252835	88252905	27.7564	56.8981	2.04991	0.0400933
ENSMUSG00000064959	5S_rRNA	chr15	+	82173082	82173201	0.893926	1.49929	1.6772	1
ENSMUSG00000064962	5S_rRNA	chr8	-	5069258	5069377	3.12874	4.99764	1.59733	0.652013
ENSMUSG00000064964	U6	chr2	+	18080313	18080418	0.560735	1.88093	3.3544	1
ENSMUSG00000064994	SNORA70	chr16	-	56035865	56036000	0.725657	3.24553	4.47253	0.0896686
ENSMUSG00000065013	SNORD113	chr12	+	110891242	110891314	1.40184	3.13488	2.23627	1
ENSMUSG00000065016	SNORA3	chr7	+	116663633	116663765	8.27426	13.0365	1.57555	0.235688
ENSMUSG00000065080	U6	chr8	-	125044467	125044574	0.54106	1.81493	3.3544	1
ENSMUSG00000065094	snoR38	chr11	+	116535911	116535985	5.14007	12.9314	2.5158	0.265725
ENSMUSG00000065110	SNORD61	chrX	-	54644625	54644698	1.46859	4.92624	3.3544	1
ENSMUSG00000065145	Vault	chr18	+	36961519	36961662	1.43444	5.21265	3.63393	0.0533459
ENSMUSG00000065162	U6	chr11	+	106121519	106121627	0.531732	2.37819	4.47253	0.2335
ENSMUSG00000065167	SNORA19	chr19	-	60850232	60850364	Inf	Inf	2.23627	1
ENSMUSG00000065196	SNORD103	chr4	+	130305548	130305621	2.68178	4.49788	1.6772	1
ENSMUSG00000065198	U6	chr6	-	149022524	149022628	0.571119	1.27717	2.23627	1
ENSMUSG00000065265	SNORA32	chr9	+	15120932	15121032	47.4943	78.6229	1.65542	0.001784
ENSMUSG00000065272	SNORD57	chr2	+	130103751	130103823	12.6165	20.3767	1.61508	0.327222
ENSMUSG00000065280	SNORD28	chr19	+	8799357	8799433	10.6755	17.2419	1.61508	0.327222
ENSMUSG00000065299	U6	chr4	+	108170648	108170751	0.581895	1.30127	2.23627	1
ENSMUSG00000065362	SNORA71	chr2	-	158182159	158182290	7.23418	12.346	1.70662	0.161123
ENSMUSG00000065392	SNORD26	chr19	+	8798740	8798815	16.037	37.2424	2.32228	0.0262079
ENSMUSG00000065403	mmu-mir-18a	chr14	+	115443072	115443168	3.35222	8.2461	2.45989	0.227309
ENSMUSG00000065413	mmu-mir-367	chr3	+	127248650	127248725	1.23362	2.7587	2.23627	1
ENSMUSG00000065416	mmu-mir-19a	chr14	+	115443221	115443303	1.92753	5.38808	2.79533	0.367839
ENSMUSG00000065419	mmu-mir-300	chr12	+	110962522	110962601	1.06346	3.56728	3.3544	1
ENSMUSG00000065420	mmu-mir-142	chr11	+	87570365	87570429	8.81155	32.0206	3.63393	0.0533459
ENSMUSG00000065427	mmu-mir-429	chr4	-	155428013	155428096	1.86912	3.13488	1.6772	1
ENSMUSG00000065428	mmu-mir-382	chr12	+	110971978	110972058	1.02801	3.44837	3.3544	1
ENSMUSG00000065448	mmu-mir-154	chr12	+	110976633	110976717	0.907072	2.02845	2.23627	1
ENSMUSG00000065451	mmu-mir-101a	chr4	-	101019549	101019632	0.934559	2.08992	2.23627	1
ENSMUSG00000065456	mmu-mir-106a	chrX	-	50095679	50095744	2.05603	4.59783	2.23627	1
ENSMUSG00000065462	mmu-mir-200c	chr6	-	124668339	124668408	1.62318	3.62986	2.23627	1
ENSMUSG00000065483	mmu-mir-181c	chr8	-	86702761	86702867	0.550722	2.46312	4.47253	0.2335
ENSMUSG00000065484	mmu-mir-130a	chr2	-	84581271	84581335	2.20289	4.92624	2.23627	1
ENSMUSG00000065498	mmu-mir-379	chr12	+	110947234	110947357	3.85506	6.4657	1.6772	1
ENSMUSG00000065516	mmu-mir-214	chr1	+	164153498	164153608	0.514007	1.14946	2.23627	1
ENSMUSG00000065546	mmu-mir-196a-1	chr11	+	96126477	96126579	0.593085	1.3263	2.23627	1
ENSMUSG00000065556	mmu-mir-101b	chr19	+	29209768	29209865	0.65618	1.46739	2.23627	1
ENSMUSG00000065564	mmu-let-7b	chr15	+	85537748	85537833	0.881155	1.9705	2.23627	1
ENSMUSG00000065586	mmu-mir-96	chr6	-	30119445	30119551	0.550722	1.23156	2.23627	1
ENSMUSG00000065587	mmu-mir-34c	chr9	-	50911138	50911215	1.14224	2.55435	2.23627	1
ENSMUSG00000065612	mmu-mir-151	chr15	-	73085244	73085312	1.71336	3.83152	2.23627	1
ENSMUSG00000065619	mmu-mir-183	chr6	-	30119667	30119737	1.54202	3.44837	2.23627	1
ENSMUSG00000065653	SNORA38	chr10	+	107800720	107800854	0.856679	1.43682	1.6772	1
ENSMUSG00000065669	SNORA5	chr3	-	96528187	96528323	1.43444	2.80681	1.95673	0.523421
ENSMUSG00000065686	SNORA5	chr11	-	6520321	6520457	2.30153	4.11746	1.78901	0.57571
ENSMUSG00000065705	U6	chr10	-	65633148	65633254	0.629397	1.4075	2.23627	1
ENSMUSG00000065714	U6	chr15	+	4985359	4985462	0.604715	1.3523	2.23627	1
ENSMUSG00000065715	snoZ30	chr11	+	83107805	83107902	6.5618	13.9402	2.12445	0.0832111
ENSMUSG00000065728	SNORA36	chr6	-	97112810	97112941	0.453536	1.01423	2.23627	1
ENSMUSG00000065738	SNORD45	chr3	-	153574573	153574654	7.95882	13.3485	1.6772	0.542681
ENSMUSG00000065743	U6	chr17	+	45757627	45757708	0.604715	1.3523	2.23627	1
ENSMUSG00000065752	SNORD18	chr9	+	64022854	64022922	1.71336	5.74728	3.3544	1
ENSMUSG00000065757	SNORD113	chr12	+	110912122	110912204	0.963764	3.23285	3.3544	1
ENSMUSG00000065767	U2	chr11	+	101488679	101488870	Inf	Inf	1.6772	1
ENSMUSG00000065817	SNORA3	chr8	+	13876096	13876226	1.15652	3.01732	2.60898	0.314386
ENSMUSG00000065819	U6	chr8	+	101596362	101596469	Inf	Inf	2.23627	1
ENSMUSG00000065820	U2	chr11	+	101466163	101466354	2.80368	4.70232	1.6772	1
ENSMUSG00000065822	SNORD15	chr7	-	106631294	106631442	0.629397	1.75937	2.79533	0.367839
ENSMUSG00000065840	SNORA71	chr2	+	158203957	158204090	1.48629	5.40106	3.63393	0.0533459
ENSMUSG00000065855	U6	chr15	+	44264140	44264247	0.604715	1.3523	2.23627	1
ENSMUSG00000065887	5S_rRNA	chr4	+	53873523	53873642	0.629397	2.11125	3.3544	1
ENSMUSG00000065893	5S_rRNA	chr7	+	17057161	17057280	4.02267	11.4946	2.85745	0.010317
ENSMUSG00000065944	U2	chr11	+	101519551	101519742	Inf	Inf	2.23627	1
ENSMUSG00000065999	OTTMUSG00000010673	chr4	+	146927385	146957235	0.800281	1.87249	2.3398	5.74e-07
ENSMUSG00000066000	2610305D13Rik	chr4	-	146986045	147016622	19.6849	33.8393	1.71905	9.86e-95
ENSMUSG00000066060	OTTMUSG00000008833	chr4	-	118727394	118741716	0.166032	1.04426	6.2895	3.98e-08
ENSMUSG00000066307	AL732538.6	chr4	+	11506811	11511983	1.46928	2.56544	1.74605	2.29e-09
ENSMUSG00000066406	Akap13	chr7	+	82600419	82899495	2.2192	3.33684	1.50363	3.14e-12
ENSMUSG00000066500	1700023D19Rik	chr7	+	51964112	51975204	1.32091	2.56862	1.94458	0.039628
ENSMUSG00000066735	Vkorc1l1	chr5	+	130417978	130460615	1.1964	3.56728	2.98169	0.00680123
ENSMUSG00000066861	Oas1g	chr5	-	121326150	121337607	0.219661	1.22805	5.59066	0.000428499
ENSMUSG00000066885	Ptprv	chr1	-	137007745	137008883	0.746742	1.8369	2.45989	0.0291949
ENSMUSG00000066955	AC155814.6	chr8	+	4652063	4652480	0.588237	1.31545	2.23627	0.222274
ENSMUSG00000066956	AC170749.6	chr1	-	131697963	131698341	0.604715	1.3523	2.23627	1
ENSMUSG00000067261	Foxd3	chr4	+	99322989	99325362	5.52586	10.7565	1.94658	7.9e-27
ENSMUSG00000067370	B3galt4	chr17	-	34086858	34088433	1.99624	3.17017	1.58807	0.0119715
ENSMUSG00000067616	Klk11	chr7	+	51029986	51034628	0.419598	1.4075	3.3544	0.000408864
ENSMUSG00000067702	Tuba3a	chr6	-	125228291	125236060	1.27341	4.18254	3.28452	6.77e-09
ENSMUSG00000067924	Cxx1b	chrX	-	50972354	50973585	1.05309	1.68213	1.59733	0.652013
ENSMUSG00000068014	AL671903.19	chrX	+	45253495	45254036	0.604715	1.3523	2.23627	1
ENSMUSG00000068048	Rhox9	chrX	-	35252273	35255044	7.19805	14.1992	1.97264	6.83e-09
ENSMUSG00000068101	Cenpm	chr15	-	82064208	82075177	62.3827	105.849	1.69677	4.85e-120
ENSMUSG00000068245	D14Ertd668e	chr14	-	59966243	59984307	2.21997	6.03369	2.71792	7.92e-12
ENSMUSG00000068323	Slc4a5	chr6	+	83169821	83253470	0.9018	3.06257	3.39607	2.15e-46
ENSMUSG00000068396	AC154003.4	chr6	+	71074582	71074994	Inf	Inf	1.6772	1
ENSMUSG00000068397	AC108821.6	chr15	+	68141380	68141863	15.4202	43.1046	2.79533	0.367839
ENSMUSG00000068457	Uty	chrY	-	433303	582134	0.00794447	2.54053	319.786	7.59e-88
ENSMUSG00000068522	Aard	chr15	+	51871652	51877267	4.82655	9.79714	2.02984	5.18e-15
ENSMUSG00000068614	Actc1	chr2	-	113873017	113878623	1.08821	1.8381	1.68909	0.0157132
ENSMUSG00000068631	AC139186.4	chr8	+	13896310	13896631	14.4831	28.3871	1.96002	9.88e-12
ENSMUSG00000069045	Ddx3y	chrY	-	597157	623056	0.0107234	3.72894	347.739	1.34e-95
ENSMUSG00000069049	Eif2s3y	chrY	+	346985	365037	0.0264725	8.70233	328.731	3.14e-90
ENSMUSG00000069053	Ube1y1	chrY	+	155155	180667	0.037202	1.03992	27.9533	3.68e-07
ENSMUSG00000069117	AC122881.4	chr13	-	62318903	62319329	0.470846	1.05294	2.23627	1
ENSMUSG00000069196	AC154266.2	chr5	+	114217107	114217421	0.822412	1.37935	1.6772	1
ENSMUSG00000069265	Hist1h3a	chr13	-	23853721	23854255	1.62318	2.51298	1.54818	0.343358
ENSMUSG00000069270	Hist1h2ac	chr13	-	23773335	23775817	1.91423	3.32946	1.73932	0.247626
ENSMUSG00000069271	Hist1h2bn	chr13	+	21845991	21846372	0.335222	1.12447	3.3544	1
ENSMUSG00000069300	Hist1h2bj	chr13	+	22135082	22135545	1.65672	2.7074	1.63419	0.271329
ENSMUSG00000069305	Hist1h4m	chr13	-	21923635	21924065	1.14224	3.83152	3.3544	1
ENSMUSG00000069844	Sco1	chr11	+	66866171	66879074	4.58736	8.20684	1.78901	4.54e-23
ENSMUSG00000069862	AC163617.5	chr8	+	125730467	125730936	13.3642	21.8397	1.63419	0.0581032
ENSMUSG00000070076	mmu-mir-127	chr12	+	110831041	110831138	0.65618	2.20109	3.3544	1
ENSMUSG00000070080	mmu-mir-431	chr12	+	110828656	110828747	1.50441	9.25173	6.14973	0.018422
ENSMUSG00000070101	mmu-mir-341	chr12	+	110849709	110849805	1.34089	4.49788	3.3544	0.2335
ENSMUSG00000070105	mmu-mir-495	chr12	+	110956956	110957036	1.02801	2.29891	2.23627	1
ENSMUSG00000070109	mmu-mir-497	chr11	+	70048218	70048302	0.907072	2.02845	2.23627	1
ENSMUSG00000070128	mmu-mir-485	chr12	+	110973108	110973187	2.12693	5.94547	2.79533	0.367839
ENSMUSG00000070129	mmu-mir-136	chr12	+	110833526	110833608	0.963764	2.15523	2.23627	1
ENSMUSG00000070291	RP23-366K1.1	chr9	+	78243583	78271394	2.83206	5.1364	1.81366	5.5e-07
ENSMUSG00000070343	AC115889.13	chr3	-	146501774	146502311	3.80225	7.55807	1.98779	0.135136
ENSMUSG00000070526	Peg12	chr7	-	69606756	69609396	1.15363	2.88081	2.49716	6.91e-05
ENSMUSG00000070637	Gm694	chr4	-	140988586	140992020	0.322374	1.2616	3.91346	0.00795699
ENSMUSG00000070732	Rbm44	chr1	+	93041679	93067372	0.5611	2.10622	3.75373	2.02e-20
ENSMUSG00000070777	Ceacam20	chr7	+	20550760	20576462	0.207913	1.02289	4.91978	2.88e-09
ENSMUSG00000071068	Treml2	chr17	+	48438863	48443126	0.711095	1.2221	1.71861	0.00814243
ENSMUSG00000071229	Timm8a2	chr14	+	122433895	122437642	0.606946	1.52695	2.5158	0.00582261
ENSMUSG00000071266	1300003B13Rik	chr17	+	22561188	22584383	1.09755	1.70591	1.55428	0.000225082
ENSMUSG00000071532	AC118202.8	chr10	+	14242883	14243354	0.604715	1.3523	2.23627	1
ENSMUSG00000071586	AC137156.3-202	chr15	+	102334152	102334317	2.4136	4.79773	1.98779	0.135136
ENSMUSG00000071665	Foxr2	chrX	+	149553328	149567404	1.52362	3.49868	2.2963	1.29e-16
ENSMUSG00000071719	Tmem28	chrX	+	97016359	97044129	6.80147	10.5864	1.55648	1.67e-21
ENSMUSG00000071773	Rhox1	chrX	-	34753798	34762253	2.19449	6.66013	3.03493	6.28e-13
ENSMUSG00000071866	Ppia	chr11	+	6315445	6319820	154.202	310.353	2.01264	0.115197
ENSMUSG00000072249	EG434729	chrX	+	8640215	8640948	0.843659	8.07066	9.56625	9.95e-16
ENSMUSG00000072576	AC167419.4	chr5	+	134939085	134939395	1.23362	2.29891	1.86355	0.47278
ENSMUSG00000072657	AC140327.3	chr6	+	148937250	148939953	2.56034	4.55445	1.77885	0.0995404
ENSMUSG00000072714	AC158396.2-201	chr14	+	12060065	12060506	0.268178	1.0495	3.91346	0.146064
ENSMUSG00000072894	AC165974.4	chr6	+	90855692	90856501	0.612724	1.37021	2.23627	0.456609
ENSMUSG00000072898	AL645854.10	chr11	-	59021747	59022222	0.841799	1.45465	1.72802	0.233195
ENSMUSG00000072900	mmu-mir-540	chr12	+	110824280	110824364	3.62829	6.08536	1.6772	1
ENSMUSG00000072945	Ripply1	chrX	-	136314087	136316892	1.08002	3.35445	3.10592	9.89e-05
ENSMUSG00000072955	4930488E11Rik	chrX	-	133489526	133511408	1.07356	1.96426	1.82967	0.175403
ENSMUSG00000072964	Bhlhb9	chrX	+	132420391	132423865	6.11193	10.7887	1.76519	1.45e-45
ENSMUSG00000072966	Gprasp2	chrX	+	132373572	132379269	2.3887	4.04227	1.69225	2.14e-18
ENSMUSG00000073000	AC124453.3-202	chr12	+	77545546	77552323	5.3859	8.82083	1.63776	1.69e-08
ENSMUSG00000073018	Gm1070	chr6	+	71243758	71250749	0.595462	1.11805	1.87762	0.00107057
ENSMUSG00000073090	EG666105	chr6	+	48810354	48814296	1.01489	1.5582	1.53535	0.023635
ENSMUSG00000073207	6330534C20Rik	chrX	+	50144376	50152645	5.69131	9.43739	1.65821	1.4e-09
ENSMUSG00000073243	RP23-43O20.7	chrX	-	34748496	34751036	0.463766	1.90921	4.11676	5.03e-10
ENSMUSG00000073293	Nudt10	chrX	-	5745813	5750133	0.652846	1.43074	2.19154	0.00318701
ENSMUSG00000073294	AU022751	chrX	-	5658336	5660537	1.01645	2.59644	2.55443	1.59e-18
ENSMUSG00000073406	H2-Bl	chr17	-	36201919	36221138	1.21419	3.56377	2.9351	7.23e-09
ENSMUSG00000073439	AC154237.1	chr17	+	24539865	24540026	3.85506	6.4657	1.6772	1
ENSMUSG00000073568	Gm949	chr18	+	47085635	47093876	4.39812	7.07666	1.60902	5.27e-08
ENSMUSG00000073569	AC099590.16	chr18	-	45445486	45445762	0.248713	1.11238	4.47253	0.2335
ENSMUSG00000073590	3222401L13Rik	chr18	+	37815560	37818391	0.986983	1.53757	1.55785	0.00629074
ENSMUSG00000073596	2900060B14Rik	chr1	-	120355246	120355324	2.20289	3.69468	1.6772	1
ENSMUSG00000073617	AC109197.9	chr1	-	93825361	93827753	2.90709	7.91429	2.72241	8.97e-05
ENSMUSG00000073674	AC099696.12	chr1	-	55500576	55501908	1.92753	4.31046	2.23627	1
ENSMUSG00000073678	Pgap1	chr1	-	54529843	54532810	0.833525	2.09698	2.5158	0.265725
ENSMUSG00000074071	EG434197	chr7	+	75418724	75507975	1.39445	2.34635	1.68263	0.000207005
ENSMUSG00000074199	Krtdap	chr7	+	31572923	31576102	12.3701	20.6523	1.66954	0.00171104
ENSMUSG00000074215	AC159266.3	chr8	-	86587459	86589036	0.970503	1.56744	1.61508	0.327222
ENSMUSG00000074243	AC164532.4-202	chr7	-	28734173	28734782	1.78498	3.43728	1.92567	0.070568
ENSMUSG00000074269	2410076I21Rik	chr9	-	58500662	58589366	1.21593	4.69671	3.86264	5.27e-09
ENSMUSG00000074272	Ceacam1	chr7	-	26246720	26262644	0.516984	1.36632	2.64286	1.69e-09
ENSMUSG00000074489	Bglap-rs1	chr3	-	88172537	88176665	0.84608	1.70656	2.01702	0.000221191
ENSMUSG00000074579	EG624866	chr3	+	65470149	65635084	0.844613	1.36262	1.61331	0.0084695
ENSMUSG00000074653	Lrrc31	chr3	-	30577979	30590222	0.632712	1.28107	2.02473	3.67e-06
ENSMUSG00000074673	Ttll9	chr2	+	152788220	152833076	0.677406	1.04663	1.54506	0.0448642
ENSMUSG00000074744	Gm807	chr13	+	99870660	99877535	0.475053	1.40229	2.95187	4.47e-06
ENSMUSG00000075023	Gm1967	chr2	-	93695517	93709314	2.358	6.65884	2.82394	1.13e-40
ENSMUSG00000075032	Hist1h3c	chr13	-	21874783	21875266	2.91981	5.50923	1.88685	0.0985344
ENSMUSG00000075271	Ttc30a1	chr2	-	75817162	75820024	1.30035	2.00263	1.54007	0.00284842
ENSMUSG00000075411	AC123724.9	chr15	-	100475213	100499933	4.06321	8.45335	2.08046	2.54e-10
ENSMUSG00000075511	1700001L05Rik	chr15	-	83187989	83197707	3.65423	6.86856	1.87962	1.04e-13
ENSMUSG00000075546	AC124828.14	chr5	-	147705789	147708726	0.189205	1.05778	5.59066	0.132619
ENSMUSG00000075918	5S_rRNA	chrX	+	5684008	5684127	0.481882	1.07762	2.23627	1
ENSMUSG00000076014	mmu-mir-669a-2	chr2	+	10431790	10431887	15.4202	34.4837	2.23627	1
ENSMUSG00000076060	mmu-mir-704	chr6	-	47753574	47753651	1.14224	2.55435	2.23627	1
ENSMUSG00000076137	CT009594.4	chr17	-	21421066	21421176	1.76231	5.91149	3.3544	0.2335
ENSMUSG00000076143	mmu-mir-708	chr7	+	103397933	103398042	1.04544	3.50682	3.3544	0.2335
ENSMUSG00000076219	mmu-mir-487b	chr12	+	110965542	110965624	0.963764	2.15523	2.23627	1
ENSMUSG00000076288	mmu-mir-301b	chr16	-	17124492	17124589	1.31236	2.20109	1.6772	1
ENSMUSG00000076316	mmu-mir-673	chr12	+	110810199	110810290	1.50441	3.36426	2.23627	1
ENSMUSG00000076451	mmu-mir-770	chr12	+	110801901	110801995	2.10276	4.70232	2.23627	0.456609
ENSMUSG00000076533	AC113030.5	chr6	-	68757174	68757678	0.487596	1.36299	2.79533	0.184036
ENSMUSG00000076946	mmu-mir-582	chr13	+	110114937	110115018	0.994853	2.22476	2.23627	1
ENSMUSG00000076956	mmu-mir-297a-3	chr2	+	10437446	10437548	0.65618	1.46739	2.23627	1
ENSMUSG00000076959	AL772216.15	chr2	+	10390597	10390695	0.907072	2.02845	2.23627	1
ENSMUSG00000077001	mmu-mir-544	chr12	+	110967534	110967612	1.10144	3.69468	3.3544	1
ENSMUSG00000077025	mmu-mir-493	chr12	+	110818442	110818525	1.86912	3.13488	1.6772	1
ENSMUSG00000077191	SNORD64	chr7	-	67123693	67123760	1.81414	8.11381	4.47253	0.2335
ENSMUSG00000077192	SNORA17	chr2	-	26494709	26494841	3.76103	7.99013	2.12445	0.0832111
ENSMUSG00000077212	SNORD69	chr14	-	31827472	31827552	44.2046	81.6114	1.84622	0.00433165
ENSMUSG00000077221	SNORD67	chr2	+	91436226	91436337	1.01116	1.69592	1.6772	1
ENSMUSG00000077273	U6	chr5	-	39090944	39091051	0.54106	1.20995	2.23627	1
ENSMUSG00000077285	SNORA42	chr11	+	98860821	98860936	0.474468	1.06104	2.23627	1
ENSMUSG00000077323	U11	chr4	-	131825994	131826128	1.83574	3.28416	1.78901	0.57571
ENSMUSG00000077345	SNORD70	chr1	+	59748777	59748864	0.833525	1.86398	2.23627	1
ENSMUSG00000077358	SNORD70	chr1	+	59749352	59749436	8.16365	15.2134	1.86355	0.185436
ENSMUSG00000077380	SNORA68	chr13	+	96102572	96102704	0.752206	1.2616	1.6772	1
ENSMUSG00000077394	snoU2_19	chr9	-	15130907	15130983	164.878	269.238	1.63296	3.17e-05
ENSMUSG00000077421	U6	chr8	+	124354335	124354442	0.54106	1.20995	2.23627	1
ENSMUSG00000077431	U6	chr6	+	113010691	113010797	0.550722	1.23156	2.23627	1
ENSMUSG00000077565	SNORD12	chr2	+	166890497	166890586	72.7518	110.525	1.5192	0.00687413
ENSMUSG00000077571	SNORA36	chr1	+	187066785	187066917	0.376103	1.2616	3.3544	1
ENSMUSG00000077604	snoR38	chr11	+	116535461	116535536	4.93447	8.27609	1.6772	1
ENSMUSG00000077611	SNORA74	chr14	-	33005039	33005236	1.25879	5.16083	4.09982	0.00505339
ENSMUSG00000077625	snoZ17	chr11	-	77995187	77995258	46.995	72.2516	1.53743	0.135155
ENSMUSG00000077711	SNORA40	chr7	+	29136526	29136651	8.22412	13.3337	1.62129	0.215854
ENSMUSG00000077772	SNORD116	chr7	-	67067919	67068008	0.790781	1.7684	2.23627	1
ENSMUSG00000077844	AC126023.3	chr16	+	33068195	33068268	1.34089	4.49788	3.3544	1
ENSMUSG00000077879	AC152063.5	chr12	+	110856323	110856410	0.833525	2.79598	3.3544	1
ENSMUSG00000077973	AC162467.6	chr10	+	118995358	118995450	0.833525	1.86398	2.23627	1
ENSMUSG00000077991	AL772216.15	chr2	+	10435367	10435461	0.963764	2.15523	2.23627	1
ENSMUSG00000078026	AL772216.15	chr2	+	10394166	10394250	1.18617	2.65259	2.23627	1
ENSMUSG00000078191	AC148327.3-203	chr5	+	96290661	96291912	1.20943	3.38076	2.79533	0.367839
ENSMUSG00000078192	AC122438.2	chr7	-	149943124	149943757	0.604715	1.3523	2.23627	1
ENSMUSG00000078284	Cdc73	chr1	-	145452291	145453738	4.01473	6.52946	1.62637	0.194521
ENSMUSG00000078297	AC118234.10	chr15	+	72743783	72744235	0.722823	1.34702	1.86355	1
ENSMUSG00000078306	AC132406.4-202	chr9	+	56995986	56999744	0.581895	1.4314	2.45989	0.227309
ENSMUSG00000078493	AL606988.16	chr1	+	155752430	155764040	Inf	Inf	2.23627	1
ENSMUSG00000078495	RP23-282C23.7	chr4	-	147128082	147183895	1.68412	2.62845	1.56073	0.0477848
ENSMUSG00000078496	RP23-326E2.2	chr4	+	146866525	146887595	1.43132	3.75095	2.62062	8.62e-11
ENSMUSG00000078497	OTTMUSG00000010664	chr4	+	146735411	146764398	1.2895	4.08518	3.16804	0.00095744
ENSMUSG00000078500	EG668033	chr4	+	145458696	145489878	2.94996	6.29703	2.13462	0.0708746
ENSMUSG00000078503	RP23-282N17.7	chr4	+	145100661	145129091	0.298649	2.6603	8.90779	5.26e-46
ENSMUSG00000078607	1810010H24Rik	chr11	+	106889431	106891752	2.32132	3.85624	1.66123	0.057003
ENSMUSG00000078684	AC127377.4-203	chr3	+	88579137	88629509	1.54202	3.44837	2.23627	1
ENSMUSG00000078689	620807	chr4	+	59977165	60019992	2.77519	5.50538	1.98378	5.48e-05
ENSMUSG00000078814	CAAA01093111.1.1.7497	chr7	+	3510164	3511621	1.13436	1.744	1.53743	0.325599
ENSMUSG00000078816	Prkcc	chr7	+	3303639	3330714	6.88403	10.5342	1.53024	9.98e-09
ENSMUSG00000078932	AC159099.4	chr15	+	91062008	91091316	1.23982	2.37648	1.9168	0.000262114
ENSMUSG00000078952	AC124581.4	chr13	+	98204924	98266960	56.2211	135.542	2.41088	9.86e-95
ENSMUSG00000078982	AC124486.4	chr12	-	58373650	58374202	0.737222	1.16777	1.58402	0.321619
ENSMUSG00000079004	AL645845.14	chr11	-	4999386	4999881	Inf	Inf	2.23627	0.456609
ENSMUSG00000079101	AC192434.2	chr14	-	3051648	3052497	0.86267	1.68801	1.95673	0.523421
ENSMUSG00000079225	AC158998.2	chr9	+	81571218	81572101	10.2801	34.4837	3.3544	0.2335
ENSMUSG00000079361	AC131804.4	chr1	+	120373602	120373998	Inf	Inf	4.47253	0.2335
ENSMUSG00000079420	AC109197.9	chr1	+	93885627	93889205	0.774237	1.7314	2.23627	0.262293
ENSMUSG00000079479	EG668339	chrX	-	99902228	99902974	0.272924	1.22066	4.47253	0.2335
ENSMUSG00000079480	Pin4	chrX	+	99314785	99323008	Inf	Inf	2.23627	1
ENSMUSG00000079709	AC182749.2-203	chr17	+	15115828	15119873	0.790781	1.7684	2.23627	1
ENSMUSG00000079724	Rnaset2b	chr17	+	7183208	7202542	0.302357	1.01423	3.3544	1
ENSMUSG00000079871	BX000537.11	chrX	+	12229008	12229947	2.97087	5.37819	1.81031	0.0920375
ENSMUSG00000080076	AL589651.8	chr13	-	21813310	21814000	1.46859	3.28416	2.23627	1
ENSMUSG00000080152	AL662809.14-204	chr11	+	58775313	58775724	2.48835	4.89011	1.9652	0.00667223
ENSMUSG00000080227	AL928877.6	chr2	-	19573870	19573975	0.560735	1.25395	2.23627	1
ENSMUSG00000080396	SNORD111	chr8	-	113362427	113362516	3.16312	7.07358	2.23627	0.37836
ENSMUSG00000080465	SNORD94	chr6	-	71832550	71832687	1.77244	2.77455	1.56539	1
ENSMUSG00000080469	SNORD98	chr10	-	62228323	62228388	4.11206	9.19566	2.23627	1
ENSMUSG00000080476	AL772216.15	chr2	+	10421592	10421710	0.514007	1.14946	2.23627	1
ENSMUSG00000080503	SNORD88	chr7	+	51505221	51505311	3.08404	8.62093	2.79533	0.184036
ENSMUSG00000080518	SNORD111	chr8	-	113366282	113366358	1.18617	5.30519	4.47253	0.2335
ENSMUSG00000080533	mmu-mir-1191	chr7	+	27990554	27990674	4.40578	9.35986	2.12445	0.0832111
ENSMUSG00000080542	U4atac	chr1	-	120355717	120355842	1.62318	3.62986	2.23627	1
ENSMUSG00000080544	CPEB3_ribozyme	chr19	-	37223574	37223652	1.10144	2.46312	2.23627	1
ENSMUSG00000080622	SNORA11	chr2	+	112341025	112341154	0.390385	1.30951	3.3544	1
ENSMUSG00000080632	AC098726.2	chr17	+	75058370	75058459	1.54202	3.44837	2.23627	1
ENSMUSG00000080662	mmu-mir-1-2-as	chr18	+	10785443	10785565	0.856679	1.43682	1.6772	1
ENSMUSG00000080831	AL824704.27	chr4	+	59545618	59545886	8.48819	12.9709	1.52811	0.0306157
ENSMUSG00000080868	AC153147.7	chr12	+	88408426	88408541	0.616809	1.37935	2.23627	1
ENSMUSG00000080869	AL929399.6	chr4	+	15413512	15413937	0.17523	1.17558	6.7088	0.0742659
ENSMUSG00000080916	AL805914.14	chr4	-	44765148	44765997	0.700919	3.58272	5.11146	2.13e-05
ENSMUSG00000080999	AL590388.4	chr13	-	23838034	23838368	0.228448	1.02174	4.47253	0.2335
ENSMUSG00000081010	AL928544.5	chr2	-	103659156	103659633	2.93319	5.43493	1.85291	0.0137687
ENSMUSG00000081018	AL672243.12	chrX	-	136329538	136329644	0.550722	1.23156	2.23627	1
ENSMUSG00000081041	AL928801.6	chr2	-	87004104	87007472	1.78869	3.64514	2.03789	2.32e-05
ENSMUSG00000081054	AL604026.9	chr11	-	19260928	19261072	0.65618	1.46739	2.23627	1
ENSMUSG00000081058	AC125099.3-205	chr3	-	96042039	96043050	Inf	Inf	2.23627	1
ENSMUSG00000081073	AL929265.6	chr2	+	88412208	88419901	2.30224	3.48591	1.51414	0.070568
ENSMUSG00000081221	AL808132.5	chrX	-	77439007	77440197	1.98971	4.44951	2.23627	1
ENSMUSG00000081248	AL732478.7	chr2	-	91184178	91184346	0.26136	1.46117	5.59066	0.132619
ENSMUSG00000081254	AL669951.18	chr11	+	32810372	32810603	1.46859	3.28416	2.23627	1
ENSMUSG00000081296	AL669827.5	chr11	-	50988726	50989324	0.564154	1.05133	1.86355	1
ENSMUSG00000081358	AL714017.11	chrX	-	74962390	74963322	0.963764	1.6703	1.73311	0.136943
ENSMUSG00000081522	AL606987.11	chr4	+	146145524	146146167	0.514007	1.14946	2.23627	1
ENSMUSG00000081631	AL663044.5	chr11	+	14062081	14062460	0.826083	1.6934	2.04991	0.357473
ENSMUSG00000081726	AL606929.13	chr4	-	147442139	147442601	0.818773	1.52583	1.86355	0.47278
ENSMUSG00000081746	AL691469.9	chr2	+	109317159	109339357	1.11471	1.8696	1.6772	0.619735
ENSMUSG00000081748	AL731764.11	chrX	+	106088834	106088990	0.780771	2.61902	3.3544	0.2335
ENSMUSG00000081855	AC112688.10	chr5	-	22118415	22119019	Inf	Inf	2.23627	1
ENSMUSG00000081911	AC125227.6	chr7	-	112838772	112839081	0.944095	1.75937	1.86355	1
ENSMUSG00000081957	AL845274.17	chr2	+	72471992	72472664	7.1722	10.769	1.50149	0.0322422
ENSMUSG00000081984	Dnajb3	chr1	-	90101306	90102323	0.908884	2.01528	2.21731	1.82e-06
ENSMUSG00000081985	AL805968.6	chr4	-	26428589	26428806	13.6658	22.3008	1.63187	0.0035101
ENSMUSG00000081998	AL627077.14	chr4	-	145717112	145717372	2.89129	5.74728	1.98779	0.135136
ENSMUSG00000082034	BX842674.4	chrX	-	122593660	122594059	0.604715	1.3523	2.23627	1
ENSMUSG00000082064	AL929557.15	chr2	+	154529544	154530435	0.676749	1.18909	1.75707	0.510052
ENSMUSG00000082070	BX005189.9	chrX	-	111705656	111706133	3.26354	5.1087	1.56539	0.262772
ENSMUSG00000082082	AL606963.5	chr4	+	145036642	145040791	7.26429	15.2772	2.10306	1.63e-23
ENSMUSG00000082099	AL606466.12	chr11	-	16995492	16995647	0.65618	1.46739	2.23627	1
ENSMUSG00000082108	AL672241.6	chr2	-	90870934	90871279	0.927532	2.98167	3.21463	0.00480641
ENSMUSG00000082118	AC153627.2	chr6	-	34760630	34760827	0.220289	1.23156	5.59066	0.132619
ENSMUSG00000082154	AC122400.4	chr7	-	111649568	111650663	7.54092	11.5666	1.53385	0.000252927
ENSMUSG00000082160	AL683804.15	chr1	-	60649094	60649553	0.984269	2.20109	2.23627	0.456609
ENSMUSG00000082214	AL671887.18	chrX	+	133337450	133337772	2.1543	3.54979	1.64777	0.203748
ENSMUSG00000082332	AL928735.9	chr2	-	6053253	6055002	1.84412	6.34869	3.44267	8.04e-23
ENSMUSG00000082419	AL603745.16	chr11	-	82841001	82841499	1.10144	2.46312	2.23627	1
ENSMUSG00000082424	BX679665.3	chr2	-	11330656	11331658	0.604715	2.7046	4.47253	0.0896686
ENSMUSG00000082436	AL824710.10	chr2	-	144086969	144087277	0.740171	1.24141	1.6772	0.619735
ENSMUSG00000082438	AC160533.6	chr5	-	89168271	89168754	0.237234	1.06104	4.47253	0.2335
ENSMUSG00000082475	AC107711.13	chr14	+	46333018	46333398	0.467279	2.08992	4.47253	0.2335
ENSMUSG00000082588	AC115860.9	chr1	-	150872357	150873177	2.06463	3.17423	1.53743	0.325599
ENSMUSG00000082601	AL670290.13	chr4	+	100253882	100254339	0.631006	1.4111	2.23627	0.185436
ENSMUSG00000082694	AC159305.3	chr6	+	128955641	128957979	1.23362	2.06902	1.6772	1
ENSMUSG00000082840	CR361553.4	chrX	+	119214535	119216092	1.33444	2.1276	1.59437	0.0292386
ENSMUSG00000083070	AL928620.5	chr2	-	18170991	18171470	1.31451	2.14817	1.63419	0.271329
ENSMUSG00000083152	AC147239.2	chr5	+	76625649	76626119	0.754045	1.349	1.78901	0.210535
ENSMUSG00000083166	AL731811.24	chrX	-	154105496	154105717	0.901767	1.61327	1.78901	0.57571
ENSMUSG00000083209	AL611926.12	chr11	-	6082681	6083037	0.7055	1.12692	1.59733	0.652013
ENSMUSG00000083246	AL929413.13	chr4	+	12041430	12043383	0.490504	1.02834	2.0965	0.247626
ENSMUSG00000083429	AC125267.18	chr10	+	42155685	42155871	0.848819	1.58182	1.86355	1
ENSMUSG00000083461	AL606935.8	chr4	+	126198912	126199331	1.26742	3.07047	2.42262	0.190844
ENSMUSG00000083549	AL845255.2	chr4	+	70733706	70734177	1.22443	1.96805	1.60732	0.262293
ENSMUSG00000083551	BX284676.8	chrX	-	15956521	15956773	0.305351	1.02427	3.3544	0.2335
ENSMUSG00000083576	AL669895.9	chrX	+	59508222	59509322	0.352462	1.60924	4.56571	5.83e-07
ENSMUSG00000083579	AC129021.4-205	chr16	+	3926427	3926756	0.362829	1.62276	4.47253	0.0344752
ENSMUSG00000083620	AC122468.3	chr6	+	12807396	12808390	0.278919	1.693	6.06986	8.36e-07
ENSMUSG00000083714	AL806531.12	chrX	+	8620852	8621368	3.21255	24.426	7.6033	4.11e-07
ENSMUSG00000083804	AL928633.10	chr2	-	82384088	82384679	3.13042	5.05588	1.61508	0.0238028
ENSMUSG00000083894	AL669902.8	chr11	+	87281180	87282560	1.23671	2.07421	1.6772	0.211033
ENSMUSG00000083943	AL691484.14	chr4	-	63228447	63228694	0.645873	2.16652	3.3544	0.0821239
ENSMUSG00000084032	AL627185.10	chr4	+	134933072	134933150	1.10144	2.46312	2.23627	1
ENSMUSG00000084064	AL954353.14	chr11	+	27783111	27783355	0.623039	1.39328	2.23627	1
ENSMUSG00000084111	AC122438.2	chr5	-	91701000	92569955	0.604715	1.3523	2.23627	1
ENSMUSG00000084265	AL450399.16	chrX	-	34379131	34379288	0.335222	1.87411	5.59066	0.132619
ENSMUSG00000084330	AL671911.12	chrX	+	132261536	132264013	0.226768	1.01423	4.47253	0.2335
ENSMUSG00000084390	AC154579.3	chr17	-	8757122	8761725	1.44769	2.44132	1.68636	2.76e-05
ENSMUSG00000084422	SNORD88	chr6	+	42225648	42225726	0.881155	1.9705	2.23627	1
ENSMUSG00000084433	SNORA42	chr3	+	88511079	88511214	0.725657	2.02845	2.79533	0.367839
ENSMUSG00000084497	U6	chr15	-	77671086	77671186	2.96543	4.64204	1.56539	1
ENSMUSG00000084504	U6	chr4	-	125878418	125878521	0.581895	2.60254	4.47253	0.2335
ENSMUSG00000084549	SNORD113	chr12	+	110887826	110887898	2.80368	9.40465	3.3544	0.2335
ENSMUSG00000084590	mmu-mir-1896	chr13	+	21537028	21537109	0.994853	2.22476	2.23627	1
ENSMUSG00000084607	U6	chr15	+	34461468	34461578	1.54202	2.87364	1.86355	1
ENSMUSG00000084624	5S_rRNA	chr4	+	94729340	94729454	0.963764	1.61642	1.6772	1
ENSMUSG00000084625	SNORA42	chr2	+	22757907	22758027	0.440578	1.9705	4.47253	0.2335
ENSMUSG00000084632	U2	chr17	-	29126921	29127093	0.237234	2.12207	8.94506	0.0220482
ENSMUSG00000084739	U6	chr15	+	81422522	81422629	0.522719	1.16894	2.23627	1
ENSMUSG00000084744	SNORA48	chr11	-	51551280	51551424	0.71722	1.60389	2.23627	1

## Sheet: overexpressed and bound
Genes overexpressed in Prep1-/- ES cells and bound by Prep1.
Ensembl_Gene_Id	Gene_Name	Chromosome	Strand	start	end	Wt EScells RPKM	Prep1_KO ES cells RPKM	ratio Prep1_KO/Wt	padj
ENSMUSG00000057000	Nxf3	chrX	-	132606637	132619794	0.651345	12.6858	19.4763	1.15e-184
ENSMUSG00000036585	Fgf1	chr18	-	38998326	39078425	0.109047	1.1029	10.114	2.32e-40
ENSMUSG00000058028	Zfp371	chr7	+	6173879	6191025	0.208638	1.95111	9.35166	4.14e-18
ENSMUSG00000050545	A830093I24Rik	chr12	-	4753021	4776073	0.14721	1.28937	8.75871	6.6e-18
ENSMUSG00000029651	C130038G02Rik	chr5	+	148768895	149127641	0.818453	5.32934	6.51148	2.94e-191
ENSMUSG00000020639	Pfn4	chr12	+	4776100	4785072	0.521737	2.68999	5.15583	2.73e-12
ENSMUSG00000027794	Sohlh2	chr3	+	54985949	55013879	1.82529	8.45246	4.63076	2.8e-56
ENSMUSG00000045826	Ptprcap	chr19	+	4154605	4156751	0.74614	3.33713	4.47253	7.3e-10
ENSMUSG00000046088	AC098880.4	chr17	+	22826737	22826908	0.246724	1.10348	4.47253	0.2335
ENSMUSG00000080999	AL590388.4	chr13	-	23838034	23838368	0.228448	1.02174	4.47253	0.2335
ENSMUSG00000064994	SNORA70	chr16	-	56035865	56036000	0.725657	3.24553	4.47253	0.0896686
ENSMUSG00000042190	Cmklr1	chr5	-	114062362	114100435	1.26567	4.9856	3.93911	2.36e-42
ENSMUSG00000074269	2410076I21Rik	chr9	-	58500662	58589366	1.21593	4.69671	3.86264	5.27e-09
ENSMUSG00000048904	Neurog1	chr13	-	56351865	56353524	1.3957	5.33617	3.82329	2.62e-12
ENSMUSG00000065145	Vault	chr18	+	36961519	36961662	1.43444	5.21265	3.63393	0.0533459
ENSMUSG00000024225	Clps	chr17	-	28695154	28697711	0.859488	3.10919	3.61749	3.61e-06
ENSMUSG00000044626	Liph	chr16	-	21953898	21995615	2.29612	7.89386	3.43791	3.32e-71
ENSMUSG00000045031	Cetn4	chr3	-	37206670	37211352	0.348874	1.17026	3.3544	0.0486696
ENSMUSG00000065110	SNORD61	chrX	-	54644625	54644698	1.46859	4.92624	3.3544	1
ENSMUSG00000038600	Atp6v0a4	chr6	-	37998482	38059549	0.433849	1.39986	3.22661	1.04e-09
ENSMUSG00000078497	OTTMUSG00000010664	chr4	+	146735411	146764398	1.2895	4.08518	3.16804	0.00095744
ENSMUSG00000032495	Lrrc2	chr9	+	110854048	110886570	1.46668	4.63901	3.16294	7.16e-36
ENSMUSG00000000731	Aire	chr10	-	77492766	77506325	7.37791	22.4643	3.04481	1.13e-83
ENSMUSG00000024033	Rsph1	chr17	-	31391963	31414301	2.3364	7.10573	3.04132	6.16e-12
ENSMUSG00000074744	Gm807	chr13	+	99870660	99877535	0.475053	1.40229	2.95187	4.47e-06
ENSMUSG00000001166	Oas1c	chr5	-	121250101	121258800	0.569237	1.67077	2.9351	4.67e-12
ENSMUSG00000073406	H2-Bl	chr17	-	36201919	36221138	1.21419	3.56377	2.9351	7.23e-09
ENSMUSG00000059900	Tmem40	chr6	-	115679148	115709289	10.1984	29.5705	2.89953	8.23e-100
ENSMUSG00000065893	5S_rRNA	chr7	+	17057161	17057280	4.02267	11.4946	2.85745	0.010317
ENSMUSG00000029359	Tesc	chr5	+	118477751	118511887	5.80457	16.5207	2.84616	2.52e-19
ENSMUSG00000065416	mmu-mir-19a	chr14	+	115443221	115443303	1.92753	5.38808	2.79533	0.367839
ENSMUSG00000026288	Inpp5d	chr1	+	89516886	89617082	10.6041	28.7462	2.71085	1.27e-204
ENSMUSG00000028931	Kcnab2	chr4	-	151764850	151822949	0.48922	1.31283	2.68352	4.92e-09
ENSMUSG00000009281	Rarres2	chr6	-	48519696	48522669	0.377947	1.01423	2.68352	0.157245
ENSMUSG00000058715	Fcer1g	chr1	-	173159702	173164496	0.384544	1.03193	2.68352	0.157245
ENSMUSG00000031312	Itgb1bp2	chrX	+	98644426	98648880	0.559171	1.44283	2.58031	0.00908576
ENSMUSG00000065403	mmu-mir-18a	chr14	+	115443072	115443168	3.35222	8.2461	2.45989	0.227309
ENSMUSG00000078952	AC124581.4	chr13	+	98204924	98266960	56.2211	135.542	2.41088	9.86e-95
ENSMUSG00000040231	Syngr4	chr7	-	53140591	53152069	3.64906	8.75254	2.39858	5.5e-16
ENSMUSG00000020275	Rel	chr11	-	23641513	23670970	0.503155	1.19138	2.36781	0.000104549
ENSMUSG00000065392	SNORD26	chr19	+	8798740	8798815	16.037	37.2424	2.32228	0.0262079
ENSMUSG00000084111	AC122438.2	chr5	-	91701000	92569955	0.604715	1.3523	2.23627	1
ENSMUSG00000084590	mmu-mir-1896	chr13	+	21537028	21537109	0.994853	2.22476	2.23627	1
ENSMUSG00000080076	AL589651.8	chr13	-	21813310	21814000	1.46859	3.28416	2.23627	1
ENSMUSG00000065855	U6	chr15	+	44264140	44264247	0.604715	1.3523	2.23627	1
ENSMUSG00000069117	AC122881.4	chr13	-	62318903	62319329	0.470846	1.05294	2.23627	1
ENSMUSG00000070109	mmu-mir-497	chr11	+	70048218	70048302	0.907072	2.02845	2.23627	1
ENSMUSG00000065944	U2	chr11	+	101519551	101519742	Inf	Inf	2.23627	1
ENSMUSG00000077431	U6	chr6	+	113010691	113010797	0.550722	1.23156	2.23627	1
ENSMUSG00000077421	U6	chr8	+	124354335	124354442	0.54106	1.20995	2.23627	1
ENSMUSG00000078493	AL606988.16	chr1	+	155752430	155764040	Inf	Inf	2.23627	1
ENSMUSG00000010122	Slc47a1	chr11	-	61156901	61180147	0.875637	1.94376	2.21982	1.89e-07
ENSMUSG00000031665	Sall1	chr8	-	91551146	91568061	49.1961	109.108	2.21783	0
ENSMUSG00000021848	Otx2	chr14	-	49277353	49284921	1.62048	3.56643	2.20085	1.2e-21
ENSMUSG00000059327	Eda	chrX	+	97170944	97596098	0.68328	1.49469	2.18753	4.93e-37
ENSMUSG00000018411	Mapt	chr11	+	104092703	104193404	8.88107	19.2775	2.17062	2.77e-93
ENSMUSG00000035934	Pknox2	chr9	-	36698569	36954851	2.13724	4.55242	2.13004	1.04e-17
ENSMUSG00000062632	AL663041.6	chr11	-	121767088	121786643	3.09766	6.35627	2.05196	1.06e-07
ENSMUSG00000071866	Ppia	chr11	+	6315445	6319820	154.202	310.353	2.01264	0.115197
ENSMUSG00000052512	Nav2	chr7	+	56501558	56865457	5.03336	10.0665	1.99995	6.41e-72
ENSMUSG00000017417	Plxdc1	chr11	-	97784551	97847758	1.68484	3.35605	1.99191	3.77e-11
ENSMUSG00000031165	Was	chrX	-	7658578	7667624	1.05814	2.09515	1.98003	0.00048583
ENSMUSG00000080152	AL662809.14-204	chr11	+	58775313	58775724	2.48835	4.89011	1.9652	0.00667223
ENSMUSG00000022425	Enpp2	chr15	-	54670452	54751701	2.02746	3.98102	1.96355	9.06e-09
ENSMUSG00000035699	Osta	chr16	-	32475607	32487965	0.698802	1.37171	1.96294	0.0010617
ENSMUSG00000066500	1700023D19Rik	chr7	+	51964112	51975204	1.32091	2.56862	1.94458	0.039628
ENSMUSG00000048334	AC110537.19	chr5	+	105204929	105205843	4.28097	8.30344	1.93962	0.000716462
ENSMUSG00000033826	Dnahc8	chr17	+	30761298	31012209	2.71406	5.24622	1.93298	1.01e-53
ENSMUSG00000025405	Inhbc	chr10	-	126793383	126807600	0.580567	1.12126	1.93132	0.00878892
ENSMUSG00000032346	Ooep	chr9	-	78223915	78226532	23.2393	44.6397	1.92087	3.01e-81
ENSMUSG00000042388	Dlgap3	chr4	+	126846447	126914266	9.60312	18.2429	1.89968	4.81e-126
ENSMUSG00000033752	Mnd1	chr3	-	83891855	83959708	4.27227	8.06113	1.88685	0.0135205
ENSMUSG00000028104	Polr3gl	chr3	-	96381794	96398104	7.64364	14.3434	1.87652	1.46e-13
ENSMUSG00000038151	Prdm1	chr10	-	44156982	44178554	1.35715	2.54261	1.87349	2.59e-13
ENSMUSG00000030638	Sh3gl3	chr7	+	89319727	89455923	3.15109	5.84724	1.85562	9.55e-11
ENSMUSG00000081010	AL928544.5	chr2	-	103659156	103659633	2.93319	5.43493	1.85291	0.0137687
ENSMUSG00000020182	Ddc	chr11	-	11714103	11798047	6.08511	11.2497	1.84873	2.67e-19
ENSMUSG00000012126	Ubxd5	chr4	+	133658484	133681080	4.11514	7.59986	1.8468	1.29e-14
ENSMUSG00000036983	Tfb1m	chr17	-	3519262	3557713	15.1203	27.9187	1.84644	9.51e-26
ENSMUSG00000061436	Hipk2	chr6	-	38644388	38826164	13.881	25.6121	1.84511	3.78e-180
ENSMUSG00000057176	Gm166	chr7	-	134726601	134732109	1.56517	2.88391	1.84256	0.000126395
ENSMUSG00000015365	Mov10l1	chr15	+	88813338	88885578	0.888841	1.63461	1.83903	9.26e-05
ENSMUSG00000039329	Tex19	chr11	+	121007456	121009633	23.1152	42.4692	1.83728	1.19e-59
ENSMUSG00000027168	Pax6	chr2	+	105509052	105537517	0.938838	1.72228	1.83449	5.1e-19
ENSMUSG00000072955	4930488E11Rik	chrX	-	133489526	133511408	1.07356	1.96426	1.82967	0.175403
ENSMUSG00000041112	Elmo1	chr13	+	20182487	20698397	14.7876	27.0444	1.82885	8.91e-101
ENSMUSG00000006386	Tek	chr4	+	94405979	94541667	1.53816	2.80648	1.82457	1.23e-12
ENSMUSG00000037411	Serpine1	chr5	-	137537373	137548142	19.7263	35.8957	1.81969	3.35e-125
ENSMUSG00000032690	Oas2	chr5	-	121180341	121199862	0.842081	1.52915	1.81591	3.38e-07
ENSMUSG00000031134	Rbmx	chrX	-	54636706	54646158	4.5754	8.30229	1.81455	5.42e-43
ENSMUSG00000024206	Rfx2	chr17	-	56915319	56970431	20.5311	37.243	1.81398	8.59e-81
ENSMUSG00000030022	Adamts9	chr6	-	92722692	92893486	1.53063	2.77389	1.81225	3.83e-18
ENSMUSG00000027452	Acss1	chr2	-	150443840	150493994	1.05356	1.89196	1.79579	2.37e-05
ENSMUSG00000083152	AC147239.2	chr5	+	76625649	76626119	0.754045	1.349	1.78901	0.210535
ENSMUSG00000045193	Cirbp	chr10	+	79628729	79633061	15.8654	28.2386	1.77988	3.16e-27
ENSMUSG00000039542	Ncam1	chr9	-	49312432	49606834	1.31092	2.32851	1.77623	2.2e-16
ENSMUSG00000062064	Slc2a7	chr4	+	149523080	149542591	0.725286	1.26934	1.75012	0.107296
ENSMUSG00000066307	AL732538.6	chr4	+	11506811	11511983	1.46928	2.56544	1.74605	2.29e-09
ENSMUSG00000040139	9430038I01Rik	chr7	-	144567256	144602439	0.991831	1.73127	1.74553	3.36e-08
ENSMUSG00000000365	Rnf17	chr14	+	57021533	57108157	9.3045	16.2381	1.74519	2.35e-42
ENSMUSG00000044387	2410080I02Rik	chr19	+	23209389	23210207	6.00523	10.4703	1.74353	0.00269614
ENSMUSG00000018752	Tnfsf12	chr11	-	69496078	69509600	2.51582	4.37473	1.73889	1.21e-12
ENSMUSG00000030270	Cpne9	chr6	+	113232300	113255621	2.03776	3.52304	1.72888	1.91e-05
ENSMUSG00000045136	Tubb2b	chr13	-	34218876	34222223	31.9456	55.0209	1.72233	9.45e-25
ENSMUSG00000021806	Nid2	chr14	+	20570478	20631009	39.0855	67.1146	1.71712	2.24e-191
ENSMUSG00000040972	Igsf21	chr4	-	139582760	139802699	1.12931	1.92852	1.70769	0.00870328
ENSMUSG00000026398	Nr5a2	chr1	-	138740160	138850207	9.90729	16.8776	1.70356	2.88e-31
ENSMUSG00000021767	Myst4	chr14	+	22319075	22491354	17.7978	30.2156	1.69771	5.08e-225
ENSMUSG00000068101	Cenpm	chr15	-	82064208	82075177	62.3827	105.849	1.69677	4.85e-120
ENSMUSG00000063450	Syne2	chr12	+	76919120	76981493	4.26855	7.22594	1.69283	2.53e-28
ENSMUSG00000027233	Patl2	chr2	-	121945843	122011925	1.48774	2.51772	1.69231	0.00115902
ENSMUSG00000025893	Kbtbd3	chr9	+	4309742	4331721	0.700242	1.18277	1.68909	0.0157132
ENSMUSG00000056592	BC043301	chr7	+	50817625	50830831	1.10712	1.86518	1.68472	7.14e-09
ENSMUSG00000037772	Mrpl23	chr7	+	149718703	149726642	Inf	Inf	1.6772	1
ENSMUSG00000000305	Cdh4	chr2	+	179177135	179634078	1.77416	2.97562	1.6772	2.29e-06
ENSMUSG00000064959	5S_rRNA	chr15	+	82173082	82173201	0.893926	1.49929	1.6772	1
ENSMUSG00000065653	SNORA38	chr10	+	107800720	107800854	0.856679	1.43682	1.6772	1
ENSMUSG00000064493	SNORA28	chr12	+	112779151	112779278	4.8063	8.06113	1.6772	0.25104
ENSMUSG00000069196	AC154266.2	chr5	+	114217107	114217421	0.822412	1.37935	1.6772	1
ENSMUSG00000064648	U1	chr4	-	147817442	147817594	0.598844	1.00438	1.6772	1
ENSMUSG00000065427	mmu-mir-429	chr4	-	155428013	155428096	1.86912	3.13488	1.6772	1
ENSMUSG00000047669	1700060H10Rik	chr10	+	55826722	55836686	1.94259	3.24969	1.67287	2.81e-05
ENSMUSG00000065265	SNORA32	chr9	+	15120932	15121032	47.4943	78.6229	1.65542	0.001784
ENSMUSG00000041329	Atp1b2	chr11	-	69413237	69419331	9.69842	15.9867	1.64838	1.27e-35
ENSMUSG00000026489	Cabc1	chr1	-	182095368	182123616	2.31303	3.80445	1.64479	2.41e-05
ENSMUSG00000008028	1700008O03Rik	chr7	-	51615412	51630400	5.9638	9.79986	1.64322	1.33e-06
ENSMUSG00000025407	Gli1	chr10	-	126766944	126778645	22.3057	36.1429	1.62034	3.08e-72
ENSMUSG00000033644	Piwil2	chr14	-	70772286	70828901	5.06495	8.20168	1.6193	2.51e-19
ENSMUSG00000020272	Stk10	chr11	+	32433304	32524587	6.39375	10.3451	1.618	3.69e-26
ENSMUSG00000065280	SNORD28	chr19	+	8799357	8799433	10.6755	17.2419	1.61508	0.327222
ENSMUSG00000074215	AC159266.3	chr8	-	86587459	86589036	0.970503	1.56744	1.61508	0.327222
ENSMUSG00000064666	SNORA52	chr7	+	148634701	148634838	9.57117	15.4582	1.61508	0.104207
ENSMUSG00000030008	1700040I03Rik	chr6	-	85396803	85401277	8.92674	14.328	1.60506	1.03e-09
ENSMUSG00000056211	R3hdm1	chr1	+	129999882	130134312	41.1999	66.0411	1.60294	1.18e-240
ENSMUSG00000054555	Adam12	chr7	-	141074881	141416780	1.01644	1.629	1.60266	0.000346365
ENSMUSG00000028980	H6pd	chr4	-	149353583	149377239	7.86086	12.5766	1.5999	7.59e-63
ENSMUSG00000045667	Smtnl2	chr11	-	72202665	72225213	7.69134	12.2991	1.59909	2.41e-47
ENSMUSG00000059439	Bcas3	chr11	+	85166668	85397480	20.768	33.1838	1.59783	1.53e-127
ENSMUSG00000010911	Apip	chr2	+	102913831	102932801	15.9373	25.3697	1.59185	4.27e-08
ENSMUSG00000003420	Fcgrt	chr7	-	52348362	52359192	2.35839	3.75264	1.59119	0.00118936
ENSMUSG00000019518	Ap4m1	chr5	+	138613229	138619936	8.05225	12.8113	1.59102	1.16e-07
ENSMUSG00000030849	Fgfr2	chr7	-	137305964	140315033	2.83637	4.48842	1.58245	1.63e-21
ENSMUSG00000032093	Cd3e	chr9	-	44806825	44817673	0.790781	1.25007	1.58081	0.117032
ENSMUSG00000032536	Trak1	chr9	+	121206619	121382735	10.7536	16.9816	1.57916	7.63e-49
ENSMUSG00000039395	Mreg	chr1	-	72205806	72258881	25.4673	40.183	1.57783	1.31e-37
ENSMUSG00000031310	Zmym3	chrX	-	98599722	98616055	15.0455	23.6542	1.57218	5.28e-171
ENSMUSG00000026434	Nucks1	chr1	+	133807034	133832898	34.4444	54.1125	1.57101	1.99e-72
ENSMUSG00000030922	Lyrm1	chr7	+	127039374	127060268	2.81196	4.41707	1.57082	3.43e-07
ENSMUSG00000024985	Tcf7l2	chr19	+	55816299	56008144	4.99828	7.84167	1.56887	8.49e-79
ENSMUSG00000009585	Apobec3	chr15	+	79722837	79738859	50.7485	79.5741	1.56801	2.04e-62
ENSMUSG00000048978	Nrsn1	chr13	-	25343908	25361951	3.08568	4.83758	1.56775	8.32e-06
ENSMUSG00000084497	U6	chr15	-	77671086	77671186	2.96543	4.64204	1.56539	1
ENSMUSG00000025925	Terf1	chr1	+	15795738	15833509	21.5774	33.7221	1.56284	8.9e-21
ENSMUSG00000025192	Entpd7	chr19	+	43764161	43808187	1.92602	3.00416	1.55978	9.99e-09
ENSMUSG00000031548	Sfrp1	chr8	+	24521973	24560104	14.3863	22.3368	1.55264	1.01e-48
ENSMUSG00000049804	Armcx4	chrX	+	131221057	131231296	2.85288	4.41722	1.54834	2.07e-14
ENSMUSG00000025964	Adam23	chr1	+	63492464	63619791	4.09774	6.33956	1.54709	6.07e-50
ENSMUSG00000017400	Stac2	chr11	-	97897936	97914776	6.88083	10.5823	1.53793	6.94e-27
ENSMUSG00000077625	snoZ17	chr11	-	77995187	77995258	46.995	72.2516	1.53743	0.135155
ENSMUSG00000015843	Rxrg	chr1	+	169528514	169569754	1.10179	1.68984	1.53372	0.00176003
ENSMUSG00000077565	SNORD12	chr2	+	166890497	166890586	72.7518	110.525	1.5192	0.00687413
ENSMUSG00000006423	C330007P06Rik	chrX	-	34363731	34404233	1.65156	2.49991	1.51366	0.000523167
ENSMUSG00000066406	Akap13	chr7	+	82600419	82899495	2.2192	3.33684	1.50363	3.14e-12
ENSMUSG00000061132	Blnk	chr19	-	41003416	41069025	1.59897	2.40014	1.50106	0.0303647
