# Supplementary material for: ChIP-Seq and RNA-Seq Analyses Identify Components of the Wnt and Fgf Signaling Pathways as Prep1 Target Genes in Mouse Embryonic Stem Cells
Source: PLoS One. 2015 Apr 13;10(4):e0122518. doi: 10.1371/journal.pone.0122518 (PMC4395233; doi:10.1371/journal.pone.0122518)
Supplement: S4 Table — (XLSX) [file pone.0122518.s007.xlsx]

## Sheet: downregulated
RNA-seq analysis of genes down-regulated in Prep1 KO ES cells (KO/WT ratio <0.7).
Ensembl_Gene_Id	Gene_Name	Chromosome	Strand	start	end	Wt EScells RPKM	Prep1_KO ES cells RPKM	ratio Prep1_KO/Wt	padj
ENSMUSG00000000031	H19	chr7	-	149761433	149764048	106.428	14.8965	0.139968	0
ENSMUSG00000000078	Klf6	chr13	+	5860734	5869639	35.1322	23.633	0.672688	1.93e-60
ENSMUSG00000000094	Tbx4	chr11	+	85699923	85729597	1.14149	0.429211	0.376009	1.94e-07
ENSMUSG00000000120	Ngfr	chr11	-	95430131	95449049	22.9766	15.9173	0.692762	1.18e-26
ENSMUSG00000000125	Wnt3	chr11	+	103635463	103679271	6.42326	1.77092	0.275704	3.29e-52
ENSMUSG00000000126	Wnt9a	chr11	+	59120429	59147054	5.15461	3.42371	0.664204	1.36e-14
ENSMUSG00000000142	Axin2	chr11	+	108781662	108812097	13.7919	6.3179	0.458087	3.34e-89
ENSMUSG00000000296	Tpd52l1	chr10	-	31052185	31165727	12.1634	8.24934	0.678212	1.98e-05
ENSMUSG00000000308	Ckmt1	chr2	+	121183449	121185776	12.2834	7.01479	0.571079	2.84e-15
ENSMUSG00000000317	Bcl6b	chr11	-	70037629	70043241	8.02524	4.45141	0.554676	8.54e-21
ENSMUSG00000000385	Tmprss2	chr16	-	97786290	97832802	2.72747	1.45489	0.533421	3.44e-07
ENSMUSG00000000489	Pdgfb	chr15	-	79826329	79845238	12.9102	8.64778	0.66984	5.63e-15
ENSMUSG00000000538	Tom1l2	chr11	-	60040215	60166407	4.86659	3.13235	0.643643	3.98e-13
ENSMUSG00000000544	Gpa33	chr1	+	168060368	168096641	36.0542	20.7277	0.574905	2.89e-56
ENSMUSG00000000605	Clcn4-2	chr7	-	7235026	7252222	3.9334	2.56151	0.65122	6.06e-09
ENSMUSG00000000711	Rab5b	chr10	-	128114248	128133324	5.49119	3.78433	0.689164	0.00971943
ENSMUSG00000000738	Spg7	chr8	+	125586841	125603887	30.4251	20.4116	0.67088	4.28e-23
ENSMUSG00000000743	Chmp1a	chr8	-	125728163	125736660	27.713	18.7606	0.676958	3.26e-16
ENSMUSG00000000792	Slc5a5	chr8	-	73406787	73416656	33.1659	13.8886	0.418762	9.79e-117
ENSMUSG00000001014	Icam4	chr9	+	20833816	20834975	2.56664	1.68547	0.656681	0.0787062
ENSMUSG00000001021	S100a3	chr3	+	90404136	90406624	2.72924	1.64789	0.603792	0.0857828
ENSMUSG00000001025	S100a6	chr3	+	90416815	90418336	324.34	218.902	0.674916	9.15e-78
ENSMUSG00000001065	Zfp276	chr8	+	125778094	125793645	6.85501	4.22282	0.616019	1.07e-18
ENSMUSG00000001134	Uxt	chrX	-	20518847	20539117	3.30433	2.15523	0.652244	0.510052
ENSMUSG00000001227	Sema6b	chr17	-	56262507	56273275	1.50676	0.872249	0.578891	0.000436637
ENSMUSG00000001240	Ramp2	chr11	+	101107341	101109564	8.56296	3.60249	0.420706	2.87e-25
ENSMUSG00000001334	Fndc5	chr4	+	128814242	128821837	2.58181	1.50803	0.584099	2.41e-05
ENSMUSG00000001504	Irx2	chr13	+	72766244	72771644	3.03293	0.711266	0.234515	8.45e-28
ENSMUSG00000001510	Dlx3	chr11	+	94981402	94986610	5.20633	2.3945	0.459922	1.15e-17
ENSMUSG00000001555	Fkbp10	chr11	+	100277010	100286138	45.0256	31.4075	0.697547	3.87e-34
ENSMUSG00000001622	Csn3	chr5	+	88354603	88361690	24.7898	10.3424	0.417206	4.4e-104
ENSMUSG00000001672	Marveld3	chr8	-	112471813	112486068	3.50105	2.36723	0.676148	1.2e-05
ENSMUSG00000001700	Gramd3	chr18	+	56559990	56662493	4.0432	1.60044	0.395835	1.82e-15
ENSMUSG00000001750	Tcirg1	chr19	-	3896049	3903072	27.7583	18.1672	0.654479	3.45e-22
ENSMUSG00000001751	Naglu	chr11	+	100931325	100938986	5.81678	3.55784	0.611652	1.99e-08
ENSMUSG00000001802	Lrp3	chr7	-	35984851	36000359	5.02401	3.33004	0.662824	1.41e-18
ENSMUSG00000001943	Vsig2	chr9	+	37346839	37351790	3.16665	1.57794	0.498298	0.000574969
ENSMUSG00000002108	Nr1h3	chr2	-	91024217	91035273	1.62642	1.00572	0.618361	0.00313916
ENSMUSG00000002147	Stat6	chr10	+	127080041	127098013	10.6569	5.25203	0.492831	1.28e-43
ENSMUSG00000002249	Tead3	chr17	-	28468615	28487291	17.1584	10.1599	0.592124	2.73e-25
ENSMUSG00000002290	AC129188.3	chr19	-	7471990	7473611	22.5722	15.5315	0.688082	0.000508265
ENSMUSG00000002332	Dhrs1	chr14	-	56357856	56364436	44.4562	30.0815	0.676656	5.49e-18
ENSMUSG00000002346	Slc25a42	chr8	-	72708238	72718138	7.33934	2.73545	0.372711	3.46e-70
ENSMUSG00000002393	Nr2f6	chr8	-	73898021	73905805	28.1988	15.9922	0.567124	8.82e-45
ENSMUSG00000002602	Axl	chr7	-	26542291	26573706	22.8725	15.4905	0.677253	1.77e-30
ENSMUSG00000002603	Tgfb1	chr7	+	26472020	26490096	29.8941	17.2826	0.578125	2.93e-29
ENSMUSG00000002617	Zfp40	chr17	-	23310835	23330219	1.11835	0.392483	0.350947	1.38e-09
ENSMUSG00000002625	Akap8l	chr17	-	32458369	32487526	26.33	15.0018	0.569762	1.52e-28
ENSMUSG00000002661	Alkbh7	chr17	+	57136761	57138734	29.2804	19.1874	0.655299	6.92e-08
ENSMUSG00000002688	Prkd1	chr12	-	51442217	51750210	1.20943	0.599316	0.495536	0.000802503
ENSMUSG00000002731	Prkra	chr2	-	76467954	76486072	9.19156	5.56569	0.605522	1.24e-07
ENSMUSG00000002732	Fkbp7	chr2	-	76501100	76511127	3.23895	2.25692	0.696807	0.145183
ENSMUSG00000002769	Gnmt	chr17	-	46862612	46863750	9.6746	3.77904	0.390614	1.33e-13
ENSMUSG00000002771	Grin2d	chr7	-	53087252	53122499	1.65479	1.15017	0.695056	0.000886004
ENSMUSG00000002799	Jag2	chr12	-	114146800	114167706	15.4258	7.95396	0.515628	4.83e-45
ENSMUSG00000002910	Arrdc2	chr8	-	73359053	73363433	6.92062	4.62037	0.667623	2.27e-06
ENSMUSG00000003037	Rab8a	chr8	+	74685098	74707803	109.18	75.1278	0.688107	4.89e-40
ENSMUSG00000003070	Efna2	chr10	+	79642226	79652755	11.5799	6.91436	0.597098	4.96e-13
ENSMUSG00000003198	BC011426	chr17	+	56031606	56038007	1.96808	1.0882	0.552923	0.00318541
ENSMUSG00000003273	Car11	chr7	+	52955212	52960052	5.75424	3.73996	0.649949	0.000786991
ENSMUSG00000003282	Plag1	chr4	-	3828142	3865529	1.66006	1.0004	0.60263	0.000720705
ENSMUSG00000003309	Ap1m2	chr9	-	21099900	21116777	75.7618	43.5786	0.575206	4.44e-73
ENSMUSG00000003348	Mobkl2a	chr10	-	80148000	80164565	29.8399	19.8742	0.666028	1.16e-07
ENSMUSG00000003436	Dll3	chr7	-	29076672	29086804	9.17736	5.23383	0.570298	2.37e-22
ENSMUSG00000003469	Phyhip	chr14	+	70857282	70868639	3.17029	1.95575	0.616901	1.53e-05
ENSMUSG00000003545	Fosb	chr7	-	19888069	19895394	1.13774	0.78659	0.691365	0.0235705
ENSMUSG00000003573	Homer3	chr8	+	72806725	72818260	40.6511	23.2098	0.570952	1.14e-61
ENSMUSG00000003814	Calr	chr8	-	87365748	87370833	509.753	352.023	0.690576	1.35e-260
ENSMUSG00000004035	Gstm7	chr3	-	107729251	107734735	1.35622	0.818874	0.603792	0.0857828
ENSMUSG00000004044	Ptrf	chr11	-	100818046	100832201	24.5795	15.237	0.619907	6.39e-77
ENSMUSG00000004085	B230120H23Rik	chr2	+	72123693	72280667	4.42369	2.84283	0.642638	6.75e-07
ENSMUSG00000004187	Kifc2	chr15	+	76490995	76498625	5.8161	3.56675	0.613255	6.94e-09
ENSMUSG00000004267	Eno2	chr6	-	124710070	124713630	5.43041	3.36241	0.619181	3.9e-11
ENSMUSG00000004328	Hif3a	chr7	-	17616855	17647776	4.73527	2.55941	0.5405	1.71e-08
ENSMUSG00000004383	Large	chr8	-	75338497	75876518	5.59506	3.76175	0.672335	8.99e-15
ENSMUSG00000004473	Clec11a	chr7	-	51559139	51562329	1.65076	0.820343	0.496948	0.00450417
ENSMUSG00000004508	Gab2	chr7	+	104230260	104457450	2.63296	1.45035	0.550845	0.000215805
ENSMUSG00000004562	E130112L23Rik	chr14	+	52604507	52625922	4.84403	3.24789	0.670494	4.57e-16
ENSMUSG00000004565	Pnpla6	chr8	+	3515383	3544266	28.9211	20.1074	0.695249	2.4e-30
ENSMUSG00000004567	Mcoln1	chr8	+	3500456	3515232	59.3506	41.0995	0.692486	4.7e-34
ENSMUSG00000004631	Sgce	chr6	-	4624349	4697204	10.0198	7.00219	0.698833	3.49e-08
ENSMUSG00000004791	Pgf	chr12	-	86507588	86518246	3.07916	1.50286	0.488074	2.62e-05
ENSMUSG00000004891	Nes	chr3	+	87774999	87777313	22.159	15.1633	0.684296	8.96e-100
ENSMUSG00000004933	Matk	chr10	+	80715679	80725730	2.00801	0.719936	0.358532	2.17e-12
ENSMUSG00000004945	5730437N04Rik	chr17	-	5410863	5440260	31.5605	19.7241	0.624964	2.21e-05
ENSMUSG00000004951	Hspb1	chr5	+	136363788	136365433	28.4432	19.1979	0.674955	1.7e-06
ENSMUSG00000005054	Cstb	chr10	+	77888414	77890364	194.315	133.48	0.686926	2.68e-34
ENSMUSG00000005131	4930550C14Rik	chr9	+	53213390	53240908	1.54783	0.951872	0.614973	0.114705
ENSMUSG00000005161	Prdx2	chr8	+	87493485	87498733	81.8499	56.1007	0.685409	7.29e-56
ENSMUSG00000005251	Ripk4	chr16	-	97963539	97985098	8.71365	5.43327	0.623536	6.41e-31
ENSMUSG00000005320	Fgfr4	chr13	+	55254000	55270094	2.16466	1.22349	0.56521	2.18e-05
ENSMUSG00000005373	Mlxipl	chr5	+	135582760	135598912	4.03649	2.34551	0.581077	1.66e-09
ENSMUSG00000005481	Ddx39	chr8	+	86239075	86247247	174.929	118.185	0.675621	7.37e-154
ENSMUSG00000005483	Dnajb1	chr8	+	86132073	86135801	46.0524	31.5166	0.684365	9.43e-37
ENSMUSG00000005699	Pard6a	chr8	+	108225053	108227393	16.4093	11.2726	0.686962	5.6e-18
ENSMUSG00000005705	Agrp	chr8	-	108090599	108092198	1.43269	0.252937	0.176547	0.00150649
ENSMUSG00000005836	Gata6	chr18	+	11052507	11085633	1.17116	0.533503	0.455536	1.75e-05
ENSMUSG00000005873	Reep5	chr18	-	34504542	34533069	24.4224	15.8174	0.647659	5.41e-32
ENSMUSG00000005897	Nr2c1	chr10	+	93610767	93659956	6.97474	4.75074	0.681136	3.24e-13
ENSMUSG00000005958	Ephb3	chr16	+	21204827	21223377	16.6235	11.0435	0.664329	2.59e-49
ENSMUSG00000006235	Epor	chr9	-	21763342	21768020	5.24439	1.78572	0.340501	1.75e-17
ENSMUSG00000006241	2510048L02Rik	chr9	+	21731914	21740316	2.13167	1.38396	0.649238	0.0748539
ENSMUSG00000006356	Crip2	chr12	+	114378446	114383715	244.893	168.761	0.689121	3.53e-74
ENSMUSG00000006360	Crip1	chr12	+	114390222	114392088	122.581	79.4435	0.64809	2.3e-10
ENSMUSG00000006378	Gcat	chr15	+	78861303	78868778	73.6918	47.1441	0.639747	1.13e-38
ENSMUSG00000006403	Adamts4	chr1	+	173180551	173190768	1.29209	0.679512	0.525901	7.02e-08
ENSMUSG00000006411	Pvrl4	chr1	+	173300229	173318418	1.30935	0.684619	0.522868	6.5e-05
ENSMUSG00000006469	Slc34a3	chr2	-	25084417	25089884	2.82575	1.77726	0.62895	0.00546581
ENSMUSG00000006476	Nelf	chr2	+	24909874	24918401	6.44048	3.23285	0.501957	1.33e-38
ENSMUSG00000006517	Mvd	chr8	-	124957495	124967322	62.767	32.6762	0.520595	6.58e-78
ENSMUSG00000006519	Cyba	chr8	-	124948671	124956840	160.606	84.1929	0.524221	2.11e-67
ENSMUSG00000006567	Atp7b	chr8	-	23103256	23170777	1.2928	0.780734	0.603911	0.000171742
ENSMUSG00000006587	Snai3	chr8	-	124978105	124984592	37.5177	21.6048	0.575857	9.15e-43
ENSMUSG00000006589	Aprt	chr8	-	125098536	125100807	724.484	439.132	0.606131	9.74e-271
ENSMUSG00000006724	Cyp27b1	chr10	+	126485305	126490061	1.95075	1.0906	0.559066	0.000383477
ENSMUSG00000006731	B4galnt1	chr10	+	126602246	126609385	22.0574	14.0241	0.635801	1.43e-22
ENSMUSG00000007021	Syngr3	chr17	-	24822036	24826900	7.80216	5.01866	0.64324	9.03e-08
ENSMUSG00000007041	Clic1	chr17	+	35186910	35195694	93.6244	59.6656	0.637286	3.33e-34
ENSMUSG00000007207	Stx1a	chr5	+	135499351	135526970	17.2745	11.602	0.671626	1.53e-12
ENSMUSG00000007594	Hapln4	chr8	+	72607427	72614761	8.36071	4.74477	0.567508	8.32e-22
ENSMUSG00000007659	Bcl2l1	chr2	-	152593051	152657418	94.4251	65.3379	0.691955	2.96e-168
ENSMUSG00000007721	Ccdc124	chr8	-	73392125	73397389	226.937	133.459	0.58809	4.73e-110
ENSMUSG00000007805	Twist2	chr1	+	93698037	93744605	1.95733	1.15039	0.587736	0.0196747
ENSMUSG00000007837	Prrg2	chr7	-	52308982	52317022	15.0521	8.57977	0.570005	5.93e-23
ENSMUSG00000007888	Crlf1	chr8	+	73017056	73027980	30.5244	10.8958	0.356954	4.91e-75
ENSMUSG00000007891	Ctsd	chr7	-	149557052	149568572	354.079	224.44	0.633871	1.81796978535273e-315
ENSMUSG00000007946	Phox2a	chr7	+	108966826	108971680	15.9753	9.60579	0.601292	3.52e-14
ENSMUSG00000007950	Abhd8	chr8	-	73980598	73987556	16.9859	9.05859	0.5333	5.35e-28
ENSMUSG00000008136	Fhl2	chr1	-	43179918	43220806	8.63848	4.82949	0.559066	2.99e-09
ENSMUSG00000008167	Fbxw9	chr8	+	87583953	87591020	55.2366	31.2412	0.565589	4.63e-60
ENSMUSG00000008318	Relt	chr7	-	107994361	108011960	2.97731	1.98904	0.668067	0.00515017
ENSMUSG00000008384	Sertad1	chr7	+	28271928	28275335	25.7525	16.1136	0.62571	1.41e-16
ENSMUSG00000008540	Mgst1	chr6	+	138088836	138105276	2.15586	1.10433	0.512248	3.35e-07
ENSMUSG00000008999	Bmp7	chr2	-	172693512	172765822	8.19737	3.90986	0.476966	2.6e-17
ENSMUSG00000009097	Tbx1	chr16	-	18581805	18587062	1.02204	0.340827	0.333478	5.91e-05
ENSMUSG00000009108	Gnat2	chr3	+	107895706	107904350	3.55851	1.93843	0.544731	2.05e-08
ENSMUSG00000009216	C630035N08Rik	chr2	-	26965899	26998011	1.35456	0.933089	0.68885	0.0349956
ENSMUSG00000009563	Tor2a	chr2	+	32612753	32617764	75.1436	47.108	0.626906	8.52e-53
ENSMUSG00000009647	Ccdc109a	chr10	-	58909731	59079440	6.40448	3.50369	0.547069	4.31e-07
ENSMUSG00000009687	Fxyd5	chr7	-	31817740	31826858	7.57348	5.06343	0.668574	0.046785
ENSMUSG00000009876	Cox4i2	chr2	+	152579908	152590773	1.93464	0.678646	0.350787	0.000326269
ENSMUSG00000010047	Hyal2	chr9	+	107471447	107475107	72.1692	49.6409	0.687841	6.16e-47
ENSMUSG00000010051	Hyal1	chr9	+	107479257	107484041	15.0555	9.73598	0.646671	1.15e-26
ENSMUSG00000010054	Tusc2	chr9	+	107465585	107468439	21.2589	13.0569	0.614186	3.04e-06
ENSMUSG00000010064	Slc38a3	chr9	-	107552969	107561859	11.2918	6.00725	0.532	2.34e-18
ENSMUSG00000010067	Rassf1	chr9	+	107453885	107464594	18.4484	9.54549	0.517416	8.52e-53
ENSMUSG00000010080	Epn3	chr11	-	94350912	94361288	1.55792	1.03096	0.661752	0.0393722
ENSMUSG00000010529	Gm266	chr12	-	112722821	112724034	2.06347	0.99772	0.483517	0.0299217
ENSMUSG00000010760	Phlda2	chr7	-	150687449	150688446	290.442	160.834	0.553754	8.81e-159
ENSMUSG00000011263	Exoc3l2	chr7	+	20074404	20082109	3.90385	1.74601	0.447253	0.000739244
ENSMUSG00000011486	Slc25a41	chr17	-	57172195	57181077	1.33936	0.31528	0.235396	0.000115022
ENSMUSG00000011752	Pgam1	chr19	+	41986360	41993154	22.7951	11.9943	0.52618	0.357473
ENSMUSG00000011832	Evi5l	chr8	+	4166566	4208046	2.67632	1.13387	0.423668	2.59e-13
ENSMUSG00000012282	Wnt8a	chr18	+	34701966	34707927	4.07128	1.50955	0.37078	1.58e-12
ENSMUSG00000012519	Mlkl	chr8	-	113835696	113862077	4.3149	1.94841	0.451554	3.11e-14
ENSMUSG00000013150	Gfod2	chr8	-	108237753	108282564	7.45665	5.10125	0.684121	2.47e-06
ENSMUSG00000013419	AC165080.4-201	chr9	+	121669150	121680860	6.5766	3.94028	0.599136	5.73e-07
ENSMUSG00000013707	Tnfaip8l2	chr3	-	94943442	94946282	1.05206	0.705807	0.67088	0.247626
ENSMUSG00000013846	St3gal1	chr15	-	66934436	66945365	1.92648	1.25966	0.653865	1.11e-07
ENSMUSG00000014158	Trpv4	chr5	-	115072160	115108430	2.5747	1.09075	0.42364	1.72e-16
ENSMUSG00000014198	Zfp385c	chr11	-	100499110	100553769	1.22065	0.501217	0.410614	8.28e-10
ENSMUSG00000014470	Rnf166	chr8	-	124990046	124999964	22.73	14.1841	0.624027	2.94e-20
ENSMUSG00000014602	Kif1a	chr1	-	94912032	94965095	44.5436	25.8581	0.580513	1.92e-123
ENSMUSG00000014776	Nol3	chr8	+	107800346	107805839	1.29956	0.591995	0.455536	1.75e-05
ENSMUSG00000014778	Fhod1	chr8	-	107853062	107871853	22.8298	14.3825	0.629987	1.69e-36
ENSMUSG00000014786	Slc9a5	chr8	+	107872157	107893781	10.4754	5.48215	0.523334	1.21e-46
ENSMUSG00000014791	Elmo3	chr8	+	107829500	107833874	9.76826	5.73222	0.586821	2.38e-19
ENSMUSG00000014856	Tmem208	chr8	+	107850261	107852946	72.49	46.8096	0.645738	5.82e-27
ENSMUSG00000015053	Gata2	chr6	+	88143884	88157024	7.25259	3.89047	0.536425	2.67e-19
ENSMUSG00000015085	Entpd2	chr2	+	25251393	25256843	1.99892	1.24941	0.625043	0.00107165
ENSMUSG00000015134	Aldh1a3	chr7	-	73535777	73572403	1.27941	0.602336	0.470793	1.68e-05
ENSMUSG00000015312	Gadd45b	chr10	+	80392835	80394949	39.2282	26.4775	0.674962	1.27e-10
ENSMUSG00000015488	5930434B04Rik	chr2	+	26865445	26876609	9.0584	6.16086	0.680127	1.18e-28
ENSMUSG00000015501	Hivep2	chr10	+	13686184	13871182	2.28962	1.37994	0.602693	9.8e-15
ENSMUSG00000015579	Nkx2-5	chr17	-	26975608	26978510	2.31736	0.581186	0.250796	2.8e-11
ENSMUSG00000015652	Steap1	chr5	-	5736316	5749326	24.7366	17.0263	0.688305	7.3e-10
ENSMUSG00000015709	Arnt2	chr7	-	91394790	91558469	2.43912	1.64045	0.672561	4.19e-06
ENSMUSG00000015745	Plekho1	chr3	-	95792351	95799924	16.3243	11.0921	0.679481	6.11e-09
ENSMUSG00000015750	Aph1a	chr3	+	95697891	95702211	2.85168	1.69269	0.593577	0.0178985
ENSMUSG00000016206	H2-M3	chr17	+	37407164	37411429	1.42615	0.664426	0.465889	0.00609139
ENSMUSG00000016239	Lonrf3	chrX	+	33868347	33902336	1.23317	0.822326	0.666838	2.61e-05
ENSMUSG00000016382	Pls3	chrX	-	73030992	73120521	12.2902	7.90223	0.642969	5.49e-32
ENSMUSG00000016386	Mpped2	chr2	+	106533425	106708513	4.00416	2.65315	0.662597	2.08e-09
ENSMUSG00000016494	Cd34	chr1	+	196765014	196787486	2.09324	1.38698	0.662597	0.00956519
ENSMUSG00000016528	Mapkapk2	chr1	-	132950280	132994144	40.5749	27.211	0.670636	4.12e-37
ENSMUSG00000016933	Plcg1	chr2	+	160557035	160588238	17.4231	12.1748	0.698777	7.12e-28
ENSMUSG00000017002	Slpi	chr2	-	164179805	164182243	11.4473	3.38814	0.295976	1.34e-14
ENSMUSG00000017307	Acot8	chr2	-	164618267	164630382	23.3867	15.0185	0.642179	1.19e-15
ENSMUSG00000017314	Mpp2	chr11	-	101918328	101949829	4.21444	2.3861	0.566173	1.75e-12
ENSMUSG00000017344	Vtn	chr11	+	78312592	78314087	1.18518	0.403318	0.340301	0.000416364
ENSMUSG00000017466	Timp2	chr11	-	118162382	118216820	19.7852	13.5472	0.684712	1.25e-06
ENSMUSG00000017485	Top2b	chr14	+	17197692	17263301	6.45144	4.49282	0.696405	1.02e-09
ENSMUSG00000017493	Igfbp4	chr11	+	98902557	98913969	13.6612	7.41789	0.542989	4.29e-43
ENSMUSG00000017667	Zfp334	chr2	-	165199763	165213759	5.0648	3.2103	0.633846	5.59e-14
ENSMUSG00000017670	Elmo2	chr2	-	165114654	165151979	15.6448	9.05495	0.578782	4.03e-92
ENSMUSG00000017679	Ttpal	chr2	+	163428049	163444748	7.27711	4.74395	0.6519	8.08e-09
ENSMUSG00000017734	Dbndd2	chr2	+	164311605	164316267	3.85217	2.34061	0.607608	6.7e-14
ENSMUSG00000017737	Mmp9	chr2	+	164766279	164774394	8.63582	4.31906	0.500133	5.31e-25
ENSMUSG00000017778	Cox7c	chr13	-	86184420	86186065	2550.12	1769.45	0.693868	1.02e-15
ENSMUSG00000018012	Rac3	chr11	+	120582783	120585283	12.7942	8.47743	0.662597	1.96e-05
ENSMUSG00000018126	Baiap2l2	chr15	-	79088624	79115939	2.84233	1.17615	0.413797	4.9e-07
ENSMUSG00000018339	Gpx3	chr11	+	54715954	54723078	63.8211	43.4506	0.680819	2.93e-31
ENSMUSG00000018387	Shroom1	chr11	+	53270706	53281268	1.22164	0.58254	0.476851	1.14e-08
ENSMUSG00000018427	Ypel2	chr11	-	86749926	86807209	1.90076	1.30212	0.685053	0.000320364
ENSMUSG00000018451	6330403K07Rik	chr11	-	70845450	70847015	3.10024	2.09541	0.675886	0.0141565
ENSMUSG00000018543	1700001P01Rik	chr11	-	97632794	97637232	1.78785	0.863229	0.48283	0.0133314
ENSMUSG00000018566	Slc2a4	chr11	-	69756044	69761651	2.72486	1.75419	0.643773	0.000518617
ENSMUSG00000018569	Cldn7	chr11	+	69778280	69781312	75.7941	44.6433	0.589008	4.67e-132
ENSMUSG00000018648	Dusp14	chr11	-	83861542	83881859	43.0461	28.9647	0.672877	1.44e-63
ENSMUSG00000018750	Zbtb4	chr11	+	69579413	69591764	1.70832	1.09735	0.642356	2.47e-16
ENSMUSG00000018819	Lsp1	chr7	+	149646713	149680772	3.64266	1.73369	0.47594	7.85e-14
ENSMUSG00000018920	Cxcl16	chr11	-	70267484	70273486	30.8089	16.103	0.522674	8.23e-61
ENSMUSG00000018924	Alox15	chr11	-	70157653	70165533	1.82798	0.344028	0.188201	4.81e-13
ENSMUSG00000019124	Scrn1	chr6	-	54455883	54516483	7.72817	4.02175	0.520402	5.4e-34
ENSMUSG00000019158	Tmem160	chr7	+	17038127	17040838	79.1952	35.9737	0.454241	1.42e-53
ENSMUSG00000019194	Scn1b	chr7	-	31901543	31911964	22.1732	12.3963	0.559066	5.33e-22
ENSMUSG00000019301	Hsd17b1	chr11	+	100939724	100941841	1.98271	1.14311	0.576537	0.000619377
ENSMUSG00000019362	D8Ertd738e	chr8	-	86770135	86773660	279.347	188.368	0.674316	2.79e-55
ENSMUSG00000019433	Gipc1	chr8	+	86176576	86188687	111.192	73.383	0.659966	1.61e-59
ENSMUSG00000019564	Arid3a	chr10	+	79389787	79417763	11.5443	6.97147	0.603889	6e-88
ENSMUSG00000019782	Rwdd1	chr10	-	33716360	33739430	29.1539	17.3766	0.596029	9.17e-06
ENSMUSG00000019785	Rlbp1l2	chr10	-	33232091	33344575	1.3653	0.727625	0.532942	0.000783911
ENSMUSG00000019806	Aig1	chr10	-	13366859	13588786	5.56273	3.79595	0.68239	0.0152694
ENSMUSG00000019810	Fuca2	chr10	+	13220806	13238841	5.685	3.8423	0.675867	1.07e-11
ENSMUSG00000019817	Plagl1	chr10	+	12810593	12851500	8.52963	4.8476	0.568325	9.23e-101
ENSMUSG00000019832	Rab32	chr10	-	10264808	10278031	2.3294	1.20542	0.517483	0.000118658
ENSMUSG00000019851	Perp	chr10	+	18564876	18576879	120.234	63.5065	0.528191	4.66e-198
ENSMUSG00000019853	Hebp2	chr10	-	18259928	18265882	11.0804	5.43755	0.490736	8.16e-14
ENSMUSG00000019866	Aim1	chr10	-	43670112	43724652	3.78034	2.18865	0.578954	2.18e-12
ENSMUSG00000019960	Dusp6	chr10	+	98725864	98730122	71.1128	39.7307	0.558699	4.86e-157
ENSMUSG00000019975	1200009F10Rik	chr10	+	90545684	90565352	2.81828	1.82249	0.646669	2.93e-06
ENSMUSG00000019979	Apaf1	chr10	-	90452055	90545407	13.6054	9.34376	0.686769	5.38e-28
ENSMUSG00000020000	Moxd1	chr10	+	23943322	24022596	2.29782	1.02771	0.447253	5.29e-09
ENSMUSG00000020009	Ifngr1	chr10	+	19311754	19330035	4.99771	3.2919	0.658682	8.03e-05
ENSMUSG00000020021	Fgd6	chr10	+	93498745	93608084	2.93911	1.90737	0.648962	1.04e-10
ENSMUSG00000020076	Ddx50	chr10	-	62078539	62109950	6.36692	4.25725	0.668651	8.78e-05
ENSMUSG00000020098	Pcbd1	chr10	+	60552090	60557076	8.66067	4.7238	0.545431	3.56e-05
ENSMUSG00000020099	Unc5b	chr10	-	60225357	60294329	31.6795	21.7567	0.686775	1.13e-61
ENSMUSG00000020108	Ddit4	chr10	-	59412422	59414518	80.145	49.1983	0.613866	4.49e-76
ENSMUSG00000020111	Cbara1	chr10	+	59165224	59326880	8.855	6.06065	0.684433	7.83e-07
ENSMUSG00000020122	Egfr	chr11	+	16652205	16784308	6.4466	4.43671	0.688225	6.58e-15
ENSMUSG00000020160	Meis1	chr11	-	18780432	18918961	2.411	1.08829	0.451383	3.94e-17
ENSMUSG00000020176	Grb10	chr11	-	11830510	11927974	186.278	124.212	0.666808	0
ENSMUSG00000020224	1190005P17Rik	chr10	+	119664125	119669127	9.04653	5.97718	0.660715	0.46606
ENSMUSG00000020230	Prmt2	chr10	-	75669966	75700610	23.6841	15.4314	0.651553	3.28e-47
ENSMUSG00000020258	Glyctk	chr9	-	106055187	106060449	1.22625	0.795669	0.648865	0.000838549
ENSMUSG00000020277	Pfkl	chr10	-	77449691	77472552	95.2886	59.2795	0.622106	1.31e-90
ENSMUSG00000020282	Rhbdf1	chr11	-	32109584	32122300	43.4398	28.262	0.650602	5.66e-77
ENSMUSG00000020333	Acsl6	chr11	+	54117299	54178258	1.47818	1.00575	0.680396	0.000901658
ENSMUSG00000020376	Rnf130	chr11	+	49838847	49918260	8.59452	5.9212	0.688951	2.32e-05
ENSMUSG00000020411	9530066K23Rik	chr11	-	45961656	45980010	3.45446	2.26867	0.656735	1.34e-05
ENSMUSG00000020423	Btg2	chr1	-	135971746	135975697	30.644	18.6811	0.609616	4.05e-58
ENSMUSG00000020589	D12Ertd553e	chr12	+	12268944	12383165	8.71578	4.91434	0.563845	1.26e-06
ENSMUSG00000020601	Trib2	chr12	-	15798532	15823591	2.33367	1.14107	0.488958	5.15e-12
ENSMUSG00000020607	Fam84a	chr12	-	14154404	14158844	1.62714	0.999071	0.614004	0.000407873
ENSMUSG00000020644	Id2	chr12	-	25778665	25780957	26.1685	16.791	0.641649	7.71e-16
ENSMUSG00000020669	Sh3yl1	chr12	+	31596532	31644883	6.98651	4.35231	0.62296	6.99e-06
ENSMUSG00000020684	Rasl10b	chr11	+	83222818	83232336	3.23564	2.09989	0.648986	0.00426869
ENSMUSG00000020758	Itgb4	chr11	+	115836022	115869726	12.5745	8.5911	0.683216	1.62e-26
ENSMUSG00000020773	Trim47	chr11	-	115967065	115971560	3.75504	1.97224	0.525225	3.61e-13
ENSMUSG00000020793	Galr2	chr11	+	116142252	116145252	2.27442	1.57521	0.692575	0.0214088
ENSMUSG00000020818	Mfsd11	chr11	+	116713753	116720814	10.0173	6.92637	0.69144	5.72e-19
ENSMUSG00000020828	Pld2	chr11	+	70353565	70354685	4.22385	2.23453	0.529027	8e-21
ENSMUSG00000020846	1500005K14Rik	chr11	-	75832695	75841284	2.72122	1.86831	0.686573	0.0306977
ENSMUSG00000020847	Rph3al	chr11	-	75644500	75751240	1.19676	0.732792	0.612311	0.00379896
ENSMUSG00000020875	Hoxb9	chr11	+	96132770	96137909	1.76777	1.06843	0.604396	0.000700776
ENSMUSG00000020886	Dlg4	chr11	+	69830586	69859034	6.8444	4.54451	0.663974	3.73e-18
ENSMUSG00000020900	Myh10	chr11	+	68505416	68630134	36.2499	17.8348	0.491996	1.3e-280
ENSMUSG00000020911	Krt19	chr11	-	100003433	100009979	222.599	91.5913	0.411464	0
ENSMUSG00000020950	Foxg1	chr12	+	50483679	50485351	1.31208	0.52343	0.398932	3.71e-22
ENSMUSG00000021057	AC120002.24	chr12	+	77425877	77435138	1.08724	0.47441	0.436345	0.00845655
ENSMUSG00000021062	Rab15	chr12	-	77898946	77923540	20.9314	11.1522	0.532798	8.55e-67
ENSMUSG00000021078	Tomm20l	chr12	+	72212414	72224209	1.56038	0.821041	0.52618	0.357473
ENSMUSG00000021087	Rtn1	chr12	-	73312738	73510041	3.41024	2.20045	0.645247	0.000122254
ENSMUSG00000021118	Plek2	chr12	-	79989677	80007951	3.7307	2.07026	0.554925	0.000275654
ENSMUSG00000021222	Wdr21	chr12	+	84861415	84882938	49.8753	30.6461	0.614455	2.68e-39
ENSMUSG00000021224	Numb	chr12	-	85134983	85262884	13.825	9.09116	0.657587	2.53e-21
ENSMUSG00000021250	Fos	chr12	+	86814839	86818223	3.21659	2.20493	0.685488	0.00374258
ENSMUSG00000021278	Amn	chr12	+	112509321	112514637	2.92138	1.7446	0.597185	0.0118627
ENSMUSG00000021280	1200009I06Rik	chr12	+	112655227	112663086	1.72898	0.86445	0.499978	4.63e-05
ENSMUSG00000021281	Tnfaip2	chr12	+	112680679	112693229	1.22399	0.800208	0.653772	0.00172203
ENSMUSG00000021286	Zfyve21	chr12	+	113052380	113066596	20.1736	7.49489	0.37152	2.06e-38
ENSMUSG00000021327	Zkscan3	chr13	-	21478873	21494613	6.27551	4.09345	0.65229	3.69e-31
ENSMUSG00000021359	Tcfap2a	chr13	-	40811043	40825787	1.12007	0.764817	0.682829	0.0193434
ENSMUSG00000021365	Nedd9	chr13	-	41405284	41449551	1.23818	0.832365	0.672252	0.00486561
ENSMUSG00000021367	Edn1	chr13	+	42396638	42403358	6.46865	3.68946	0.570361	2.93e-10
ENSMUSG00000021381	Barx1	chr13	+	48758366	48761876	3.33319	1.73171	0.519536	0.000570389
ENSMUSG00000021411	1300014I06Rik	chr13	-	34719708	34744540	8.59016	5.70603	0.664252	1.67e-11
ENSMUSG00000021453	Gadd45g	chr13	+	51942046	51943837	29.0429	19.3109	0.664909	4.7e-12
ENSMUSG00000021469	Msx2	chr13	-	53562249	53568443	5.92793	2.41335	0.407115	5.96e-21
ENSMUSG00000021477	Ctsl	chr13	-	64464521	64471614	180.641	116.225	0.643405	2.75e-92
ENSMUSG00000021508	Cxcl14	chr13	-	56390007	56397666	3.73121	2.45134	0.656982	0.00262545
ENSMUSG00000021509	AU042651	chr13	+	56539715	56575600	1.42296	0.876704	0.616114	0.106278
ENSMUSG00000021536	Adcy2	chr13	-	68758919	69138419	1.94377	1.06926	0.550097	6.35e-06
ENSMUSG00000021567	Nkd2	chr13	-	73955981	73985079	3.30787	2.0671	0.624905	1e-09
ENSMUSG00000021591	Glrx	chr13	+	75977315	75987599	1.33056	0.690737	0.519133	0.116981
ENSMUSG00000021604	Irx4	chr13	+	73397944	73407068	1.46665	0.4859	0.331299	3.02e-08
ENSMUSG00000021636	Marveld2	chr13	-	101365911	101386926	9.18315	5.67774	0.618278	1.24e-15
ENSMUSG00000021679	AC159263.3	chr13	-	96247255	96248610	1.54202	0.517256	0.33544	0.137495
ENSMUSG00000021701	Plk2	chr13	+	111185251	111191052	43.7041	30.3318	0.694026	4.53e-34
ENSMUSG00000021725	Parp8	chr13	-	117643630	117814323	1.91982	1.29979	0.677035	0.0315555
ENSMUSG00000021730	Hcn1	chr13	+	118391286	118765609	1.06198	0.6357	0.598596	0.00956831
ENSMUSG00000021760	2310016C16Rik	chr13	-	113832970	113836596	7.76353	4.85798	0.625744	0.000111511
ENSMUSG00000021765	Fst	chr13	-	115242469	115248938	2.05906	1.28658	0.624839	0.00301006
ENSMUSG00000021822	Plau	chr14	+	21655883	21662610	4.77518	3.2961	0.690255	0.000476786
ENSMUSG00000021876	Rnase4	chr14	+	51710751	51725826	4.84368	2.74718	0.567169	5.89e-06
ENSMUSG00000021900	Btd	chr14	+	32454213	32480357	5.40933	3.34892	0.6191	2.85e-06
ENSMUSG00000021909	Tnnc1	chr14	+	32021497	32024915	4.96709	2.81838	0.567411	0.013851
ENSMUSG00000021944	Gata4	chr14	-	63817758	63864108	4.61072	1.564	0.339209	2.63e-80
ENSMUSG00000022044	Stmn4	chr14	+	66963140	66980517	8.66007	4.80862	0.555263	4.23e-16
ENSMUSG00000022066	Entpd4	chr14	+	69955207	69984799	7.93518	5.47885	0.690452	5.4e-08
ENSMUSG00000022090	Pdlim2	chr14	-	70564024	70577488	21.0773	12.4468	0.590529	1.32e-15
ENSMUSG00000022091	Sorbs3	chr14	-	70580274	70607444	33.2545	21.0428	0.63278	8.68e-35
ENSMUSG00000022096	Hr	chr14	+	70952018	70954526	3.23077	1.55589	0.481584	3.38e-18
ENSMUSG00000022098	Bmp1	chr14	-	70874363	70920067	33.2116	21.3123	0.641711	2.02e-70
ENSMUSG00000022114	Spry2	chr14	-	106291165	106296036	114.494	73.5361	0.642268	1.63e-84
ENSMUSG00000022139	Mbnl2	chr14	+	120674890	120830919	25.7313	16.3244	0.634416	1.86e-28
ENSMUSG00000022150	Dab2	chr15	+	6249787	6385520	2.92043	1.94828	0.667121	1.41e-05
ENSMUSG00000022176	Rem2	chr14	+	55094936	55099271	2.97666	1.81161	0.608604	0.000857518
ENSMUSG00000022184	Fbxo4	chr15	-	3915444	3929573	4.43169	2.52108	0.568875	6.23e-05
ENSMUSG00000022197	Pdzd2	chr15	-	12337035	12669679	1.56007	0.894737	0.573525	2.62e-17
ENSMUSG00000022199	Slc22a17	chr14	-	55525563	55531969	26.7067	14.3798	0.538434	4.3e-80
ENSMUSG00000022257	Laptm4b	chr15	+	34167780	34214050	26.1423	17.3459	0.663518	1.99e-16
ENSMUSG00000022297	Fzd6	chr15	+	38837878	38869732	5.70781	3.77166	0.660789	1.38e-10
ENSMUSG00000022367	Has2	chr15	-	56497181	56526094	2.18196	1.07762	0.493875	9.12e-11
ENSMUSG00000022382	Wnt7b	chr15	-	85365868	85411159	19.4826	12.4081	0.636881	1.95e-31
ENSMUSG00000022408	AW544981	chr15	+	80501782	80504547	2.10078	0.833947	0.39697	3.44e-19
ENSMUSG00000022453	Naga	chr15	-	82159961	82169256	16.1472	10.6407	0.658981	2.87e-11
ENSMUSG00000022469	Rapgef3	chr15	-	97575383	97597989	2.62648	1.77751	0.676765	0.00282626
ENSMUSG00000022474	Pmm1	chr15	-	81781537	81791299	290.941	198.136	0.681019	2.09e-97
ENSMUSG00000022483	Col2a1	chr15	-	97806032	97835088	7.1722	4.09786	0.571354	1.81e-22
ENSMUSG00000022508	Bcl6	chr16	-	23965137	23988938	3.68277	2.30549	0.62602	1.04e-06
ENSMUSG00000022515	Anks3	chr16	-	4941419	4964330	14.1426	8.63754	0.610745	1.88e-14
ENSMUSG00000022558	D330001F17Rik	chr15	+	76210690	76270174	22.8448	15.5615	0.681186	7.25e-45
ENSMUSG00000022562	Oplah	chr15	-	76136916	76158445	3.97716	2.54857	0.640801	3.11e-06
ENSMUSG00000022564	Grina	chr15	+	76077236	76080334	72.5428	49.2221	0.678525	1.83e-40
ENSMUSG00000022577	Ly6h	chr15	-	75381697	75397078	7.72662	2.91672	0.377489	1.23e-14
ENSMUSG00000022580	Rhpn1	chr15	+	75534709	75544838	2.52849	1.59278	0.629934	0.00248695
ENSMUSG00000022594	Lynx1	chr15	-	74578285	74583409	2.77883	1.8337	0.659882	0.0908507
ENSMUSG00000022601	Rpl24	chr16	+	55966387	55971548	23.2815	14.5372	0.624412	0.0337561
ENSMUSG00000022602	Arc	chr15	-	74499512	74503000	9.06038	5.83067	0.643534	1.44e-27
ENSMUSG00000022610	Mapk12	chr15	-	88961014	88971133	26.3857	14.7514	0.559066	3.05e-24
ENSMUSG00000022617	Chkb	chr15	-	89246835	89260127	20.8838	14.5893	0.698592	3.96e-07
ENSMUSG00000022620	Arsa	chr15	-	89302906	89307856	9.47549	6.56168	0.692489	1.45e-08
ENSMUSG00000022641	Bbx	chr16	-	50191956	50432502	8.4618	4.83252	0.571098	6.8e-51
ENSMUSG00000022674	Ube2v2	chr16	-	15552769	15594617	1.71336	0.957881	0.559066	1
ENSMUSG00000022754	Tmem45a	chr16	-	56805273	56886279	5.36667	2.56028	0.47707	2.13e-09
ENSMUSG00000022816	Fstl1	chr16	+	37776958	37836600	23.7319	15.3136	0.645276	1.04e-37
ENSMUSG00000022885	St6gal1	chr16	+	23224812	23360421	5.02757	3.19417	0.63533	3.71e-16
ENSMUSG00000022892	App	chr16	-	84954684	85173950	27.1054	17.1822	0.633902	4.23e-39
ENSMUSG00000022941	Ripply3	chr16	+	94550026	94558542	1.09699	0.613292	0.559066	0.0433197
ENSMUSG00000022994	Adcy6	chr15	-	98420424	98438064	2.67529	1.30088	0.486258	2.13e-16
ENSMUSG00000022996	Wnt10b	chr15	-	98602183	98604923	1.04326	0.495364	0.474824	0.00113352
ENSMUSG00000023008	Fmnl3	chr15	-	99147655	99200880	11.2117	4.74517	0.423234	4.31e-132
ENSMUSG00000023039	Krt7	chr15	+	101241473	101242414	45.5629	22.2752	0.488889	7.55e-61
ENSMUSG00000023043	Krt18	chr15	+	101858646	101862457	539.408	320.853	0.594824	0
ENSMUSG00000023046	Igfbp6	chr15	+	101974792	101979942	5.07244	2.57115	0.506887	1.02e-05
ENSMUSG00000023047	Amhr2	chr15	+	102275797	102285061	4.41238	2.78969	0.632243	0.000470171
ENSMUSG00000023048	Prr13	chr15	+	102289458	102291019	101.824	53.7871	0.528237	4.21e-37
ENSMUSG00000023052	Npff	chr15	-	102354273	102355052	5.70337	2.47999	0.434829	0.00318701
ENSMUSG00000023153	Tmem52	chr4	+	154843222	154844524	1.15707	0.44784	0.387046	0.0358342
ENSMUSG00000023259	Slc26a6	chr9	+	108756367	108764472	2.10836	1.42951	0.678017	0.063833
ENSMUSG00000023333	Gcm1	chr9	+	77899764	77913431	1.56451	0.983999	0.62895	0.030663
ENSMUSG00000023443	Esx1	chrX	-	133649935	133654865	8.61718	5.54202	0.643137	3.35e-09
ENSMUSG00000023795	D030013I16Rik	chr17	-	3076577	3082496	2.07406	0.604977	0.291687	9.54e-05
ENSMUSG00000023905	Tnfrsf12a	chr17	-	23812413	23814416	74.0253	44.6857	0.603655	1.46e-36
ENSMUSG00000023906	Cldn6	chr17	+	23816331	23819413	303.336	174.731	0.576031	1.00182619786415e-313
ENSMUSG00000023909	Paqr4	chr17	-	23873152	23877297	4.39853	2.79956	0.636476	5.15e-05
ENSMUSG00000023911	Flywch2	chr17	-	23913882	23923048	48.2694	27.5473	0.570699	1.83e-20
ENSMUSG00000023960	Enpp5	chr17	+	44215761	44223516	3.95871	1.1811	0.298355	2.95e-33
ENSMUSG00000023972	Ptk7	chr17	-	46701399	46766453	68.3127	45.2812	0.662852	1.47e-100
ENSMUSG00000024027	Glp1r	chr17	+	31038784	31073453	2.06094	1.27565	0.618966	0.0708749
ENSMUSG00000024050	Wiz	chr17	-	32490999	32525589	29.7546	18.7646	0.630644	5.6e-142
ENSMUSG00000024052	Lpin2	chr17	+	71531899	71584459	4.4869	2.85196	0.635619	8.2e-09
ENSMUSG00000024084	Qpct	chr17	+	79451245	79489583	3.09192	1.8497	0.598237	0.000618039
ENSMUSG00000024114	4931440B09Rik	chr17	-	23973751	23981122	11.2042	7.40474	0.660889	6.12e-05
ENSMUSG00000024136	Dnase1l2	chr17	-	24577025	24579145	1.30933	0.604698	0.461837	0.000163503
ENSMUSG00000024164	C3	chr17	-	57343396	57367559	1.70372	0.775684	0.455288	6.91e-08
ENSMUSG00000024193	Phf1	chr17	+	27070071	27074835	14.0334	9.46813	0.674685	1.4e-10
ENSMUSG00000024197	M6prbp1	chr17	-	56418384	56429934	44.8721	31.2355	0.696101	6.03e-28
ENSMUSG00000024212	Mllt1	chr17	-	57032034	57074836	29.0706	18.9023	0.650223	7.05e-44
ENSMUSG00000024247	AW548124	chr17	+	83614622	83624409	13.2828	7.49009	0.563892	6.08e-21
ENSMUSG00000024266	Adad2	chr8	+	122136646	122140826	8.98433	5.43336	0.604759	4.57e-09
ENSMUSG00000024331	Dsc2	chr18	-	20189133	20217979	3.98291	2.62361	0.658719	2.45e-10
ENSMUSG00000024338	Psmb8	chr17	+	34334665	34337863	5.67464	2.25294	0.397018	3.25e-08
ENSMUSG00000024339	Tap2	chr17	+	34340471	34353266	1.60793	0.939434	0.58425	0.00280678
ENSMUSG00000024354	Slc23a1	chr18	-	35774257	35786898	4.24315	2.41353	0.568806	8.39e-08
ENSMUSG00000024357	Sil1	chr18	-	35426053	35658579	11.4912	7.6129	0.6625	7.14e-07
ENSMUSG00000024381	Bin1	chr18	+	32536870	32595390	33.0671	21.5	0.650192	7.63e-25
ENSMUSG00000024383	Map3k2	chr18	+	32322742	32396405	2.58359	1.73732	0.672444	0.0124826
ENSMUSG00000024399	Ltb	chr17	+	35331383	35333247	13.7401	7.43985	0.541469	2.99e-12
ENSMUSG00000024410	3110002H16Rik	chr18	+	12327225	12339625	37.4372	19.1403	0.511265	2.2e-44
ENSMUSG00000024420	Zfp521	chr18	-	13845521	14131242	1.27897	0.703434	0.55	7.5e-06
ENSMUSG00000024451	Centd3	chr18	-	38132277	38157228	11.7616	8.05425	0.684792	2.65e-24
ENSMUSG00000024479	Mal2	chr15	+	54402920	54434401	2.77161	1.5636	0.564149	3.89e-06
ENSMUSG00000024558	Mapk4	chr18	-	74088139	74224046	12.8853	8.85119	0.686919	1.65e-23
ENSMUSG00000024608	Rps14	chr18	+	60934163	60938200	75.4405	51.8392	0.687154	7.24e-14
ENSMUSG00000024610	Cd74	chr18	+	60963501	60972300	6.26446	4.2027	0.67088	0.00266143
ENSMUSG00000024617	Camk2a	chr18	+	61085271	61147806	3.6163	2.40823	0.665938	4.25e-13
ENSMUSG00000024619	Cdx1	chr18	-	61178515	61195853	24.4356	13.4766	0.551517	3.19e-34
ENSMUSG00000024646	Cyb5	chr18	+	85020729	85049793	94.0807	55.2127	0.586865	1.47e-36
ENSMUSG00000024664	Fads3	chr19	+	10116037	10134161	3.14491	2.0418	0.649238	0.0117929
ENSMUSG00000024678	Ms4a4d	chr19	+	11611290	11632957	2.1223	0.961218	0.452915	0.00027893
ENSMUSG00000024687	Osbp	chr19	+	12040333	12068595	9.95721	6.319	0.634616	5.24e-10
ENSMUSG00000024793	Tnfrsf25	chr4	+	151490042	151494228	1.13051	0.657314	0.581429	0.0646827
ENSMUSG00000024871	Doc2g	chr19	+	4003320	4007004	7.61362	5.02152	0.659544	0.00057776
ENSMUSG00000024883	Rin1	chr19	+	5050807	5057071	13.7749	8.63281	0.626707	4.14e-29
ENSMUSG00000024885	Aldh3b1	chr19	-	3913492	3918198	1.60179	1.09599	0.684231	0.136074
ENSMUSG00000024892	Pcx	chr19	+	4510471	4621752	6.30365	4.32941	0.68681	1.27e-09
ENSMUSG00000024906	Mus81	chr19	-	5482344	5488016	12.7063	8.72438	0.68662	9.84e-06
ENSMUSG00000024921	Smarca2	chr19	+	26679649	26852810	1.00985	0.546193	0.540864	7.46e-07
ENSMUSG00000024940	Ltbp3	chr19	+	5740903	5758532	3.85331	2.39622	0.62186	7.97e-11
ENSMUSG00000024942	Capn1	chr19	-	5988545	6015184	29.386	20.5293	0.69861	3.26e-21
ENSMUSG00000024959	Bad	chr19	+	7016350	7026388	19.0956	8.15744	0.427188	1.15e-33
ENSMUSG00000024987	Cyp26a1	chr19	+	37772297	37776018	3.24754	1.5276	0.470387	1.22e-06
ENSMUSG00000024990	Rbp4	chr19	-	38191109	38199301	2.00153	1.29235	0.645682	0.0675543
ENSMUSG00000024998	Plce1	chr19	+	38598686	38859588	1.99041	1.13101	0.568231	1.39e-09
ENSMUSG00000025008	Tctn3	chr19	-	40670935	40686723	6.08036	3.72066	0.611913	2.32e-08
ENSMUSG00000025081	Tdrd1	chr19	+	56900698	56944502	1.49958	1.00446	0.669825	0.00114113
ENSMUSG00000025127	Gcgr	chr11	+	120392012	120400298	1.18213	0.734321	0.621185	0.142509
ENSMUSG00000025176	0610010D20Rik	chr19	+	42120099	42126780	1.24802	0.670889	0.537564	0.0289915
ENSMUSG00000025185	Loxl4	chr19	-	42668471	42687303	4.8767	2.65619	0.54467	1.47e-13
ENSMUSG00000025219	Fgf8	chr19	-	45811287	45817364	6.5615	1.64574	0.250818	5.32e-47
ENSMUSG00000025224	Gbf1	chr19	+	46227047	46360999	22.1906	15.0247	0.677073	3.29e-44
ENSMUSG00000025232	Hexa	chr9	+	59387473	59412912	62.6818	40.4427	0.645207	8.21e-37
ENSMUSG00000025268	Maged2	chrX	-	147240912	147248888	28.3183	15.335	0.541524	3.12e-89
ENSMUSG00000025316	Banp	chr8	+	124473649	124521083	30.9512	21.4613	0.693392	5.74e-26
ENSMUSG00000025318	Jph3	chr8	+	124253522	124313517	3.64178	2.44114	0.670316	3.88e-06
ENSMUSG00000025408	Ddit3	chr10	+	126727829	126733344	73.5069	31.2687	0.425384	4.66e-77
ENSMUSG00000025468	Caly	chr7	-	147255785	147268447	1.17276	0.744253	0.634616	0.165186
ENSMUSG00000025469	Msx3	chr7	-	147232055	147234987	1.07983	0.490919	0.454625	0.000141854
ENSMUSG00000025473	Adam8	chr7	-	147164830	147178461	5.42338	3.05143	0.562643	1.38e-12
ENSMUSG00000025479	Cyp2e1	chr7	+	147949637	147960874	1.00786	0.422594	0.4193	0.00705541
ENSMUSG00000025484	Bet1l	chr7	-	148039282	148042282	20.2041	13.5716	0.671725	3.28e-11
ENSMUSG00000025489	Ifitm5	chr7	-	148134861	148136138	4.41302	2.94926	0.668309	0.0423714
ENSMUSG00000025504	Eps8l2	chr7	+	148524778	148548919	26.3384	17.1905	0.652678	2.14e-26
ENSMUSG00000025607	Copg2	chr6	-	30697553	30846739	10.4048	7.00621	0.673367	5.4e-16
ENSMUSG00000025608	Podxl	chr6	-	31469487	31513981	43.5115	27.7979	0.638864	6.04e-114
ENSMUSG00000025650	Col7a1	chr9	+	108855630	108886920	5.09954	2.69308	0.528103	4.25e-20
ENSMUSG00000025666	Tmem47	chrX	+	78316036	78340115	14.5635	9.28299	0.637413	8.61e-20
ENSMUSG00000025701	Alox5	chr6	-	116360094	116411196	5.6838	3.51808	0.618966	4.29e-08
ENSMUSG00000025730	Rab40c	chr17	-	26019058	26056659	21.6162	14.774	0.683472	1.43e-18
ENSMUSG00000025732	9530058B02Rik	chr17	-	26000642	26005683	19.8494	13.8179	0.696138	6.21e-05
ENSMUSG00000025735	Rhbdl1	chr17	-	25971413	25974102	4.98618	2.53687	0.50878	4.26e-07
ENSMUSG00000025738	Fbxl16	chr17	+	25946029	25958189	14.359	9.46937	0.659475	5.21e-20
ENSMUSG00000025790	Slco3a1	chr7	-	81420304	81699519	1.04144	0.670889	0.644192	0.000107232
ENSMUSG00000025809	Itgb1	chr8	+	131209553	131257100	72.3186	43.8493	0.606335	1.69e-160
ENSMUSG00000025855	Prkar1b	chr5	-	139493259	139605713	3.47842	1.83443	0.527373	6.53e-14
ENSMUSG00000025856	Pdgfa	chr5	-	139451967	139470991	60.3617	37.6469	0.623689	3.8e-74
ENSMUSG00000025993	Slc40a1	chr1	-	45964914	45982439	7.62732	4.62869	0.606856	3.43e-15
ENSMUSG00000026031	Cflar	chr1	+	58768351	58770730	1.34144	0.782762	0.583526	5.12e-08
ENSMUSG00000026123	Plekhb2	chr1	+	34906803	34934383	9.30893	6.51568	0.699939	2.3e-10
ENSMUSG00000026167	Wnt10a	chr1	+	74838089	74850753	2.07124	0.6673	0.322174	2.17e-09
ENSMUSG00000026170	Cyp27a1	chr1	+	74760147	74784464	2.12028	0.933934	0.440477	2.88e-05
ENSMUSG00000026207	Speg	chr1	+	75371871	75428895	4.38587	2.99002	0.681739	2.91e-21
ENSMUSG00000026247	Ecel1	chr1	-	89044229	89053096	3.77775	1.99987	0.529381	1.24e-07
ENSMUSG00000026249	Serpine2	chr1	-	79790771	79855271	22.3173	13.7517	0.61619	7.08e-23
ENSMUSG00000026317	Cln8	chr8	+	14881334	14894716	17.3451	10.1021	0.582418	2.78e-28
ENSMUSG00000026335	Pam	chr1	-	99717670	99992198	3.89492	2.68688	0.689842	7.08e-05
ENSMUSG00000026343	Gpr39	chr1	+	127573571	127770439	1.32173	0.758908	0.574176	0.0020824
ENSMUSG00000026437	Pctk3	chr1	-	134010126	134036262	40.9996	24.4975	0.597505	1.39e-61
ENSMUSG00000026497	Mixl1	chr1	-	182623173	182627165	2.31692	0.695045	0.299987	7.97e-14
ENSMUSG00000026509	Capn2	chr1	-	184397390	184447655	43.9624	28.4614	0.647403	8.15e-73
ENSMUSG00000026638	A130010J15Rik	chr1	+	194979305	194993062	6.25575	3.85825	0.616754	2.55e-15
ENSMUSG00000026639	Lamb3	chr1	+	195128150	195170072	3.34019	2.04369	0.611849	1.09e-10
ENSMUSG00000026644	Acbd7	chr2	+	3253439	3258265	2.04982	1.14598	0.559066	0.271329
ENSMUSG00000026676	Ccdc3	chr2	+	5058821	5151924	1.34142	0.839388	0.625744	0.00984082
ENSMUSG00000026715	Serpinc1	chr1	+	162908736	162933141	1.38521	0.58447	0.421937	0.00115896
ENSMUSG00000026754	Golga1	chr2	-	38871780	38921008	3.4173	2.27365	0.665335	9.3e-06
ENSMUSG00000026807	1190002A17Rik	chr2	+	28555683	28668685	1.25533	0.796653	0.634616	0.165186
ENSMUSG00000026822	Lcn2	chr2	-	32240152	32243317	2.58853	1.69524	0.654906	0.0812736
ENSMUSG00000026825	Dnm1	chr2	-	32163990	32208849	6.07886	3.3829	0.556502	1.44e-34
ENSMUSG00000026826	Nr4a2	chr2	-	56959240	56967449	1.08745	0.546423	0.502481	3.49e-09
ENSMUSG00000026853	Crat	chr2	-	30255990	30271291	5.44468	3.79892	0.697731	2.6e-13
ENSMUSG00000026879	Gsn	chr2	+	35111926	35163420	100.518	57.5209	0.572247	1.16e-149
ENSMUSG00000026888	Grb14	chr2	-	64750532	64755372	1.54928	0.830063	0.535772	0.00126323
ENSMUSG00000026941	Mamdc4	chr2	-	25425693	25430365	1.83712	1.02707	0.559066	3.03e-05
ENSMUSG00000026942	Traf2	chr2	-	25373501	25402460	9.75192	4.6147	0.47321	1.44e-22
ENSMUSG00000026956	Uap1l1	chr2	-	25215408	25221202	21.6417	11.1108	0.513398	2.59e-72
ENSMUSG00000026958	Dpp7	chr2	-	25207795	25211865	34.3388	23.0578	0.671479	1.44e-15
ENSMUSG00000026972	Arrdc1	chr2	-	24780871	24790772	42.3536	28.5681	0.674513	7.62e-39
ENSMUSG00000026994	Galnt3	chr2	-	65920822	65963051	5.70084	3.5053	0.614875	1.92e-11
ENSMUSG00000027007	Ssfa2	chr2	+	79475508	79513123	5.3199	3.5714	0.671329	8.36e-14
ENSMUSG00000027134	Agpat7	chr2	+	112079624	112087268	38.012	24.3114	0.639572	5.23e-25
ENSMUSG00000027173	Depdc7	chr2	-	104561940	104583035	10.8229	6.10426	0.564014	6.41e-12
ENSMUSG00000027199	Gatm	chr2	-	122420202	122437039	3.23989	2.06352	0.636911	0.00195122
ENSMUSG00000027210	Meis2	chr2	-	115688799	115891575	2.00062	1.28152	0.640563	9.7e-12
ENSMUSG00000027215	Cd82	chr2	-	93259267	93302659	1.19982	0.623541	0.519696	0.00449624
ENSMUSG00000027221	Chst1	chr2	+	92439863	92455407	2.41131	1.65395	0.685913	4.17e-05
ENSMUSG00000027239	Mdk	chr2	-	91769961	91771845	449.214	298.181	0.663784	7.12e-255
ENSMUSG00000027330	Cdc25b	chr2	+	131012684	131024231	11.6233	7.95667	0.684546	1.07e-11
ENSMUSG00000027356	Fermt1	chr2	-	132729914	132771772	5.39794	3.3292	0.616754	2.55e-15
ENSMUSG00000027358	Bmp2	chr2	+	133377894	133388621	1.23242	0.777912	0.631204	0.00734474
ENSMUSG00000027368	Dusp2	chr2	+	127161894	127164112	1.82319	0.93332	0.511916	0.00216971
ENSMUSG00000027375	Mal	chr2	-	127458961	127482431	1.48571	0.977976	0.658256	0.0147928
ENSMUSG00000027377	Mall	chr2	-	127530121	127555668	3.85724	2.69312	0.698201	0.00337433
ENSMUSG00000027472	Pdrg1	chr2	-	152834625	152841163	30.7772	20.987	0.6819	9.33e-13
ENSMUSG00000027551	Zfp64	chr2	-	168718830	168781087	38.7267	27.0588	0.698711	1.54e-75
ENSMUSG00000027555	Car13	chr3	+	14641726	14663002	8.7184	5.8328	0.669021	1.33e-05
ENSMUSG00000027559	Car3	chr3	+	14863537	14872351	3.41415	1.54216	0.451696	1.88e-07
ENSMUSG00000027562	Car2	chr3	+	14886425	14900769	70.849	32.8095	0.46309	6.96e-111
ENSMUSG00000027570	Col9a3	chr2	+	180332494	180356894	2.05755	0.894685	0.434829	7.65e-05
ENSMUSG00000027603	Ggtl3	chr2	-	155316114	155340584	1.29412	0.601351	0.464679	0.000522845
ENSMUSG00000027611	Procr	chr2	+	155576852	155581207	2.81778	1.90773	0.677035	0.0315555
ENSMUSG00000027669	Gnb4	chr3	-	32479253	32515507	2.29334	1.44731	0.631093	0.00118936
ENSMUSG00000027746	Ufm1	chr3	-	53659133	53667752	2.48379	1.62004	0.652244	0.205485
ENSMUSG00000027761	Aadac	chr3	+	59835684	59844082	1.7049	0.408494	0.2396	1.61e-06
ENSMUSG00000027868	Tbx15	chr3	+	99044303	99116988	1.32438	0.783968	0.591953	0.00101158
ENSMUSG00000027887	Sypl2	chr3	-	108014389	108029566	1.08339	0.282653	0.260898	0.00186675
ENSMUSG00000028023	Pitx2	chr3	+	128902795	128921985	10.8122	6.69717	0.61941	2.37e-12
ENSMUSG00000028035	Dnajb4	chr3	-	151841474	151873243	1.61986	1.0585	0.653454	0.00418972
ENSMUSG00000028039	Efna3	chr3	-	89117820	89126887	12.526	7.53336	0.60142	7.56e-09
ENSMUSG00000028042	Zbtb7b	chr3	-	89181565	89197284	15.3678	10.5677	0.687647	1.94e-47
ENSMUSG00000028063	Lmna	chr3	-	88285069	88307257	44.7547	30.1837	0.674424	4.31e-47
ENSMUSG00000028115	Bnipl	chr3	-	95045210	95055046	3.41659	2.08838	0.611246	3.37e-05
ENSMUSG00000028167	Bdh2	chr3	+	134944184	134967390	5.90421	3.57745	0.605916	0.000195023
ENSMUSG00000028195	Cyr61	chr3	-	145309934	145312949	242.655	149.768	0.617206	7.13e-259
ENSMUSG00000028246	6230409E13Rik	chr4	+	21858475	21921293	2.40171	1.42274	0.592388	0.000358738
ENSMUSG00000028266	Lmo4	chr3	-	143851493	143865281	52.7531	30.0951	0.570489	9.24e-126
ENSMUSG00000028277	Ube2j1	chr4	+	33118390	33139338	37.7023	23.0176	0.610507	8.48e-20
ENSMUSG00000028289	Epha7	chr4	+	28740280	28894649	2.21074	1.21941	0.551584	1.31e-14
ENSMUSG00000028356	Ambp	chr4	-	62804308	62815207	1.00567	0.515382	0.512478	0.163169
ENSMUSG00000028358	Zfp618	chr4	+	62626606	62800742	2.37837	1.36858	0.575429	7.35e-20
ENSMUSG00000028392	Bspry	chr4	+	62141084	62158211	32.0163	20.5502	0.641866	9.29e-41
ENSMUSG00000028445	2310040A07Rik	chr4	-	41585176	41587357	5.51471	3.28416	0.595527	0.000142704
ENSMUSG00000028456	Unc13b	chr4	+	43071824	43178994	2.91988	1.51611	0.519236	3.14e-37
ENSMUSG00000028466	Creb3	chr4	+	43575203	43579932	27.2442	17.1809	0.630627	7.49e-18
ENSMUSG00000028469	Npr2	chr4	+	43644806	43664094	4.00512	2.39868	0.598902	4.59e-09
ENSMUSG00000028483	Snapc3	chr4	+	83063627	83107750	20.4002	11.773	0.577101	2e-27
ENSMUSG00000028545	2310026E23Rik	chr4	+	111087610	111132903	2.62966	1.23233	0.468629	3.18e-06
ENSMUSG00000028583	Pdpn	chr4	-	142857333	142889467	79.4201	51.0541	0.642835	7.03e-69
ENSMUSG00000028600	Podn	chr4	-	107687395	107704695	3.45694	1.99268	0.576429	5.07e-12
ENSMUSG00000028631	Kcnq4	chr4	-	120368742	120419853	1.75531	0.975851	0.555943	1.71e-05
ENSMUSG00000028655	Mfsd2	chr4	-	122624092	122638395	2.04884	1.22984	0.600261	0.00794159
ENSMUSG00000028680	Plk3	chr4	-	116801259	116806549	70.8912	48.7953	0.688312	1.59e-44
ENSMUSG00000028701	1520402A15Rik	chr4	-	115805010	115817214	1.59098	0.866654	0.544731	0.0554707
ENSMUSG00000028703	Lrrc41	chr4	+	115747873	115769648	35.6553	24.7365	0.693767	1.95e-32
ENSMUSG00000028755	Cda	chr4	-	137894338	137899564	2.51027	1.37477	0.547657	0.0436053
ENSMUSG00000028776	Tinagl	chr4	-	129841697	129852046	26.0521	17.8347	0.68458	6.35e-30
ENSMUSG00000028786	Tmem54	chr4	+	128782791	128788870	23.4975	11.6242	0.4947	3.04e-22
ENSMUSG00000028789	Adc	chr4	-	128607476	128639664	10.4581	6.90848	0.660587	1.19e-17
ENSMUSG00000028792	Ak2	chr4	+	128669201	128679501	88.9835	52.9295	0.594823	2.04e-49
ENSMUSG00000028803	Npal3	chr4	-	135001334	135050421	4.28482	2.95493	0.689627	1.36e-08
ENSMUSG00000028830	AU040320	chr4	+	126430798	126547314	6.62314	4.60563	0.695384	3.99e-12
ENSMUSG00000028836	Slc30a2	chr4	+	133899095	133908592	2.32837	1.33289	0.572457	1.14e-08
ENSMUSG00000028838	Extl1	chr4	-	133912286	133928473	1.23916	0.784822	0.633348	0.00261375
ENSMUSG00000028841	Cnksr1	chr4	-	133783955	133794314	12.5776	6.01317	0.478085	1.91e-22
ENSMUSG00000028845	Tekt2	chr4	-	125999364	126002932	3.55684	1.81876	0.511341	3.17e-06
ENSMUSG00000028860	Sytl1	chr4	-	132809004	132819028	11.142	6.91462	0.62059	1.97e-08
ENSMUSG00000028865	Cd164l2	chr4	+	132768045	132777685	5.19806	2.60859	0.501839	1.59e-09
ENSMUSG00000028906	Epb4.1	chr4	-	131479327	131631207	11.8608	7.89306	0.665475	2.07e-82
ENSMUSG00000028909	Ptpru	chr4	-	131324371	131394203	3.86874	2.38009	0.61521	5.09e-14
ENSMUSG00000028923	Necap2	chr4	-	140622426	140634272	36.044	24.4082	0.677179	1.98e-22
ENSMUSG00000028950	Tas1r1	chr4	-	151402022	151412599	1.68461	0.968719	0.57504	0.000406622
ENSMUSG00000028957	Per3	chr4	-	150377760	150418774	2.2156	1.50991	0.68149	0.000351507
ENSMUSG00000028958	Tmub1	chr5	-	23951275	23953672	8.16891	5.64302	0.690792	3.32e-09
ENSMUSG00000028962	Slc4a2	chr5	+	23929654	23933430	20.5429	13.1757	0.641374	4.37e-32
ENSMUSG00000028967	Errfi1	chr4	+	150228027	150243001	36.7487	25.6734	0.69862	3.08e-72
ENSMUSG00000028990	Lzic	chr4	+	148859337	148862231	18.9549	12.8043	0.675513	1.89e-12
ENSMUSG00000028992	Nmnat1	chr4	-	148841680	148859311	7.7041	4.11438	0.534051	1.25e-28
ENSMUSG00000028995	Drctnnb1a	chr5	-	23421094	23536130	1.71487	1.0422	0.607745	3.45e-08
ENSMUSG00000028996	Rbp7	chr4	-	148823795	148829087	2.50257	0.1646	0.0657725	5.34e-08
ENSMUSG00000029001	Fbxo44	chr4	-	147526908	147533704	14.3949	10.0425	0.697638	2.75e-12
ENSMUSG00000029029	Wdr8	chr4	+	153516480	153530925	19.3881	13.2258	0.682159	1.93e-13
ENSMUSG00000029032	Arhgef16	chr4	-	153652594	153656608	26.627	15.5743	0.584907	1.1e-41
ENSMUSG00000029056	Pank4	chr4	+	154338231	154354980	18.8377	12.7735	0.678078	5.42e-18
ENSMUSG00000029074	Ttll10	chr4	-	155408948	155424926	1.14515	0.720245	0.62895	0.00131269
ENSMUSG00000029120	Ppp2r2c	chr5	+	37259751	37346317	8.07933	4.80829	0.595135	2.48e-20
ENSMUSG00000029127	Zfp509	chr5	-	38580973	38597422	3.34562	2.10868	0.63028	1.57e-12
ENSMUSG00000029135	Fosl2	chr5	+	32438844	32460204	23.3198	12.5337	0.537472	2.79e-47
ENSMUSG00000029149	Krtcap3	chr5	+	31554063	31555570	17.6338	11.4107	0.64709	5.19e-08
ENSMUSG00000029151	Slc30a3	chr5	-	31388478	31395988	15.777	9.15281	0.580137	5.88e-19
ENSMUSG00000029161	Cgref1	chr5	-	31235518	31247853	26.071	16.4311	0.630245	1.15e-14
ENSMUSG00000029228	Lnx1	chr5	-	74988470	75073897	1.12903	0.705953	0.625272	0.00185289
ENSMUSG00000029280	Smr3a	chr5	+	88431549	88437443	1.31451	0.621837	0.473056	0.0934631
ENSMUSG00000029333	Rasgef1b	chr5	-	99646444	99681946	1.12678	0.746603	0.662597	0.0520557
ENSMUSG00000029348	Asphd2	chr5	-	112814467	112821233	10.6888	6.56489	0.614186	3.65e-10
ENSMUSG00000029368	Alb	chr5	+	90889914	90905629	6.8105	3.34846	0.491661	8.1e-11
ENSMUSG00000029376	AC109311.12	chr5	+	91360221	91450386	1.43389	0.683366	0.476581	0.0035034
ENSMUSG00000029392	Rilpl1	chr5	-	124943090	124981400	14.1123	9.68233	0.686089	1.23e-16
ENSMUSG00000029401	Rilpl2	chr5	-	124913273	124928375	6.91392	4.1697	0.603087	6.31e-06
ENSMUSG00000029419	Gm996	chr2	-	25430935	25435619	2.95415	0.843352	0.285481	1.71e-60
ENSMUSG00000029428	Stx2	chr5	-	129490431	129514449	8.24907	5.28973	0.641252	1.92e-18
ENSMUSG00000029445	Hpd	chr5	-	123621815	123632734	1.39799	0.378942	0.271062	0.00112672
ENSMUSG00000029471	Camkk2	chr5	-	123183212	123214303	9.74381	4.97047	0.510116	2.02e-43
ENSMUSG00000029482	Aacs	chr5	+	125956183	125997782	15.8135	10.5241	0.66551	1.06e-16
ENSMUSG00000029484	Anxa3	chr5	+	97222403	97274987	73.8886	44.9196	0.607937	1.87e-43
ENSMUSG00000029503	P2rx2	chr5	-	110768830	110772054	1.7019	1.1533	0.677656	0.0503834
ENSMUSG00000029534	St7	chr6	+	17643946	17893022	4.11314	2.63581	0.640827	7.04e-09
ENSMUSG00000029552	Tes	chr6	+	17015148	17055823	16.951	11.7828	0.695113	2.4e-18
ENSMUSG00000029570	Lfng	chr5	+	141083294	141091497	10.4166	6.06166	0.581921	2.97e-15
ENSMUSG00000029587	Zfp12	chr5	+	143996841	144009627	6.32396	4.18408	0.661623	1.2e-15
ENSMUSG00000029646	Cdx2	chr5	-	148112380	148118846	2.89081	0.639547	0.221235	9e-21
ENSMUSG00000029648	Flt1	chr5	-	148373179	148537587	2.52132	1.47167	0.583688	4.28e-18
ENSMUSG00000029650	Slc46a3	chr5	-	148690012	148706391	1.3838	0.839603	0.606739	0.00265482
ENSMUSG00000029669	Tspan12	chr6	-	21721394	21802515	1.07433	0.512531	0.47707	0.00095744
ENSMUSG00000029675	Eln	chr5	-	135179650	135223111	1.73313	1.15926	0.668883	0.022877
ENSMUSG00000029762	Akr1b8	chr6	+	34304118	34318463	9.8789	6.40478	0.648329	0.00017386
ENSMUSG00000029816	Gpnmb	chr6	+	48986516	49008181	6.99637	3.27103	0.467532	1.17e-16
ENSMUSG00000029819	Npy	chr6	+	49772708	49779506	1.21283	0.581186	0.4792	0.190844
ENSMUSG00000029844	Hoxa1	chr6	-	52105365	52108316	11.24	4.22144	0.375571	4.9e-101
ENSMUSG00000029859	Epha1	chr6	-	42308485	42323267	18.8364	11.3688	0.603551	1.01e-28
ENSMUSG00000029860	Zyx	chr6	+	42299826	42308391	194.367	130.574	0.671793	1.64e-142
ENSMUSG00000029864	Gstk1	chr6	+	42195933	42200440	4.68775	2.82766	0.603203	0.0243659
ENSMUSG00000030032	Wdr54	chr6	-	83099354	83106391	7.65634	5.09801	0.665854	0.00338504
ENSMUSG00000030035	Wbp1	chr6	-	83069037	83071553	26.7532	14.0566	0.525419	7.35e-27
ENSMUSG00000030055	Rab43	chr6	-	87738846	87761772	3.62336	2.35967	0.651239	1.75e-10
ENSMUSG00000030064	Frmd4b	chr6	-	97236860	97567535	5.08453	3.47773	0.683982	6.63e-13
ENSMUSG00000030068	Eif4e3	chr6	-	99207477	99616791	2.44811	1.08521	0.443283	2.29e-08
ENSMUSG00000030087	Klf15	chr6	+	90412569	90425232	5.76202	3.67931	0.638545	3.61e-14
ENSMUSG00000030089	Slc41a3	chr6	+	90554718	90596406	2.13868	1.28231	0.599578	0.00115136
ENSMUSG00000030093	Wnt7a	chr6	-	91313974	91361357	6.1142	3.41824	0.559066	6.91e-16
ENSMUSG00000030095	Tmem43	chr6	+	91423696	91438453	33.9336	23.6781	0.697778	4.87e-21
ENSMUSG00000030123	Plxnd1	chr6	-	115904828	115945023	1.75662	1.04281	0.593648	6.04e-09
ENSMUSG00000030124	Lag3	chr6	-	124854378	124861723	2.1902	1.32375	0.604396	0.00496772
ENSMUSG00000030137	Tuba8	chr6	+	121160751	121176872	2.49102	0.93442	0.375116	3.99e-10
ENSMUSG00000030170	Wnt5b	chr6	-	119382550	119417229	3.3073	1.92535	0.582152	2.87e-13
ENSMUSG00000030214	1100001H23Rik	chr6	-	136560590	136610449	1.5465	0.877129	0.567169	0.0117808
ENSMUSG00000030256	Bhlhb3	chr6	-	145806762	145814078	4.21009	2.36498	0.561741	3.63e-06
ENSMUSG00000030315	Vgll4	chr6	-	114810645	114825125	11.1965	7.78045	0.694901	3.02e-05
ENSMUSG00000030337	Vamp1	chr6	+	125165598	125191267	2.29605	1.31053	0.570775	5.23e-10
ENSMUSG00000030339	Ltbr	chr6	-	125256588	125263903	16.1453	10.9829	0.680253	4.65e-11
ENSMUSG00000030340	Scnn1a	chr6	+	125271357	125294958	1.89755	1.00126	0.527658	3.94e-06
ENSMUSG00000030397	Mark4	chr7	-	20010815	20013650	29.3806	18.6364	0.634309	1.76e-43
ENSMUSG00000030402	C79127	chr7	-	19862155	19865398	8.36843	4.34165	0.518814	1.28e-12
ENSMUSG00000030406	Gipr	chr7	-	19742473	19751476	1.28969	0.846418	0.656295	0.190502
ENSMUSG00000030409	Dmpk	chr7	+	19669197	19679170	12.922	8.61129	0.666407	2.46e-31
ENSMUSG00000030519	Apba2	chr7	+	71646591	71898756	2.49245	1.37705	0.552489	1.03e-09
ENSMUSG00000030527	Crtc3	chr7	-	87731512	87833763	3.69023	2.48508	0.673421	4.64e-11
ENSMUSG00000030533	Unc45a	chr7	-	87470177	87485891	28.0553	18.2944	0.652083	5.74e-44
ENSMUSG00000030543	Mesp2	chr7	+	86955612	86958317	4.2208	2.70755	0.641479	7.24e-05
ENSMUSG00000030555	Ttc23	chr7	+	74792295	74871460	6.03334	2.70968	0.449117	1.11e-26
ENSMUSG00000030559	Rab38	chr7	+	95578782	95639976	1.34936	0.668832	0.495667	0.000309549
ENSMUSG00000030587	2200002D01Rik	chr7	-	30031579	30033451	15.8945	10.8353	0.6817	1.77e-08
ENSMUSG00000030630	Fah	chr7	-	91733668	91754337	37.5717	25.2356	0.671665	4.94e-12
ENSMUSG00000030653	Pde2a	chr7	+	108570211	108661340	4.94675	3.10252	0.627183	2.15e-08
ENSMUSG00000030672	Mylpf	chr7	+	134355121	134357812	288.882	199.003	0.688873	3.41e-45
ENSMUSG00000030674	Qprt	chr7	-	134250627	134265740	5.23297	3.4276	0.655001	0.00202851
ENSMUSG00000030680	2900092E17Rik	chr7	-	134144995	134159998	40.8599	28.4723	0.696827	3.91e-19
ENSMUSG00000030683	Sez6l2	chr7	+	134085657	134096387	3.18672	1.9811	0.621673	6.73e-10
ENSMUSG00000030688	Stard10	chr7	+	108465599	108495140	34.5841	17.5741	0.508155	4.28e-39
ENSMUSG00000030703	Gdpd3	chr7	+	133909927	133919157	2.51213	1.73315	0.689912	0.24216
ENSMUSG00000030707	Coro1a	chr7	-	133843286	133848330	8.41902	4.84197	0.575123	7.67e-10
ENSMUSG00000030720	Cln3	chr7	-	133714720	133729331	23.178	13.8024	0.595494	8.51e-62
ENSMUSG00000030769	Slc5a11	chr7	+	130358326	130416767	5.34837	3.45248	0.64552	2.43e-05
ENSMUSG00000030785	Cox6a2	chr7	-	135348949	135349880	1.43188	0.492624	0.344041	0.0821239
ENSMUSG00000030790	Adm	chr7	+	117771174	117773331	1.27097	0.522041	0.410743	0.00157446
ENSMUSG00000030800	Prss8	chr7	-	135069238	135073627	59.1044	38.713	0.654992	7.42e-80
ENSMUSG00000030827	Fgf21	chr7	-	52869276	52870860	2.77217	1.63593	0.590126	0.0251884
ENSMUSG00000030895	Hpx	chr7	-	112740126	112748630	4.42837	1.90987	0.43128	2.22e-07
ENSMUSG00000030917	Tmem159	chr7	+	127245889	127264500	6.39075	4.10636	0.642547	9.96e-08
ENSMUSG00000031144	Syp	chrX	+	7215596	7230382	7.05955	3.54344	0.501936	5.43e-38
ENSMUSG00000031179	3830417A13Rik	chrX	+	61426722	61431953	2.50579	1.38893	0.554288	0.00067827
ENSMUSG00000031239	Itm2a	chrX	-	104592437	104598715	9.15685	6.28866	0.686772	1.5e-05
ENSMUSG00000031245	Nsbp1	chrX	-	106199872	106208743	4.87818	2.25521	0.462305	2.17e-09
ENSMUSG00000031326	Cdx4	chrX	+	100516736	100525931	1.15251	0.501147	0.434829	0.00318701
ENSMUSG00000031391	L1cam	chrX	-	71099116	71115244	3.88804	2.45982	0.632664	2.47e-21
ENSMUSG00000031410	Nxf7	chrX	-	132114093	132123519	1.25818	0.602921	0.4792	0.000749868
ENSMUSG00000031434	Morc4	chrX	-	136356170	136406193	6.24512	3.73685	0.598364	6.61e-32
ENSMUSG00000031447	Lamp1	chr8	+	13159134	13175338	355.91	241.877	0.679602	1.47e-243
ENSMUSG00000031451	Gas6	chr8	-	13465373	13494535	8.44421	5.43503	0.64364	8.12e-09
ENSMUSG00000031467	Agpat5	chr8	+	18846276	18891361	45.4157	30.1378	0.663599	1.01e-15
ENSMUSG00000031479	Vps36	chr8	+	23303280	23331315	45.0745	27.9075	0.619142	2.45e-17
ENSMUSG00000031480	Thsd1	chr8	+	23337784	23354391	2.19383	1.21815	0.555263	1.95e-08
ENSMUSG00000031485	Prosc	chr8	+	28153026	28160712	55.4474	35.5163	0.64054	3.93e-47
ENSMUSG00000031502	Col4a1	chr8	-	11198422	11312826	75.5254	35.7324	0.473117	0
ENSMUSG00000031503	Col4a2	chr8	+	11312804	11449287	58.6768	27.4678	0.46812	6.42e-291
ENSMUSG00000031504	Rab20	chr8	-	11453391	11478638	1.23728	0.486769	0.393417	0.000461896
ENSMUSG00000031530	Dusp4	chr8	+	35870350	35882948	35.0415	20.6631	0.589674	3.11e-63
ENSMUSG00000031532	Tmem66	chr8	+	35217616	35233899	35.5071	20.7356	0.583985	7.74e-40
ENSMUSG00000031539	Ap3m2	chr8	-	23897825	23916126	2.76057	1.84966	0.670026	0.000233129
ENSMUSG00000031545	Agpat6	chr8	-	24283417	24318925	49.539	34.1979	0.690323	1.41e-45
ENSMUSG00000031561	Odz3	chr8	-	49313035	49452717	9.35238	5.22428	0.558604	1.02e-93
ENSMUSG00000031568	Rwdd4a	chr8	+	48619017	48638179	42.8695	23.5376	0.549053	9.77e-19
ENSMUSG00000031570	Ppapdc1b	chr8	+	26830532	26835359	29.0361	15.8296	0.54517	1.66e-29
ENSMUSG00000031591	Asah1	chr8	-	42425550	42460127	86.3257	56.234	0.651416	1.24e-66
ENSMUSG00000031595	Pdgfrl	chr8	+	42011586	42076139	8.63862	2.83006	0.327606	3.48e-23
ENSMUSG00000031604	Sc4mol	chr8	-	67196935	67212589	65.1818	33.1035	0.507863	1.98e-107
ENSMUSG00000031622	Sin3b	chr8	+	75247186	75263809	69.2446	45.6021	0.658566	2.13e-80
ENSMUSG00000031627	Irf2	chr8	+	47825098	47932812	3.24797	2.10705	0.648728	0.000464142
ENSMUSG00000031634	Ufsp2	chr8	+	47060881	47082312	20.6043	14.3251	0.695249	9.74e-08
ENSMUSG00000031636	Pdlim3	chr8	+	46970838	47004900	4.40185	1.38427	0.314475	8.74e-13
ENSMUSG00000031647	Mfap3l	chr8	+	63111623	63153730	5.84078	2.99721	0.513153	3.28e-14
ENSMUSG00000031659	Adcy7	chr8	+	90796301	90853861	1.2676	0.686055	0.541224	3.5e-06
ENSMUSG00000031661	Nkd1	chr8	+	91045242	91118786	4.07561	2.52862	0.620427	0.000919443
ENSMUSG00000031667	Aktip	chr8	-	93635939	93655050	16.6119	9.93325	0.597958	3.95e-29
ENSMUSG00000031668	Eif2ak3	chr6	+	70794508	70855239	4.85178	2.73605	0.563928	5.28e-15
ENSMUSG00000031681	Smad1	chr8	-	81862293	81923417	10.7923	7.01609	0.650103	4.95e-31
ENSMUSG00000031706	Rfx1	chr8	+	86590734	86620891	26.3027	17.9968	0.684218	1.01e-32
ENSMUSG00000031708	1600014K23Rik	chr8	-	86095598	86118328	421.937	250.247	0.593092	5.38e-147
ENSMUSG00000031709	Tbc1d9	chr8	+	85689250	85796838	8.88726	6.14511	0.691452	2.64e-14
ENSMUSG00000031714	Gab1	chr8	-	83288332	83404378	135.839	12.0101	0.0884143	0
ENSMUSG00000031722	Hp	chr8	-	112099029	112103072	4.20977	1.77823	0.422406	2.59e-07
ENSMUSG00000031732	Phlppl	chr8	+	112392510	112468571	3.44224	2.39858	0.696807	0.00013626
ENSMUSG00000031734	Irx3	chr8	-	94322427	94325553	1.26497	0.577717	0.456702	7.89e-07
ENSMUSG00000031737	Irx5	chr8	+	94881694	94885351	1.23562	0.821485	0.664836	0.0764312
ENSMUSG00000031740	Mmp2	chr8	+	95351226	95377316	11.2617	6.46931	0.574454	1.92e-21
ENSMUSG00000031748	Gnao1	chr8	+	96333865	96474303	1.65096	0.828815	0.502019	1.08e-05
ENSMUSG00000031749	St3gal2	chr8	+	113443821	113496380	14.678	9.95032	0.677906	2.52e-26
ENSMUSG00000031751	Amfr	chr8	-	96495487	96536563	30.0627	17.0113	0.56586	8.92e-64
ENSMUSG00000031754	Nudt21	chr8	-	96543302	96560939	44.9756	27.2996	0.606986	0.00790119
ENSMUSG00000031762	Mt2	chr8	+	96696517	96697467	8790.05	5599.71	0.637051	0
ENSMUSG00000031765	Mt1	chr8	+	96702988	96704225	6122.63	3795	0.619831	0
ENSMUSG00000031770	Herpud1	chr8	+	96910337	96919277	30.3582	20.6996	0.681845	1.7e-18
ENSMUSG00000031776	Arl2bp	chr8	+	97190549	97198327	46.514	29.3638	0.631288	2.15e-44
ENSMUSG00000031778	Cx3cl1	chr8	+	97295908	97302845	4.54263	2.52236	0.555263	2.89e-12
ENSMUSG00000031783	Polr2c	chr8	+	97381349	97388142	3.68498	2.15523	0.584869	0.0224139
ENSMUSG00000031785	Gpr56	chr8	+	97508502	97538090	5.72904	2.22707	0.388734	1.06e-30
ENSMUSG00000031790	Mmp15	chr8	+	97876167	97898193	8.95262	6.10468	0.681888	2.97e-14
ENSMUSG00000031791	Tmem38a	chr8	+	75096001	75111181	13.5292	8.55365	0.632235	3.75e-14
ENSMUSG00000031799	Tpm4	chr8	+	74658873	74668608	62.4755	36.5729	0.585396	2.18e-65
ENSMUSG00000031807	Pgls	chr8	+	74116074	74120168	145.335	91.9021	0.632347	3.35e-51
ENSMUSG00000031812	Map1lc3b	chr8	+	124114367	124121947	54.8728	33.6418	0.613087	7.71e-34
ENSMUSG00000031823	Zdhhc7	chr8	-	122604994	122625382	11.3259	7.38724	0.652244	1.33e-13
ENSMUSG00000031828	Klhl36	chr8	+	122386204	122400888	2.93489	1.54217	0.525461	2.17e-06
ENSMUSG00000031837	Efcbp2	chr8	+	121970618	121996540	20.8591	14.268	0.684015	2.67e-09
ENSMUSG00000031838	Ifi30	chr8	-	73286672	73290562	179.639	112.97	0.62887	1.42e-61
ENSMUSG00000031840	Rab3a	chr8	+	73278577	73282576	4.98978	2.95767	0.592745	4.2e-13
ENSMUSG00000031841	Cdh13	chr8	+	120807632	121848821	3.46159	1.15599	0.333949	3.27e-27
ENSMUSG00000031842	Pde4c	chr8	+	73247618	73269945	1.75896	0.437056	0.248474	8.98e-14
ENSMUSG00000031860	Pbx4	chr8	+	72356522	72383297	7.91301	4.85145	0.613098	1.7e-10
ENSMUSG00000031875	Cmtm3	chr8	+	106864493	106871572	30.0814	17.058	0.56706	6.4e-30
ENSMUSG00000031880	Rrad	chr8	-	107151965	107155221	3.45605	1.31494	0.380476	3.82e-09
ENSMUSG00000031883	Car7	chr8	+	107058599	107074243	2.02278	1.02243	0.505457	0.00259839
ENSMUSG00000031887	Tradd	chr8	-	107782185	107788509	7.36744	4.66967	0.633825	1.65e-06
ENSMUSG00000031970	Dbndd1	chr8	-	126028617	126039355	1.92893	0.978083	0.50706	0.00139832
ENSMUSG00000031979	Cog2	chr8	+	127044666	127075905	19	13.2392	0.696798	7.32e-19
ENSMUSG00000032014	Oaf	chr9	-	43029360	43047899	3.72556	1.93804	0.520201	1.08e-06
ENSMUSG00000032060	Cryab	chr9	+	50560862	50564738	112.143	73.398	0.654505	3.31e-35
ENSMUSG00000032081	Apoc3	chr9	-	46041015	46043343	1.5274	0.726738	0.475801	0.00833587
ENSMUSG00000032083	Apoa1	chr9	+	46036662	46038549	15.9094	8.41878	0.52917	5.02e-12
ENSMUSG00000032087	Dscaml1	chr9	+	45235287	45361372	1.7579	0.836983	0.476128	7.14e-15
ENSMUSG00000032101	Ddx25	chr9	-	35349432	35366055	7.33019	4.96432	0.677243	0.00069779
ENSMUSG00000032121	1810021J13Rik	chr9	+	37015917	37030795	3.48767	2.23465	0.640728	0.0278446
ENSMUSG00000032122	Slc37a2	chr9	-	37036733	37063323	1.68541	1.17412	0.696638	0.00765904
ENSMUSG00000032231	Anxa2	chr9	+	69301426	69339602	157.907	102.392	0.648432	8.19e-57
ENSMUSG00000032262	Elovl4	chr9	-	83672299	83699912	6.0478	3.41848	0.565244	8.03e-10
ENSMUSG00000032285	Dnaja4	chr9	+	54546679	54562568	1.88494	1.07854	0.57219	4.97e-06
ENSMUSG00000032290	Ptpn9	chr9	+	56842774	56910612	10.2634	6.953	0.677457	1.29e-13
ENSMUSG00000032306	Mpi	chr9	-	57392062	57400570	26.1394	12.8489	0.491551	6.08e-42
ENSMUSG00000032316	Clk3	chr9	-	57598517	57613667	47.2817	30.9654	0.654913	6.09e-34
ENSMUSG00000032323	Cyp11a1	chr9	+	57862819	57874827	1.46638	0.91089	0.621185	0.0469241
ENSMUSG00000032363	Adamts7	chr9	+	90057815	90094937	4.0305	2.3189	0.575339	3.56e-23
ENSMUSG00000032420	Nt5e	chr9	+	88222446	88266927	7.22559	4.55634	0.630584	3.11e-13
ENSMUSG00000032446	Eomes	chr9	+	118387329	118394484	4.42022	2.22941	0.504367	3.09e-27
ENSMUSG00000032487	Ptgs2	chr1	+	151947253	151955140	1.78626	1.17375	0.657102	0.000704782
ENSMUSG00000032491	Nradd	chr9	-	110523640	110526867	32.7335	19.9744	0.610211	5.72e-19
ENSMUSG00000032492	Pthr1	chr9	-	110624591	110645114	4.07622	2.0535	0.503774	6.3e-07
ENSMUSG00000032507	Fbxl2	chr9	-	113872754	113935847	2.53639	1.75949	0.693699	0.00150048
ENSMUSG00000032577	Mapkapk3	chr9	-	107157257	107192208	44.2739	27.866	0.629401	2.87e-110
ENSMUSG00000032591	Mst1	chr9	+	107982766	107987358	1.44481	0.997215	0.690205	0.0804316
ENSMUSG00000032643	Fhl3	chr4	+	124377944	124385338	22.3629	14.6279	0.654114	1.03e-14
ENSMUSG00000032657	1110013L07Rik	chr3	+	88987064	88988601	14.959	9.35217	0.625187	3.35e-39
ENSMUSG00000032667	Pon2	chr6	-	5214146	5248455	7.60137	4.1223	0.54231	4.41e-11
ENSMUSG00000032733	Snx33	chr9	-	56765006	56776178	4.22812	2.80412	0.663206	2.92e-09
ENSMUSG00000032735	Ablim3	chr18	-	61959048	62071478	1.37672	0.678534	0.492861	3.95e-06
ENSMUSG00000032741	Tpcn1	chr5	-	120984168	121038622	12.3176	3.1207	0.253353	1.92e-127
ENSMUSG00000032754	Slc24a6	chr5	+	120961176	120984033	10.2127	5.53468	0.541942	8.8e-32
ENSMUSG00000032776	Mctp2	chr7	-	79222717	79451481	1.13856	0.666137	0.585069	0.000123506
ENSMUSG00000032816	Nope	chr9	+	64949292	64985747	6.83735	4.24007	0.620133	2.42e-22
ENSMUSG00000032883	Acsl3	chr1	+	78654399	78703562	27.82	16.5754	0.595809	7.47e-66
ENSMUSG00000033006	Sox10	chr15	-	78985342	78994920	1.12915	0.618388	0.547657	9.48e-05
ENSMUSG00000033016	Nfatc1	chr18	-	80802943	80909810	1.68703	1.06618	0.631988	6.5e-06
ENSMUSG00000033032	Afap1l1	chr18	-	61889914	61946265	3.71656	2.28266	0.614186	1.02e-08
ENSMUSG00000033039	Micall1	chr15	+	78939412	78967328	12.7918	8.61801	0.673712	1.75e-32
ENSMUSG00000033124	Atg9a	chr1	-	75177439	75188497	16.5173	10.3653	0.627543	4.39e-31
ENSMUSG00000033170	Card10	chr15	-	78605567	78633472	23.3689	13.8931	0.594511	5.11e-55
ENSMUSG00000033213	AA467197	chr2	+	122462721	122466465	4.17323	2.18419	0.523381	5.5e-05
ENSMUSG00000033214	Slitrk5	chr14	+	112074336	112082356	1.69063	0.96339	0.569841	4.22e-12
ENSMUSG00000033227	Wnt6	chr1	+	74818465	74831893	5.20061	1.5322	0.294619	1.06e-26
ENSMUSG00000033249	Hsf4	chr8	+	107793700	107799745	4.04762	1.3172	0.325427	1.1e-10
ENSMUSG00000033313	Fbxl8	chr8	+	107788547	107793226	2.84152	1.25469	0.441556	9.86e-08
ENSMUSG00000033350	Chst2	chr9	-	95301347	95307689	2.054	0.459329	0.223627	5.6e-15
ENSMUSG00000033542	Arhgef5	chr6	+	43215642	43239319	12.8674	7.55412	0.587076	1.07e-11
ENSMUSG00000033577	Myo6	chr9	+	80012837	80159536	1.96601	1.33425	0.678661	1.43e-10
ENSMUSG00000033597	Caskin1	chr17	+	24625727	24645850	1.35907	0.733834	0.539953	2.38e-07
ENSMUSG00000033618	Map3k13	chr16	+	21892041	21931950	1.12021	0.680396	0.607381	0.0234735
ENSMUSG00000033703	Fuk	chr8	-	113406362	113417781	14.649	9.31139	0.635635	7.03e-25
ENSMUSG00000033730	Egr3	chr14	+	70477251	70479964	1.35923	0.314441	0.231338	6.2e-07
ENSMUSG00000033737	Gm784	chrX	-	103615379	103680613	10.5089	7.17012	0.682289	7.66e-13
ENSMUSG00000033763	BC060632	chr8	+	113245375	113265300	17.4714	10.9553	0.627041	1.99e-40
ENSMUSG00000033855	Ston1	chr17	+	88997023	89035169	6.37067	4.2888	0.673211	1.02e-15
ENSMUSG00000033882	AC158935.4	chr3	-	82641154	82680405	1.23172	0.397278	0.322538	0.000110485
ENSMUSG00000033998	Kcnk1	chr8	+	128519001	128554583	41.8356	26.1366	0.624746	1.64e-44
ENSMUSG00000034035	Ccdc17	chr4	+	116269258	116272806	1.3954	0.791429	0.567169	0.0117808
ENSMUSG00000034105	4632415K11Rik	chr8	-	122284486	122302316	6.38664	3.29903	0.516552	1.58e-17
ENSMUSG00000034109	Golim4	chr3	-	75680104	75760871	2.60244	1.42707	0.548356	8.59e-15
ENSMUSG00000034159	2310007B03Rik	chr1	-	95047925	95057525	2.04364	1.14253	0.559066	0.000233868
ENSMUSG00000034161	Scx	chr15	+	76287867	76289898	1.35265	0.604977	0.447253	0.00611793
ENSMUSG00000034164	Emid1	chr11	-	5006267	5030781	5.46773	3.57202	0.653291	8.97e-05
ENSMUSG00000034177	Rnf43	chr11	+	87476223	87543436	1.0999	0.554633	0.504256	6.56e-06
ENSMUSG00000034189	Hsdl1	chr8	-	122085878	122099100	13.4094	8.01558	0.597761	8.75e-27
ENSMUSG00000034258	Flvcr2	chr12	+	87087488	87154535	3.59367	1.60963	0.447907	8.83e-16
ENSMUSG00000034282	Evpl	chr11	-	116081872	116099391	3.46222	2.12397	0.613472	5.22e-12
ENSMUSG00000034330	Plcg2	chr8	+	120022190	120159040	39.5197	25.7754	0.652217	9.07e-52
ENSMUSG00000034361	Cpne2	chr8	+	97056889	97094429	10.1327	4.99047	0.492511	1.18e-27
ENSMUSG00000034382	AI661453	chr17	+	47573563	47607093	7.9937	5.5491	0.694184	6.9e-06
ENSMUSG00000034435	Tmem30b	chr12	-	74644100	74647382	11.2757	6.98534	0.619506	1.74e-07
ENSMUSG00000034463	Scara3	chr14	-	66538231	66572581	1.63886	0.943998	0.576008	0.000137567
ENSMUSG00000034471	Caskin2	chr11	-	115660496	115674944	13.8603	7.77222	0.560754	2.68e-76
ENSMUSG00000034472	Rasd2	chr8	+	77737842	77748012	13.0538	8.14254	0.623768	1.99e-20
ENSMUSG00000034573	Ptpn13	chr5	+	103854210	104027378	4.23035	2.86709	0.677743	1.4e-10
ENSMUSG00000034616	Ssh3	chr19	-	4261667	4269172	7.28607	4.15586	0.570384	9.65e-13
ENSMUSG00000034647	Ankrd12	chr17	-	66316840	66426386	2.58493	1.59225	0.615972	9.8e-25
ENSMUSG00000034664	Itga2b	chr11	-	102314610	102331197	1.12812	0.515213	0.456702	0.000856179
ENSMUSG00000034685	BC025575	chr11	-	102298294	102308996	3.40513	2.35087	0.690391	0.000332211
ENSMUSG00000034686	Prr7	chr13	+	55565627	55574516	11.585	5.47126	0.472271	1.17e-17
ENSMUSG00000034687	Fras1	chr5	+	96802973	97213747	1.24909	0.811415	0.649603	2.84e-08
ENSMUSG00000034765	Dusp5	chr19	+	53603598	53616921	50.0849	30.5909	0.610781	9.98e-36
ENSMUSG00000034771	Tle2	chr10	+	81037305	81053211	1.48955	1.00309	0.673421	0.0441653
ENSMUSG00000034789	Rab24	chr13	-	55420583	55423341	47.5641	33.0039	0.693883	3.77e-14
ENSMUSG00000034796	Cpne7	chr8	+	125641273	125659080	2.12821	1.08544	0.510025	0.000176599
ENSMUSG00000034813	Grip1	chr10	+	118891089	119524316	6.9308	4.19261	0.604925	2.05e-22
ENSMUSG00000034818	Brunol5	chr10	-	80921971	80945454	15.4344	10.1784	0.659464	2.16e-78
ENSMUSG00000034863	Ano8	chr8	-	73999921	74009966	5.56139	2.68521	0.48283	5.38e-17
ENSMUSG00000034881	Tbxa2r	chr10	+	80791476	80797916	1.56783	0.855145	0.545431	0.005643
ENSMUSG00000034891	Sncb	chr13	-	54860220	54867956	2.58706	1.44634	0.559066	0.0126465
ENSMUSG00000034892	Rps29	chr12	-	70258708	70260173	Inf	Inf	0.609544	3.27e-12
ENSMUSG00000034903	Cobll1	chr2	-	64926395	65076683	3.51228	2.16899	0.617546	9.71e-23
ENSMUSG00000034910	Pygo1	chr9	+	72773451	72799988	4.712	3.19574	0.678212	0.000545676
ENSMUSG00000034936	Arl4d	chr11	+	101526854	101529146	5.95252	3.45111	0.579773	3.07e-06
ENSMUSG00000034949	9130206N08Rik	chr10	+	80695899	80700298	1.28807	0.503136	0.390614	1.33e-13
ENSMUSG00000034957	Cebpa	chr7	+	35904311	35906945	1.47373	0.562671	0.381801	5.25e-08
ENSMUSG00000034958	Atcay	chr10	-	80667252	80693530	1.37158	0.935954	0.68239	0.0152694
ENSMUSG00000035112	Wnk4	chr11	+	101121880	101138420	1.04939	0.488899	0.465889	2.76e-05
ENSMUSG00000035172	Plekhh3	chr11	-	101023992	101032665	4.4849	1.95256	0.435362	1.47e-27
ENSMUSG00000035184	AC154516.2	chr14	+	63174573	63227323	2.89953	1.90443	0.656805	0.00539665
ENSMUSG00000035186	Ubd	chr17	+	37330836	37333040	11.9492	0.0636231	0.00532444	1.62e-57
ENSMUSG00000035237	Lcat	chr8	-	108463450	108467282	9.40795	5.06243	0.538101	7.64e-10
ENSMUSG00000035242	Oaz1	chr10	+	80289400	80292035	13.9655	9.1089	0.652244	0.163722
ENSMUSG00000035275	Raver2	chr4	+	100741587	100807961	5.84149	4.00084	0.684899	1.66e-12
ENSMUSG00000035285	Nat14	chr7	+	4873852	4876608	1.29491	0.748072	0.577702	0.0289204
ENSMUSG00000035342	Lzts2	chr19	+	45089665	45101594	27.0636	18.0714	0.667739	1.35e-30
ENSMUSG00000035354	Uvrag	chr7	-	106035252	106289654	7.30914	3.09995	0.424119	1.07e-31
ENSMUSG00000035491	RP23-155L18.3	chrX	+	82495017	82515627	1.10816	0.631227	0.569615	0.0433197
ENSMUSG00000035498	Cdcp1	chr9	-	123079941	123125156	11.3327	7.71039	0.680369	3.11e-16
ENSMUSG00000035506	Slc12a8	chr16	+	33517413	33663494	5.27411	3.00975	0.570665	8.72e-24
ENSMUSG00000035615	Frmpd1	chr4	+	45197746	45274772	2.75652	1.70166	0.617321	1.53e-12
ENSMUSG00000035671	Zswim4	chr8	-	86734576	86760954	30.5967	16.4307	0.537009	2.22e-76
ENSMUSG00000035678	Tnfsf9	chr17	+	57244807	57247180	8.32382	4.133	0.496527	3.35e-11
ENSMUSG00000035711	Dok3	chr13	-	55624595	55629899	1.28502	0.824842	0.641891	0.106528
ENSMUSG00000035799	Twist1	chr12	+	34642535	34644682	3.74317	1.9562	0.522606	1.66e-06
ENSMUSG00000035835	BC005764	chr10	-	79323219	79337315	1.82848	1.09039	0.596337	0.000331244
ENSMUSG00000035852	9130017N09Rik	chr10	+	79283765	79293197	1.0336	0.484146	0.468407	0.000836811
ENSMUSG00000035863	Palm	chr10	+	79256316	79283641	28.4606	18.5336	0.651202	1.21e-31
ENSMUSG00000035900	Gramd4	chr15	+	85888124	85968064	10.3653	6.95505	0.670994	2.09e-26
ENSMUSG00000035964	Tmem59l	chr8	-	73007774	73011257	34.8024	19.7596	0.567766	1.14e-30
ENSMUSG00000036030	Prtg	chr9	+	72655080	72765098	18.6506	11.6911	0.62685	3.47e-50
ENSMUSG00000036052	Dnajb5	chr4	+	42962685	42972297	14.6899	9.93946	0.676618	1.93e-36
ENSMUSG00000036091	Hyal3	chr9	+	107483148	107489163	1.41749	0.883037	0.62296	0.0502749
ENSMUSG00000036111	Lmo1	chr7	-	116282085	116313822	1.66086	0.320183	0.192782	7.81e-08
ENSMUSG00000036136	9030611O19Rik	chr12	+	31758832	31764802	1.30484	0.805481	0.617302	0.0111339
ENSMUSG00000036151	Tm6sf2	chr8	+	72596822	72603965	2.57534	1.17316	0.455536	0.000237008
ENSMUSG00000036181	Hist1h1c	chr13	+	23830675	23832235	9.94565	6.58257	0.661854	4.73e-07
ENSMUSG00000036246	Gmip	chr8	+	72332577	72345769	5.79869	2.92967	0.50523	6.46e-19
ENSMUSG00000036278	Macrod1	chr19	+	7131257	7272551	3.74973	2.49677	0.665854	0.0441653
ENSMUSG00000036377	C530008M17Rik	chr5	+	77086707	77269906	1.26722	0.867071	0.684231	1.95e-10
ENSMUSG00000036412	Arsi	chr18	+	61071433	61078215	1.48308	0.46772	0.315371	1.19e-06
ENSMUSG00000036478	Btg1	chr10	+	96079634	96085447	12.8294	8.62093	0.671968	3.36e-06
ENSMUSG00000036480	1700027L20Rik	chr1	+	89083239	89084978	1.72586	1.00682	0.583374	0.291281
ENSMUSG00000036534	Slc38a7	chr8	-	98359819	98377439	49.4107	32.5001	0.657755	2.09e-63
ENSMUSG00000036596	Cpz	chr5	-	35844863	35868347	7.5689	5.15782	0.681449	1.04e-05
ENSMUSG00000036620	Mgat4b	chr11	+	50024391	50044601	31.6312	20.4471	0.646421	1.1e-15
ENSMUSG00000036667	3321401G04Rik	chr6	-	42618000	42660066	3.26517	1.99751	0.611763	2.44e-18
ENSMUSG00000036687	Tmem184a	chr5	-	140278438	140289197	2.61485	1.2718	0.486375	2.33e-16
ENSMUSG00000036699	Zcchc12	chrX	+	33735898	33739145	1.05456	0.607994	0.576537	3.14e-05
ENSMUSG00000036712	Cyld	chr8	+	91220926	91239945	2.44089	1.55606	0.637497	7.02e-10
ENSMUSG00000036764	Dnajc12	chr10	+	62845190	62871028	2.4314	1.39509	0.573779	0.0172273
ENSMUSG00000036826	Tmem149	chr7	+	31350445	31352981	10.2077	7.09851	0.69541	2.51e-11
ENSMUSG00000036845	Lin37	chr7	-	31340459	31344665	15.9725	10.9246	0.683964	1.29e-07
ENSMUSG00000036853	Mcoln3	chr3	+	145780422	145787770	2.28879	1.17114	0.511688	1.7e-06
ENSMUSG00000036856	Wnt4	chr4	+	136833403	136855641	17.2563	9.69372	0.56175	2.01e-16
ENSMUSG00000036862	Dchs1	chr7	-	112901502	112936064	1.33517	0.848238	0.635303	0.00519993
ENSMUSG00000036882	Snx26	chr7	-	31307244	31319199	4.78361	3.07471	0.642759	9.46e-09
ENSMUSG00000036894	Rap2b	chr3	+	61168428	61172625	24.6456	15.8158	0.641729	1.38e-53
ENSMUSG00000036898	Zfp157	chr5	+	138882695	138901922	3.75607	2.23678	0.59551	7.72e-16
ENSMUSG00000036908	Unc93b1	chr19	+	3935185	3949339	6.08741	3.07524	0.50518	9.33e-12
ENSMUSG00000036913	Trim67	chr8	+	127316918	127358602	2.22646	1.4494	0.650988	2.14e-06
ENSMUSG00000036931	Nfkbid	chr7	+	31206750	31213765	9.00838	6.25091	0.6939	1.95e-08
ENSMUSG00000036964	Trim17	chr11	+	58768186	58786600	1.91447	1.04307	0.544836	1.74e-08
ENSMUSG00000037003	Tenc1	chr15	+	101930908	101946822	8.294	5.43884	0.655756	5.19e-14
ENSMUSG00000037016	Frem2	chr3	-	53317860	53348156	5.19042	2.90644	0.559962	1.74e-48
ENSMUSG00000037032	Apbb1	chr7	-	112706999	112722916	8.55047	5.78378	0.676428	1.45e-07
ENSMUSG00000037049	Smpd1	chr7	+	112702873	112706902	13.6935	6.39087	0.46671	4.13e-37
ENSMUSG00000037060	Prkcdbp	chr7	-	112629120	112630711	4.61782	2.21286	0.4792	3.52e-06
ENSMUSG00000037070	Rbmxrt	chr8	-	81029169	81032827	15.3181	9.70568	0.633609	0.00275164
ENSMUSG00000037095	Lrg1	chr17	-	56259102	56261369	1.33124	0.689123	0.517654	0.0171777
ENSMUSG00000037104	Socs5	chr17	+	87507018	87536923	7.54653	4.72302	0.625853	4.12e-19
ENSMUSG00000037134	AI931714	chr8	+	80073295	80105237	14.6833	9.46013	0.644277	7.37e-22
ENSMUSG00000037148	Arhgap10	chr8	-	79774264	80041806	18.5407	9.05128	0.488185	1.65e-41
ENSMUSG00000037161	4930583H14Rik	chr3	-	51192336	51200424	2.93838	1.57255	0.535175	0.000342775
ENSMUSG00000037221	Mospd3	chr5	-	138037872	138042272	51.3697	34.2544	0.666821	3.51e-38
ENSMUSG00000037235	Mxd4	chr5	-	34516535	34530359	4.30578	2.51394	0.583853	2.05e-05
ENSMUSG00000037266	D4Wsu53e	chr4	+	134479506	134483586	55.0649	38.3759	0.696921	1.98e-60
ENSMUSG00000037295	Ldlrap1	chr4	-	134300649	134323939	19.3838	12.6191	0.651013	3.11e-21
ENSMUSG00000037306	Man1c1	chr4	-	134117604	134260205	5.16613	3.46865	0.671421	1.2e-11
ENSMUSG00000037321	Tap1	chr17	+	34324497	34334170	8.30643	5.3969	0.649726	6.81e-10
ENSMUSG00000037335	Hand1	chr11	-	57642206	57646320	12.405	4.0323	0.325054	8.91e-61
ENSMUSG00000037347	Chst7	chrX	+	19636685	19674647	1.48824	0.906165	0.608884	0.0107131
ENSMUSG00000037353	Letmd1	chr15	+	100299464	100309683	10.2433	6.30025	0.615059	7.42e-13
ENSMUSG00000037363	Letm2	chr8	-	26688963	26707959	2.93433	1.00438	0.342286	1.06e-10
ENSMUSG00000037415	Ranbp10	chr8	-	108292207	108351250	18.3379	12.7073	0.69295	5.11e-32
ENSMUSG00000037493	Cib2	chr9	-	54392600	54408025	2.4617	1.17523	0.477405	0.000401484
ENSMUSG00000037570	Mcrs1	chr15	-	99073248	99082392	11.3675	7.73673	0.680603	0.0257518
ENSMUSG00000037580	Gch1	chr14	-	47773569	47809088	4.59937	2.66319	0.579033	0.00223895
ENSMUSG00000037606	Osbpl5	chr7	-	150874666	150927868	6.16999	3.75818	0.609106	3.14e-13
ENSMUSG00000037638	EG382639	chr12	+	113917038	113920958	7.18938	3.94422	0.548617	1.36e-06
ENSMUSG00000037649	H2-DMa	chr17	+	34272126	34276046	3.0125	2.10523	0.698833	0.0946774
ENSMUSG00000037656	Slc20a2	chr8	+	23587171	23680079	76.676	52.3268	0.68244	3.11e-92
ENSMUSG00000037664	Cdkn1c	chr7	-	150644254	150646955	35.8268	17.5259	0.489183	1.4e-69
ENSMUSG00000037725	Ckap2	chr8	-	23278623	23296291	50.0915	31.7889	0.634616	6.8e-57
ENSMUSG00000037788	AW146242	chr6	-	57677800	57775130	4.82028	3.25738	0.675765	4.32e-06
ENSMUSG00000037827	Tom1	chr6	+	128594930	128596409	27.6615	18.5682	0.671263	2.03e-08
ENSMUSG00000037852	Cpe	chr8	-	67071354	67171837	17.2194	10.027	0.58231	2.07e-21
ENSMUSG00000037887	Dusp8	chr7	-	149265394	149281177	4.3157	2.83578	0.657085	3.09e-05
ENSMUSG00000037894	H2afz	chr3	+	137527450	137529886	206.394	143.24	0.694013	0.0658619
ENSMUSG00000037904	Ankrd9	chr12	-	112213562	112217250	13.3403	9.07345	0.680155	6.34e-09
ENSMUSG00000037949	Ano10	chr9	-	122084996	122203492	9.14948	3.19386	0.349076	3.52e-41
ENSMUSG00000037990	Sh3rf3	chr10	+	58276106	58601661	1.33803	0.539574	0.403261	1.38e-13
ENSMUSG00000037999	Centd1	chr5	-	62993683	63157437	3.73322	2.00829	0.537952	2.94e-18
ENSMUSG00000038000	Acd	chr8	-	108222057	108224984	56.7872	38.844	0.684028	1.5e-27
ENSMUSG00000038009	Dnajc22	chr15	+	98923600	98931348	3.20665	2.1091	0.657725	0.00795031
ENSMUSG00000038042	Ptpdc1	chr13	-	48673238	48721033	3.32329	2.32485	0.699565	5.97e-05
ENSMUSG00000038059	2010002N04Rik	chr18	-	60633846	60661637	20.7731	13.691	0.659073	8.04e-19
ENSMUSG00000038069	Cdkn2aip	chr8	-	48794697	48799285	4.72028	3.25703	0.690009	1.53e-06
ENSMUSG00000038085	4921517L17Rik	chr2	+	156138034	156201371	1.27948	0.606933	0.474359	8.42e-10
ENSMUSG00000038086	Hspb2	chr9	-	50559176	50560459	7.0571	4.25282	0.60263	0.000720705
ENSMUSG00000038102	D030016E14Rik	chr8	-	48575468	48618821	18.1361	9.94677	0.548453	2.22e-70
ENSMUSG00000038135	Crygn	chr5	-	24256820	24257142	2.78421	0.878057	0.315371	0.000867582
ENSMUSG00000038152	5033430I15Rik	chr13	+	46060621	46061869	2.58245	1.3327	0.516061	0.0203174
ENSMUSG00000038194	Lhb	chr7	+	52673722	52677215	1.19537	0.623736	0.521795	0.222274
ENSMUSG00000038213	Tapbpl	chr6	-	125173950	125181878	2.42346	1.2019	0.495946	3.48e-05
ENSMUSG00000038217	2010305C02Rik	chr11	+	75275216	75283165	3.18972	1.72856	0.541917	1.8e-05
ENSMUSG00000038291	Snx25	chr8	-	47118614	47209500	1.03218	0.027922	0.0270516	2.76e-30
ENSMUSG00000038295	Atg9b	chr5	-	23889998	23897961	25.8894	13.2431	0.511526	4.23e-88
ENSMUSG00000038296	Galntl4	chr7	-	118615174	118923491	1.22319	0.168159	0.137475	9.65e-19
ENSMUSG00000038305	2810022L02Rik	chr1	+	57831005	57942612	3.54051	2.24657	0.634533	9.17e-07
ENSMUSG00000038352	Arl5c	chr11	-	97850891	97857495	3.29866	1.6442	0.498445	1.23e-06
ENSMUSG00000038370	Pcp4l1	chr1	-	173103392	173126399	1.89266	0.574932	0.30377	1.71e-14
ENSMUSG00000038403	Hfe2	chr3	+	96329107	96333139	1.34311	0.76039	0.566143	0.0116243
ENSMUSG00000038416	Cdc16	chr8	+	13757675	13781938	67.2882	46.3551	0.688904	7.61e-35
ENSMUSG00000038422	Hdhd3	chr4	-	62160041	62163310	1.36541	0.597408	0.43753	0.00439764
ENSMUSG00000038524	Fchsd1	chr18	-	38117084	38120125	3.83733	2.59975	0.677489	6.49e-06
ENSMUSG00000038552	Fndc4	chr5	-	31594627	31598250	14.1392	9.19566	0.650368	1.59e-07
ENSMUSG00000038560	Sp6	chr11	+	96874707	96886048	9.26846	5.29582	0.571381	1.12e-49
ENSMUSG00000038576	Susd4	chr1	+	184694142	184825363	13.3532	8.62576	0.645968	9.01e-13
ENSMUSG00000038578	OTTMUSG00000007332	chr4	-	59327554	59451505	6.04488	2.49695	0.413068	9.46e-25
ENSMUSG00000038580	Sct	chr7	-	148464229	148465032	18.2916	6.54001	0.357542	6.17e-12
ENSMUSG00000038604	2310066E14Rik	chr8	+	108129128	108146094	35.8497	22.8158	0.636429	1.06e-61
ENSMUSG00000038607	Gng10	chr4	+	59047959	59054775	14.3188	9.35217	0.65314	5.61e-07
ENSMUSG00000038650	Rnh1	chr7	-	148346226	148354835	83.8412	56.7551	0.676936	1.12e-37
ENSMUSG00000038732	Mboat1	chr13	+	30228366	30338586	3.09926	2.07304	0.668883	0.000912771
ENSMUSG00000038781	Stap2	chr17	-	56136503	56144993	16.3553	9.34873	0.571602	2.68e-11
ENSMUSG00000038871	Bpgm	chr6	+	34426206	34455613	12.0484	6.98799	0.579994	1.54e-13
ENSMUSG00000038879	Npal2	chr15	-	34502553	34608461	1.27654	0.868816	0.680603	0.120149
ENSMUSG00000038894	Irs2	chr8	-	10986979	11008458	46.4695	24.314	0.523224	6.2e-182
ENSMUSG00000038910	Plcl2	chr17	+	50648871	50827818	2.4997	1.58807	0.635303	4.85e-06
ENSMUSG00000038916	6330407J23Rik	chr10	+	28863801	28919436	3.42862	1.64847	0.480797	6.34e-16
ENSMUSG00000038980	BC066135	chr2	-	180012350	180024584	2.11614	1.35795	0.641711	0.0103784
ENSMUSG00000039043	2610034B18Rik	chr7	-	87070246	87080245	3.76456	2.19715	0.583641	5.56e-05
ENSMUSG00000039063	Echdc3	chr2	-	6109510	6134079	1.18617	0.687117	0.579274	0.0114208
ENSMUSG00000039081	Zfp503	chr14	-	22803183	22808823	1.21961	0.631065	0.517434	8.22e-07
ENSMUSG00000039089	L3mbtl3	chr10	-	25994273	26093762	4.00352	2.34268	0.585156	2.5e-07
ENSMUSG00000039097	Rln1	chr19	-	29406244	29409160	2.53129	1.03971	0.410743	0.00157446
ENSMUSG00000039154	Shd	chr17	+	56109889	56116040	3.06089	1.55306	0.507388	9.58e-05
ENSMUSG00000039168	Dap	chr15	+	31154139	31204093	15.3831	9.80501	0.63739	5.21e-11
ENSMUSG00000039193	Nlrc4	chr17	-	74825634	74858448	2.90381	1.03818	0.357522	3.45e-21
ENSMUSG00000039199	Zdhhc1	chr8	-	107996324	108008330	9.55751	4.63953	0.485433	8.5e-16
ENSMUSG00000039208	Metrnl	chr11	+	121562857	121577600	3.7942	2.65259	0.699118	4.74e-06
ENSMUSG00000039221	Rpl22l1	chr3	+	28704357	28706274	4.83043	2.90826	0.602072	0.393802
ENSMUSG00000039232	Stx11	chr10	-	12659786	12684065	1.07479	0.567496	0.528007	0.00498195
ENSMUSG00000039236	Isg20	chr7	+	86058309	86065098	2.45114	0.995378	0.406088	3.69e-11
ENSMUSG00000039438	BC021608	chr9	-	44607482	44611034	1.2644	0.614683	0.486145	0.146749
ENSMUSG00000039450	Dcxr	chr11	-	120586712	120588595	66.9708	42.4688	0.634139	5.93e-22
ENSMUSG00000039457	Ppl	chr16	-	5086383	5132574	6.25731	3.17237	0.506986	1.33e-35
ENSMUSG00000039474	Wfs1	chr5	-	37357342	37380221	10.6733	6.00522	0.56264	4.02e-28
ENSMUSG00000039476	Prrx2	chr2	+	30690491	30736742	11.2669	6.28205	0.557568	2.59e-10
ENSMUSG00000039478	2900075B16Rik	chr8	+	41392811	41470016	1.49612	0.912469	0.609891	0.135256
ENSMUSG00000039481	Nrtn	chr17	-	56890747	56896953	13.4949	8.33455	0.617607	7.04e-08
ENSMUSG00000039611	2810432L12Rik	chr4	-	49597377	49610748	3.38178	2.0351	0.601786	6.71e-07
ENSMUSG00000039616	Mocos	chr18	+	24812191	24860057	2.32489	1.30861	0.56287	0.000182915
ENSMUSG00000039634	Zfp189	chr4	+	49534047	49544389	2.10181	1.38447	0.658702	0.00118553
ENSMUSG00000039741	Bahcc1	chr11	+	120094260	120153610	8.03476	5.24111	0.652304	4.09e-47
ENSMUSG00000039798	2600006K01Rik	chr2	-	29724245	29725305	1.46245	0.721417	0.493294	0.0473449
ENSMUSG00000039828	Wdr70	chr15	-	7823054	8049209	27.2137	16.1916	0.59498	9e-23
ENSMUSG00000039873	Neurl2	chr2	-	164656231	164658956	5.97892	4.00359	0.669616	0.00338504
ENSMUSG00000039886	Tmem120a	chr5	-	136211354	136220141	54.4029	34.9415	0.642272	9.35e-20
ENSMUSG00000039903	4931408A02Rik	chr16	+	90826963	90904940	2.2392	1.07648	0.480743	1.1e-08
ENSMUSG00000039942	Ptger4	chr15	-	5156660	5192710	1.55457	1.02863	0.66168	2.76e-05
ENSMUSG00000039960	Rhou	chr8	+	126177828	126186663	23.0512	14.8339	0.64352	1.39e-38
ENSMUSG00000039989	Cbx4	chr11	-	118938886	118947535	2.10492	1.44252	0.685307	0.0103564
ENSMUSG00000040118	Cacna2d1	chr5	+	15440508	15880329	1.97615	1.25269	0.633902	0.00664991
ENSMUSG00000040146	Rgl3	chr9	-	21775970	21793897	1.95724	0.859748	0.439266	3.63e-07
ENSMUSG00000040158	Tax1bp3	chr11	+	72990584	72995654	1.65217	0.41052	0.248474	0.0896686
ENSMUSG00000040183	Ankrd6	chr4	-	32891009	33010480	4.71716	3.02521	0.64132	1.28e-14
ENSMUSG00000040187	Arntl2	chr6	+	146744576	146754100	2.57671	1.43309	0.55617	9.67e-06
ENSMUSG00000040212	Emp3	chr7	-	53173392	53176219	45.5064	23.5201	0.516853	7.9e-18
ENSMUSG00000040276	Pacsin1	chr17	+	27792453	27845604	4.46248	2.64874	0.593557	1.72e-15
ENSMUSG00000040327	Parc	chr17	-	46637553	46683337	2.502	1.74	0.695446	1.22e-07
ENSMUSG00000040364	Sec1	chr7	-	52933058	52949772	5.22769	3.31449	0.634025	7.52e-07
ENSMUSG00000040446	Rprd1a	chr18	-	24643462	24688705	12.5883	8.19192	0.650757	3.67e-11
ENSMUSG00000040495	Chrm4	chr2	+	91762345	91769986	3.71719	1.66709	0.448482	8.59e-09
ENSMUSG00000040525	Cblc	chr7	-	20364229	20374408	11.2306	6.05091	0.538789	9.9e-12
ENSMUSG00000040591	1110051M20Rik	chr2	-	91115224	91284779	12.9143	8.7062	0.67415	3.14e-12
ENSMUSG00000040610	Tlx3	chr11	-	33100751	33103588	2.23158	1.14779	0.514341	0.000433326
ENSMUSG00000040613	Apobec1	chr6	-	122527809	122552462	3.94873	2.53794	0.642722	2.05e-09
ENSMUSG00000040631	Dok4	chr8	-	97387727	97400212	2.78204	1.54703	0.556077	8.9e-06
ENSMUSG00000040680	Kremen2	chr17	-	23878166	23882796	2.98711	1.54834	0.51834	1.66e-05
ENSMUSG00000040714	Klc3	chr7	-	19979785	19989453	12.8453	8.30654	0.646662	3.81e-14
ENSMUSG00000040734	Ppp1r13l	chr7	+	19945097	19946665	29.1243	18.1596	0.623519	2.39e-42
ENSMUSG00000040759	Cmtm5	chr14	+	55555306	55558093	1.06961	0.597983	0.559066	0.232208
ENSMUSG00000040794	C1qtnf4	chr2	+	90725942	90730683	6.78698	3.77983	0.556924	1.51e-07
ENSMUSG00000040841	Six5	chr7	+	19679892	19683694	2.82961	1.78606	0.631204	4.88e-05
ENSMUSG00000040852	Plekhh2	chr17	+	84911234	85021482	3.15708	1.43387	0.454178	8.12e-24
ENSMUSG00000040875	Osbpl10	chr9	+	114976396	115141341	5.45035	3.58631	0.657996	0.000216747
ENSMUSG00000040891	Foxa3	chr7	-	19598630	19608887	3.22878	1.56502	0.484708	2.33e-08
ENSMUSG00000040929	Rfx3	chr19	-	27836210	28057438	3.2209	1.48384	0.46069	1.9e-10
ENSMUSG00000040957	Cables1	chr18	+	11997728	12104130	2.62839	1.69829	0.646134	0.000112344
ENSMUSG00000041117	AC148976.3	chr7	+	17578056	17582864	2.55972	0.877096	0.342654	3e-09
ENSMUSG00000041120	Nbl1	chr4	-	138638198	138648908	9.95044	6.72421	0.67577	3.58e-07
ENSMUSG00000041124	8430410K20Rik	chr9	+	4376611	4386861	11.4563	7.52749	0.657059	5.38e-15
ENSMUSG00000041189	Chrnb1	chr11	-	69597537	69609445	15.8844	10.7197	0.674858	7.26e-11
ENSMUSG00000041203	2310036O22Rik	chr8	+	87550731	87554184	181.396	121.97	0.672396	8.38e-55
ENSMUSG00000041237	Pklr	chr3	+	88940063	88950516	1.16677	0.775707	0.664836	0.0764312
ENSMUSG00000041263	Rusc1	chr3	-	88887902	88893953	7.86262	5.20774	0.662342	3.75e-12
ENSMUSG00000041309	Nkx6-2	chr7	-	146765275	146768696	6.73241	4.26731	0.633846	5.59e-14
ENSMUSG00000041351	Rap1gap	chr4	+	137220640	137272485	17.716	9.74129	0.549859	1.38e-93
ENSMUSG00000041377	Ninj2	chr6	+	120043367	120150357	2.22128	1.36783	0.615783	0.0295382
ENSMUSG00000041420	Meis3	chr7	+	16760728	16764488	8.32052	5.59267	0.672154	2.21e-05
ENSMUSG00000041423	Paqr6	chr3	+	88168505	88171955	1.76124	0.8799	0.499591	0.0128614
ENSMUSG00000041594	Tmtc4	chr14	-	123318192	123382505	3.59186	2.10503	0.586056	2.61e-07
ENSMUSG00000041669	Prima1	chr12	-	104435117	104480356	1.23461	0.717835	0.581429	0.0646827
ENSMUSG00000041688	Amot	chrX	-	141880967	141922182	13.3917	8.93594	0.667273	2.38e-39
ENSMUSG00000041736	Tspo	chr15	+	83394002	83404631	35.6685	24.1276	0.676439	5.27e-10
ENSMUSG00000041782	Lad1	chr1	+	137715174	137729918	40.351	26.8356	0.665055	5.83e-33
ENSMUSG00000041801	Phlda3	chr1	+	137662695	137665713	81.3575	51.1001	0.628093	8.66e-59
ENSMUSG00000041845	Rhod	chr19	-	4425458	4439432	16.5153	9.51446	0.576099	8.84e-27
ENSMUSG00000041959	S100a10	chr3	+	93359001	93368565	309.268	213.385	0.689969	6.54e-59
ENSMUSG00000042073	Abhd14b	chr9	+	106350970	106355246	4.97283	2.54327	0.511433	4.32e-08
ENSMUSG00000042078	Svop	chr5	-	114476918	114541579	3.61462	1.67439	0.463226	4.92e-12
ENSMUSG00000042109	Csdc2	chr15	+	81767188	81781371	2.63823	1.67213	0.633808	0.00063241
ENSMUSG00000042115	Klhdc8a	chr1	+	134195202	134203934	1.30452	0.875177	0.67088	0.00494094
ENSMUSG00000042116	Vwa1	chr4	-	155142257	155148807	2.03613	1.41844	0.696638	0.00765904
ENSMUSG00000042155	Klhl23	chr2	+	69660000	69662380	2.6541	1.70379	0.641947	1.06e-06
ENSMUSG00000042198	Chchd7	chr4	+	3866034	3870675	16.8298	8.88625	0.528007	1.97e-36
ENSMUSG00000042246	Tmc7	chr7	-	125679356	125728250	1.09399	0.644294	0.58894	0.00129955
ENSMUSG00000042312	S100a13	chr3	+	90318356	90328503	12.1693	8.35851	0.686853	6.01e-05
ENSMUSG00000042331	Specc1	chr11	+	61770280	61955228	12.8567	8.35685	0.649998	2.33e-40
ENSMUSG00000042345	Ubash3a	chr17	+	31344817	31379147	1.7943	0.97741	0.544731	0.000484639
ENSMUSG00000042349	Ikbke	chr1	-	133151173	133176183	3.53213	2.05629	0.582168	2.27e-06
ENSMUSG00000042372	Dmrt3	chr19	+	25685026	25698410	1.98058	1.02442	0.517232	2.31e-05
ENSMUSG00000042444	B230380D07Rik	chr9	-	70446820	70504981	1.02013	0.603869	0.591953	4.4e-07
ENSMUSG00000042477	Tcfap2e	chr4	-	126393249	126413484	2.1817	0.741585	0.339912	2.02e-09
ENSMUSG00000042510	AA986860	chr1	+	132628552	132641198	7.31244	3.1192	0.42656	3.4e-30
ENSMUSG00000042515	Mum1l1	chrX	+	135744580	135769514	1.5096	0.938742	0.621849	7.33e-11
ENSMUSG00000042523	Dnalc1	chr12	+	85455277	85484456	3.09453	2.0526	0.663299	0.105537
ENSMUSG00000042524	Unc84b	chr15	-	79554499	79572964	7.59583	4.11064	0.541171	1.08e-22
ENSMUSG00000042686	Jph1	chr1	-	16987544	17087879	3.45563	2.03701	0.589476	4.53e-06
ENSMUSG00000042724	Map3k9	chr12	-	82815936	82882157	19.2561	12.7003	0.659546	5.01e-31
ENSMUSG00000042745	Id1	chr2	+	152561986	152563146	126.483	42.5065	0.336066	0
ENSMUSG00000042766	Trim46	chr3	-	89038098	89049819	11.5714	6.15503	0.531918	5.3e-69
ENSMUSG00000042804	Gpr153	chr4	+	151648340	151659446	3.68977	2.40072	0.650642	1.87e-17
ENSMUSG00000042812	Foxf1a	chr8	+	123608285	123610851	1.12205	0.716917	0.638933	0.194521
ENSMUSG00000042821	Snai1	chr2	+	167363694	167368314	11.5089	6.87757	0.597587	6.36e-12
ENSMUSG00000042851	Zc3h6	chr2	+	128793137	128844299	1.12411	0.729814	0.649238	0.0117929
ENSMUSG00000042870	AL603864.8	chr8	+	77557584	77594020	16.7052	5.74728	0.344041	0.0821239
ENSMUSG00000042942	AK220484	chr18	+	10325174	10502410	4.60541	3.17169	0.688689	2.06e-12
ENSMUSG00000043068	2310031A18Rik	chr8	-	127264156	127275709	3.73131	2.24215	0.600901	0.00065729
ENSMUSG00000043251	Exoc3l	chr8	-	107813823	107819998	16.3556	8.34748	0.510375	7.9e-32
ENSMUSG00000043252	Tmem64	chr4	+	15192977	15213900	5.05213	3.49645	0.692074	8.77e-07
ENSMUSG00000043419	A030009H04Rik	chr11	+	69153962	69156143	1.54012	0.80788	0.524556	0.00365901
ENSMUSG00000043614	Vps37d	chr5	-	135548769	135554136	4.94766	2.74302	0.554408	4.01e-07
ENSMUSG00000043664	BC033932	chr8	-	74078201	74082770	1.16694	0.621328	0.532444	0.0357605
ENSMUSG00000043668	Tox3	chr8	-	92771012	92872151	3.60757	2.03284	0.563492	3.02e-10
ENSMUSG00000043670	Diras1	chr10	-	80482333	80488154	2.14609	1.36424	0.63569	0.000386825
ENSMUSG00000043671	Dpy19l3	chr7	-	36470183	36539473	5.11532	3.15564	0.616901	4.45e-11
ENSMUSG00000043687	1190005I06Rik	chr8	-	123132501	123158392	22.8001	11.9441	0.523861	5.57e-13
ENSMUSG00000043807	Ly6g5b	chr17	-	35250892	35252373	1.94547	1.3551	0.696542	0.140533
ENSMUSG00000043822	Adamtsl5	chr10	-	79801854	79802830	9.30938	5.75262	0.617938	1.2e-24
ENSMUSG00000043831	Lysmd4	chr7	+	74367493	74373342	3.02183	2.08691	0.690611	0.00059979
ENSMUSG00000043866	Taf10	chr7	-	112887906	112892875	36.7743	19.8172	0.538888	4.1e-14
ENSMUSG00000043993	2900052L18Rik	chr11	-	120091115	120092899	7.86857	4.05691	0.515583	3.7e-12
ENSMUSG00000043999	Gpr75	chr11	+	30785357	30793729	2.93718	2.05451	0.699483	1.71e-05
ENSMUSG00000044006	AC158564.7	chr8	-	72404267	72411586	5.5918	3.14129	0.561767	1.59e-16
ENSMUSG00000044080	S100a1	chr3	-	90314955	90318314	19.2308	12.1848	0.633609	7.01e-10
ENSMUSG00000044216	Kcnj4	chr15	-	79314147	79335671	3.50186	1.31078	0.374311	9.8e-15
ENSMUSG00000044217	Aqp5	chr15	+	99421279	99425039	2.24201	0.727181	0.324344	1.84e-10
ENSMUSG00000044254	Pcsk9	chr4	-	106114933	106136934	3.47035	1.21037	0.348775	1.6e-22
ENSMUSG00000044279	Crb3	chr17	+	57198527	57205335	47.9331	29.0793	0.606663	3.41e-57
ENSMUSG00000044287	Nrn1l	chr8	+	108417466	108418923	5.76362	1.4698	0.255013	6.54e-17
ENSMUSG00000044317	Gpr4	chr7	+	19797886	19809525	8.29323	5.57267	0.671955	3.06e-17
ENSMUSG00000044362	Ccdc89	chr7	+	97574821	97577170	1.09533	0.459272	0.4193	0.0223095
ENSMUSG00000044429	Cryga	chr1	-	65146962	65149934	2.28704	0.774915	0.338828	0.00486611
ENSMUSG00000044551	9930012K11Rik	chr14	-	70554211	70559309	4.80528	3.23698	0.673629	0.000439731
ENSMUSG00000044600	9130011J15Rik	chr8	-	75089086	75094987	41.443	26.1531	0.631064	1.93e-20
ENSMUSG00000044639	OTTMUSG00000001474	chr11	+	87757904	87758316	2.33051	1.38977	0.596337	0.190844
ENSMUSG00000044786	Zfp36	chr7	-	29161802	29164274	52.1046	31.0664	0.596232	1.56e-59
ENSMUSG00000044854	1700056E22Rik	chr1	-	185856910	185857453	1.59176	0.333713	0.20965	0.00753338
ENSMUSG00000044887	AC164546.2	chr17	-	45300175	45301117	1.02314	0.531147	0.519133	0.116981
ENSMUSG00000044916	1700029I15Rik	chr2	+	92223074	92225865	1.15755	0.647147	0.559066	0.297046
ENSMUSG00000044952	Kctd21	chr7	+	104480836	104498723	2.71077	1.71998	0.634496	4.64e-05
ENSMUSG00000045007	Tubg2	chr11	+	101017220	101023101	2.51906	1.36808	0.543093	0.00841899
ENSMUSG00000045038	Prkce	chr17	+	86567124	87057259	2.68583	1.60967	0.599319	1.24e-08
ENSMUSG00000045048	AC155828.8	chr10	+	56375999	56376698	1.38092	0.857804	0.621185	0.503985
ENSMUSG00000045092	S1pr1	chr3	-	115413350	115417973	2.43338	0.993699	0.408362	8.45e-13
ENSMUSG00000045114	AC122863.4	chr7	-	134160284	134164603	5.71253	3.75965	0.658141	0.00395583
ENSMUSG00000045149	AC171401.8	chr7	+	26856828	26857995	3.51347	2.18251	0.621185	0.082295
ENSMUSG00000045201	Lrrc3b	chr14	-	16190032	16271501	1.11137	0.621328	0.559066	0.0403004
ENSMUSG00000045211	Nudt18	chr14	+	70977653	70982378	4.95557	3.12345	0.630291	1.31e-10
ENSMUSG00000045232	Rln3	chr8	-	86566965	86568878	12.6651	5.60935	0.442897	1.6e-07
ENSMUSG00000045312	Lhfpl2	chr13	+	94827750	94965364	3.58422	1.89858	0.529705	1.82e-28
ENSMUSG00000045314	Ankrd56	chr5	-	93470148	93474048	5.06872	3.13488	0.618477	1.2e-07
ENSMUSG00000045319	5430407P10Rik	chr2	-	6021070	6051192	3.77834	2.28539	0.604866	1e-14
ENSMUSG00000045348	6430598A04Rik	chr5	-	138172110	138181226	6.58651	3.89037	0.590657	8.22e-26
ENSMUSG00000045378	Pxt1	chr17	-	29071235	29079207	1.28353	0.637849	0.496948	0.0400933
ENSMUSG00000045410	Akr1e1	chr13	-	4590002	4608420	7.67268	3.22239	0.419982	7.61e-11
ENSMUSG00000045438	Cox19	chr5	-	139812142	139821187	23.8634	15.4894	0.649086	5.68e-08
ENSMUSG00000045545	Krt14	chr11	-	100064475	100068862	1.14002	0.234811	0.205972	4.31e-05
ENSMUSG00000045639	Zfp629	chr7	-	134750544	134757947	3.22793	2.10891	0.653333	1.72e-27
ENSMUSG00000045730	Adrb2	chr18	-	62337470	62339613	2.8362	1.8856	0.664836	0.0220482
ENSMUSG00000045795	Whdc1	chr7	+	88716177	88741722	9.11343	6.19156	0.679389	3.11e-11
ENSMUSG00000045822	Zswim3	chr2	+	164630597	164647630	12.2035	7.48494	0.613345	3.95e-20
ENSMUSG00000045917	6330416G13Rik	chr4	+	63219814	63247391	3.58692	2.25705	0.629245	4.57e-13
ENSMUSG00000045996	Polr2k	chr15	+	36103771	36106767	14.9383	9.69854	0.649238	0.262772
ENSMUSG00000046152	Fut10	chr8	+	32297802	32371955	3.14684	2.01285	0.639641	4.59e-08
ENSMUSG00000046223	Plaur	chr7	+	25247518	25260892	70.1131	48.0553	0.685397	2.26e-29
ENSMUSG00000046317	BC107364	chr3	-	96237710	96256229	2.34147	1.15943	0.495173	8.11e-06
ENSMUSG00000046337	BC050210	chr1	-	36619538	36740028	21.1434	14.7175	0.69608	6.61e-15
ENSMUSG00000046352	Gjb2	chr14	-	57717436	57723539	1.26483	0.857579	0.678017	0.063833
ENSMUSG00000046402	Rbp1	chr9	+	98323379	98346970	59.6754	37.0897	0.621523	1.52e-20
ENSMUSG00000046408	1700067K01Rik	chr8	+	86525400	86528669	3.41329	1.68872	0.494749	0.000107264
ENSMUSG00000046410	Kcnk6	chr7	-	30006946	30017541	3.92107	1.81634	0.463226	1.29e-20
ENSMUSG00000046470	Sox18	chr2	-	181404540	181406345	3.99971	2.54258	0.63569	0.000386825
ENSMUSG00000046556	Zfp319	chr8	-	97850036	97855850	8.16928	4.58057	0.560706	1.07e-26
ENSMUSG00000046658	Zfp316	chr5	-	144011375	144031701	1.34788	0.874497	0.648793	0.000136221
ENSMUSG00000046694	4732473B16Rik	chr4	+	133036046	133043853	13.6959	5.73675	0.418867	1.51e-48
ENSMUSG00000046733	Gprc5a	chr6	+	135015668	135034727	77.4535	51.7631	0.668312	1.01e-62
ENSMUSG00000046811	Gltpd2	chr11	+	70332697	70334238	1.21624	0.809477	0.665555	0.25104
ENSMUSG00000046814	Gchfr	chr2	+	118993508	118998126	9.75704	4.57748	0.469147	1.43e-06
ENSMUSG00000046908	Ltb4r1	chr14	+	56384798	56387326	2.03686	1.17893	0.578798	0.00975715
ENSMUSG00000046982	Tshz1	chr18	-	84181018	84255954	2.77406	1.89521	0.683189	1.61e-07
ENSMUSG00000047002	Msgn1	chr12	-	11215187	11215754	1.43166	0.0666996	0.0465889	1.39e-06
ENSMUSG00000047022	Mipol1	chr12	+	58331432	58598186	1.08332	0.674648	0.622758	0.00118102
ENSMUSG00000047040	Atad4	chr11	+	96789417	96790806	2.57971	1.53962	0.596817	2.89e-07
ENSMUSG00000047139	Cd24a	chr10	+	43298974	43304068	29.7271	18.3747	0.618114	2.46e-25
ENSMUSG00000047143	Dmrta2	chr4	+	109650657	109656292	1.80831	1.17124	0.647699	0.00204406
ENSMUSG00000047182	Irs3	chr5	-	138084259	138086942	1.90254	1.10989	0.583374	0.000645737
ENSMUSG00000047250	Ptgs1	chr2	+	36085945	36107792	1.09288	0.566284	0.518159	0.00282359
ENSMUSG00000047264	Zfp358	chr8	+	3493137	3497208	35.055	16.6875	0.476037	3.48e-82
ENSMUSG00000047281	Sfn	chr4	-	133156470	133158083	99.6433	54.1578	0.543517	1.28e-86
ENSMUSG00000047394	2010001J22Rik	chr15	-	89207880	89209685	3.36157	1.39858	0.416049	2.75e-05
ENSMUSG00000047428	Dlk2	chr17	+	46434369	46440047	3.963	2.29317	0.578645	1.01e-06
ENSMUSG00000047501	Cldn4	chr5	-	135420995	135422804	451.498	303.196	0.671535	2.88e-113
ENSMUSG00000047591	Mafa	chr15	-	75577272	75578352	4.70092	1.64049	0.348971	4.31e-11
ENSMUSG00000047643	AC124387.5-201	chr13	+	104146329	104147784	3.57853	2.35226	0.657327	0.00270055
ENSMUSG00000047777	Phf13	chr4	-	151363741	151370367	35.0687	23.2491	0.662958	4.03e-23
ENSMUSG00000047844	Bex4	chrX	+	132673534	132674982	3.50879	1.54867	0.441368	0.0137494
ENSMUSG00000047875	Gpr157	chr4	+	149461473	149480036	1.04052	0.585677	0.56287	0.000182915
ENSMUSG00000047963	Stbd1	chr5	+	93032076	93035605	1.72733	1.03132	0.597061	0.00699415
ENSMUSG00000047986	4432412L15Rik	chr8	+	86545369	86554194	38.3453	20.3231	0.530002	2.12e-78
ENSMUSG00000048087	AC139039.9	chr16	-	46153109	46155190	Inf	Inf	0.698833	0.738894
ENSMUSG00000048106	4632415L05Rik	chr3	+	19794885	19795962	1.9787	1.34273	0.678591	0.0134172
ENSMUSG00000048107	AC102815.31	chr14	-	103377436	103381745	1.96505	1.0986	0.559066	0.0848121
ENSMUSG00000048186	E130319B15Rik	chr2	+	4638876	4721609	1.4165	0.643833	0.454526	7.51e-06
ENSMUSG00000048200	Efcab4a	chr7	+	148646992	148652512	6.64042	3.13771	0.472516	2.81e-10
ENSMUSG00000048310	Pskh1	chr8	+	108424340	108455678	35.5206	24.7682	0.697292	1.23e-21
ENSMUSG00000048450	Msx1	chr5	-	38211723	38215822	1.60013	0.188333	0.117698	2.13e-16
ENSMUSG00000048458	6530418L21Rik	chr3	+	105507516	105523760	3.41796	2.22935	0.652244	2.65e-09
ENSMUSG00000048481	P42pop	chr7	+	19576593	19587113	8.47747	5.84262	0.689194	2.66e-06
ENSMUSG00000048502	AC175032.1-202	chr14	+	26798062	26803003	1.46859	0.54736	0.372711	0.688441
ENSMUSG00000048528	Nkx1-2	chr7	-	139786559	139791320	1.11149	0.374335	0.336787	1.27e-06
ENSMUSG00000048562	Sp8	chr12	+	120084801	120091051	1.38066	0.508234	0.36811	7.93e-16
ENSMUSG00000048583	Igf2	chr7	-	149836672	149844709	122.078	44.1486	0.361643	0
ENSMUSG00000048600	AL731678.17	chrX	-	139066025	139067678	1.86398	1.13683	0.609891	0.364902
ENSMUSG00000048603	AC121839.3-201	chr13	+	99087023	99091990	1.522	0.582192	0.382519	0.0047193
ENSMUSG00000048709	AL671860.6	chrX	-	72720570	72720862	2.10276	1.17558	0.559066	0.65158
ENSMUSG00000048720	Tbc1d12	chr19	+	38911068	38994413	1.46447	0.930159	0.635152	0.0011938
ENSMUSG00000048756	Foxo3	chr10	-	41901646	41996558	20.4555	13.639	0.666764	7.9e-77
ENSMUSG00000048772	Tmem53	chr4	+	116924555	116941185	2.72886	1.5014	0.550192	5.39e-06
ENSMUSG00000048807	Slc35e4	chr11	-	3807023	3814667	9.70729	6.36452	0.655643	5.36e-28
ENSMUSG00000048856	AI132487	chr12	+	110089338	110095024	3.18214	1.33761	0.420351	3.04e-07
ENSMUSG00000048875	Hdhd1a	chr18	-	50727309	50728353	3.20176	2.00058	0.624839	0.0365536
ENSMUSG00000049036	Tmem121	chr12	+	114424113	114427731	12.7087	7.82248	0.615519	2.26e-12
ENSMUSG00000049090	Zadh2	chr18	+	84257549	84266906	3.90652	2.46236	0.63032	7.43e-08
ENSMUSG00000049091	Sephs2	chr7	-	134416074	134417433	46.673	25.5269	0.546931	1e-54
ENSMUSG00000049184	Purg	chr8	+	34496796	34498003	5.8888	3.69166	0.626894	2.45e-10
ENSMUSG00000049231	AC079042.31-201	chr3	+	107782549	107782786	57.727	35.8732	0.621428	5.8e-10
ENSMUSG00000049281	Scn3b	chr9	+	40076800	40099202	3.35335	2.26463	0.675332	1.68e-06
ENSMUSG00000049288	Lix1l	chr3	+	96405055	96429275	2.67854	0.457564	0.170826	1.73e-10
ENSMUSG00000049382	Krt8	chr15	-	101827141	101834773	237.413	145.742	0.613877	1.38e-85
ENSMUSG00000049511	Htr1b	chr9	-	81524949	81526222	3.58093	2.20373	0.615406	0.0034486
ENSMUSG00000049516	Spty2d1	chr7	-	54245765	54263781	7.3757	4.69661	0.636767	1.78e-10
ENSMUSG00000049562	Gm962	chr19	+	5568073	5571261	4.62314	3.14083	0.679372	8.42e-06
ENSMUSG00000049577	Zfpm1	chr8	+	124806038	124861146	18.5021	11.3711	0.614586	2.14e-33
ENSMUSG00000049624	Slc17a5	chr9	-	78384294	78435848	2.3814	1.45572	0.611287	7.74e-08
ENSMUSG00000049686	Tmem142a	chr5	+	123465082	123480165	49.4716	32.5667	0.658292	1.6e-72
ENSMUSG00000049687	C920005C14Rik	chr15	+	82169371	82173689	1.77435	0.999114	0.563088	1.08e-07
ENSMUSG00000049742	C330006D17Rik	chr9	-	7836686	7837064	3.76103	2.5232	0.67088	0.290219
ENSMUSG00000049858	Suox	chr10	-	128106942	128110974	9.34647	5.1117	0.546913	3.28e-18
ENSMUSG00000049939	Lrrc4	chr6	-	28611830	28780345	1.20247	0.725464	0.603309	0.00122404
ENSMUSG00000050010	Shisa3	chr5	+	67999121	68005231	7.10968	2.93441	0.412734	3.02e-23
ENSMUSG00000050022	Amz1	chr5	+	141200080	141204298	2.86715	1.7109	0.596724	9.41e-09
ENSMUSG00000050043	Txndc14	chr2	-	84511472	84518275	6.42088	4.49419	0.699934	0.00135403
ENSMUSG00000050138	Kcnk12	chr17	-	88145176	88197334	1.14224	0.619805	0.542623	0.00766504
ENSMUSG00000050288	Fzd2	chr11	+	102465744	102469372	36.7375	23.9438	0.651753	1.12e-37
ENSMUSG00000050335	Lgals3	chr14	+	47987425	48000093	70.1925	48.1833	0.686445	1.1e-22
ENSMUSG00000050357	Rltpr	chr8	+	108210173	108222078	10.4544	6.00593	0.574489	1.56e-14
ENSMUSG00000050359	Sprr1a	chr3	-	92287876	92289816	2.87902	1.85344	0.643773	0.0555909
ENSMUSG00000050373	Snx21	chr2	+	164611322	164617987	7.49625	4.80758	0.641331	2.83e-06
ENSMUSG00000050397	Foxl2	chr9	+	98856025	98858545	1.6021	0.44784	0.279533	9.3e-06
ENSMUSG00000050533	AC107701.8	chr3	-	39257179	39257827	1.92753	0.957881	0.496948	0.37836
ENSMUSG00000050604	3110021A11Rik	chr6	+	119798210	119799031	2.48004	0.536711	0.216413	8.9e-08
ENSMUSG00000050605	Zfp61	chr7	-	25072326	25076819	4.31616	2.39899	0.555816	1.03e-09
ENSMUSG00000050619	Zscan29	chr2	-	120984008	120996004	1.66727	1.13977	0.683611	1.12e-05
ENSMUSG00000050623	1700019N12Rik	chr19	-	6996915	6999870	8.47805	4.05287	0.478042	4.16e-06
ENSMUSG00000050700	Emilin3	chr2	-	160732172	160738053	2.1553	1.194	0.553984	2.66e-12
ENSMUSG00000050708	Ftl1	chr7	-	52713313	52715254	295.479	179.265	0.606692	1.89e-26
ENSMUSG00000050821	2900046G09Rik	chr16	+	20693354	20699356	2.02033	1.37899	0.682555	0.000774532
ENSMUSG00000050896	Rtn4rl2	chr2	-	84712080	84726867	1.93217	0.997119	0.516061	0.00207515
ENSMUSG00000050908	BC068110	chr16	-	10420649	10447455	2.01838	1.19272	0.59093	6.1e-05
ENSMUSG00000050912	Tmem123	chr9	+	7764040	7794333	34.04	21.559	0.633345	3.3e-48
ENSMUSG00000050936	Hist2h2bb	chr3	+	96073643	96082924	2.05457	1.27084	0.618542	0.0129417
ENSMUSG00000050947	Amigo1	chr3	+	107989252	107994694	1.65791	1.09922	0.66302	5.26e-13
ENSMUSG00000050957	Insl6	chr19	-	29395836	29399846	6.06174	3.44837	0.568875	0.00140024
ENSMUSG00000050974	AC132221.3	chr12	+	14501366	14501963	3.16854	1.18095	0.372711	0.0151038
ENSMUSG00000051000	9930021J17Rik	chr3	-	85463982	85477910	1.31941	0.847497	0.642332	0.000151245
ENSMUSG00000051031	AC159637.3	chr12	-	95166149	95166830	1.90766	1.06651	0.559066	0.65158
ENSMUSG00000051067	Lingo3	chr10	-	80295551	80306784	4.01742	2.69728	0.671396	1.68e-06
ENSMUSG00000051074	4930579K19Rik	chr9	-	98463378	98464030	1.21739	0.777828	0.638933	0.447787
ENSMUSG00000051154	Commd3	chr2	+	18594010	18597857	53.4733	36.6389	0.685181	4.77e-11
ENSMUSG00000051159	Cited1	chrX	-	99442719	99447520	20.0817	12.5648	0.625681	1.25e-20
ENSMUSG00000051297	2410124H12Rik	chr16	+	92478987	92497610	1.494	0.954566	0.638933	0.424754
ENSMUSG00000051323	Pcdh19	chrX	-	130117401	130223532	1.31284	0.816938	0.622265	4.49e-05
ENSMUSG00000051351	Zfp46	chr4	+	135840597	135846242	3.53228	2.04832	0.579887	2.99e-17
ENSMUSG00000051397	Tacstd2	chr6	-	67484052	67485816	27.1901	15.716	0.578006	3.44e-19
ENSMUSG00000051439	Cd14	chr18	-	36884727	36886390	1.29899	0.843352	0.649238	0.0748539
ENSMUSG00000051495	Irf2bp2	chr8	-	129112195	129117336	39.9767	26.1194	0.653367	3.57e-40
ENSMUSG00000051578	Cmtm4	chr8	-	106878415	106919596	25.588	16.3311	0.638232	1.09e-15
ENSMUSG00000051851	Cxx1c	chrX	+	50911098	50912309	4.72504	3.10568	0.657281	0.00639171
ENSMUSG00000051978	Erich1	chr8	-	14027564	14090301	10.1214	6.60494	0.652569	2.48e-09
ENSMUSG00000051989	1190017O12Rik	chr16	+	92301530	92313286	8.98011	5.31364	0.591713	1.25e-06
ENSMUSG00000052087	Rgs14	chr13	+	55471092	55486048	2.10495	1.16601	0.553937	0.00130225
ENSMUSG00000052241	AC154014.4	chr6	-	47403774	47404319	2.71507	1.63467	0.602072	0.107296
ENSMUSG00000052291	AC139376.3	chr10	+	116018336	116020571	1.89205	1.19882	0.633609	0.249845
ENSMUSG00000052310	Slc39a1	chr3	+	90052093	90057534	11.3785	6.99461	0.61472	3.9e-09
ENSMUSG00000052368	AL772258.9	chr2	+	168845769	168846866	5.65555	3.19477	0.56489	1.69e-05
ENSMUSG00000052396	Mogat2	chr7	-	106367593	106387129	2.56656	1.35322	0.52725	0.000145306
ENSMUSG00000052446	BC049349	chr8	+	74474936	74494232	17.34	11.7715	0.678866	0.0116154
ENSMUSG00000052605	Isoc2b	chr7	-	4796560	4817795	1.59149	0.577133	0.362638	0.00373466
ENSMUSG00000052656	Rnf103	chr6	+	71443887	71460875	2.88993	1.78112	0.61632	3.53e-13
ENSMUSG00000052819	Best2	chr8	-	87531100	87538307	1.16495	0.479893	0.411944	0.00166987
ENSMUSG00000052837	Junb	chr8	-	87500810	87502617	84.8817	43.376	0.511017	4.3e-89
ENSMUSG00000052911	Lamb2	chr9	+	108382192	108392861	13.1407	8.88992	0.676517	6.31e-22
ENSMUSG00000052957	Gas1	chr13	-	60275765	60278726	1.3184	0.765061	0.580297	0.0157132
ENSMUSG00000052974	Cyp2f2	chr7	+	27904927	27918679	1.26261	0.522877	0.414123	0.000816569
ENSMUSG00000052981	3110006E14Rik	chr13	-	69841712	69878775	6.32333	3.87386	0.61263	3.64e-07
ENSMUSG00000053137	Mapk11	chr15	-	88972915	88980036	9.18581	6.13662	0.668054	2.61e-08
ENSMUSG00000053310	Nrgn	chr9	-	37352077	37360330	9.14716	5.64482	0.617112	0.000398711
ENSMUSG00000053317	Sec61b	chr4	+	47487529	47496114	8.06286	5.63459	0.698833	0.353938
ENSMUSG00000053398	Phgdh	chr3	-	98117092	98143913	64.5722	41.4283	0.641582	2.49e-10
ENSMUSG00000053552	Ebf4	chr2	+	130120904	130196217	3.03154	2.09361	0.690611	0.000239204
ENSMUSG00000053560	Ier2	chr8	-	87185229	87186751	264.497	152.49	0.576527	3.67e-124
ENSMUSG00000053706	B430305J03Rik	chr3	-	61166171	61169873	1.34646	0.501842	0.372711	0.0698903
ENSMUSG00000053746	Ptrh1	chr2	+	32631305	32645691	11.1098	5.80778	0.522763	2.67e-10
ENSMUSG00000053819	Camk2d	chr3	+	126299219	126387606	6.25436	3.73317	0.596891	2.06e-48
ENSMUSG00000053846	Lipg	chr18	-	75098975	75120917	2.88983	1.6156	0.559066	1.53e-08
ENSMUSG00000053897	Slc39a8	chr3	+	135488242	135551350	1.4045	0.748856	0.533184	4.06e-07
ENSMUSG00000054065	Pkp3	chr7	+	148264116	148276409	15.6917	8.02115	0.511173	2.39e-40
ENSMUSG00000054191	Klf1	chr8	+	87425826	87429194	1.12229	0.778017	0.693242	0.221356
ENSMUSG00000054206	Gzmm	chr10	+	79151764	79158006	1.01214	0.532567	0.52618	0.070568
ENSMUSG00000054342	Kcnn4	chr7	+	25155281	25170228	2.05603	1.36498	0.663891	0.0449852
ENSMUSG00000054381	6430604K15Rik	chr7	-	134516077	134519564	3.2342	2.21712	0.685522	0.00852974
ENSMUSG00000054520	Sh3bp2	chr5	+	34868486	34894349	3.70792	2.44808	0.660231	2.65e-05
ENSMUSG00000054582	1810053B01Rik	chr2	+	163851185	163876274	1.80736	0.945937	0.523381	0.00104084
ENSMUSG00000054589	EG225609	chr18	+	62339779	62344059	1.18067	0.480052	0.406594	0.0159335
ENSMUSG00000054612	Mgmt	chr7	+	144086293	144319870	55.8712	39.0977	0.699784	6.37e-12
ENSMUSG00000054676	1600014C10Rik	chr7	+	38968235	38982582	3.84305	2.68565	0.698833	0.353938
ENSMUSG00000054855	Rnd1	chr15	-	98493851	98507891	1.45594	0.594324	0.408207	4.09e-07
ENSMUSG00000054871	Tmem158	chr9	-	123168175	123169907	3.38446	2.29608	0.678418	0.0460546
ENSMUSG00000054934	Kcnmb4	chr10	-	115854916	115910934	1.44522	0.823219	0.569615	0.0433197
ENSMUSG00000054951	9130008F23Rik	chr17	-	41012430	41017507	4.43153	1.74686	0.394189	5.36e-17
ENSMUSG00000055116	Arntl	chr7	+	120350978	120457636	14.2415	8.67921	0.609433	5.32e-18
ENSMUSG00000055128	Cgrrf1	chr14	+	47451808	47473868	6.83824	3.97595	0.581429	2.24e-05
ENSMUSG00000055202	Zfp811	chr17	-	32934350	32937883	1.05841	0.655445	0.619274	0.0402866
ENSMUSG00000055652	Klhl25	chr7	+	82993223	83012373	6.8065	4.39283	0.645387	1.35e-11
ENSMUSG00000055657	E030030I06Rik	chr10	-	21864226	21868629	6.79323	4.19396	0.617374	0.000870474
ENSMUSG00000055707	Klhl26	chr8	-	72974126	73000842	24.9238	10.1596	0.407628	2.96e-123
ENSMUSG00000055978	Fut2	chr7	-	52903964	52921764	2.3468	0.780812	0.332713	3.36e-15
ENSMUSG00000056185	Snx32	chr19	-	5495277	5510489	3.481	1.98025	0.568875	0.00140024
ENSMUSG00000056204	Pgpep1	chr8	-	73173009	73183580	25.6311	16.2039	0.632198	1.76e-16
ENSMUSG00000056216	Cebpg	chr7	-	35831440	35841522	16.8706	10.2854	0.609661	2.28e-09
ENSMUSG00000056220	Pla2g4a	chr1	-	151676747	151808420	2.15899	1.07486	0.497855	1.27e-05
ENSMUSG00000056234	AC154532.3-202	chr14	+	32973050	32993041	2.90948	1.62659	0.559066	0.42877
ENSMUSG00000056596	2300002D11Rik	chr4	-	133047014	133054465	7.3205	4.81488	0.657725	7.29e-06
ENSMUSG00000056612	Ppp1r14b	chr19	+	7049537	7051814	19.6811	13.7254	0.697392	0.0069359
ENSMUSG00000056708	Ier5	chr1	-	156943496	156946766	6.40018	3.65677	0.571354	3e-05
ENSMUSG00000056737	Capg	chr6	+	72494384	72512977	50.113	32.9549	0.657611	4.17e-34
ENSMUSG00000056758	Hmga2	chr10	-	119798330	119913525	6.95623	4.71277	0.677489	0.00235216
ENSMUSG00000056821	1700028I16Rik	chr10	+	82274867	82286987	2.10875	0.884198	0.4193	0.314386
ENSMUSG00000056900	Usp13	chr3	+	32716467	32836993	2.12719	1.45113	0.682182	0.000377548
ENSMUSG00000056904	AC152825.4	chr9	+	90991985	90993338	1.02314	0.544766	0.532444	0.25104
ENSMUSG00000056972	Magel2	chr7	+	69521864	69526526	1.68811	0.907466	0.537564	0.000651291
ENSMUSG00000057244	AC114657.9	chr5	-	130128826	130129760	1.62318	0.907466	0.559066	0.42877
ENSMUSG00000057411	Fam173a	chr17	-	25927452	25929332	39.8457	26.147	0.656207	7.81e-13
ENSMUSG00000057440	Mpp7	chr18	-	7347959	7626861	1.38278	0.79841	0.577396	0.00100144
ENSMUSG00000057454	Lypd3	chr7	+	25421588	25426135	1.33046	0.268261	0.201631	5.12e-08
ENSMUSG00000057506	AC125101.3	chr19	-	44213755	44220936	3.94908	2.31293	0.585689	0.343358
ENSMUSG00000057605	AC126454.3	chr19	-	45524797	45525685	9.74379	6.09712	0.625744	0.00984082
ENSMUSG00000057672	Pkn1	chr8	-	86193660	86223078	17.6326	10.3984	0.589729	1.17e-29
ENSMUSG00000057706	Mex3b	chr7	+	90015842	90020073	10.2681	6.52886	0.63584	2.91e-10
ENSMUSG00000057715	A830018L16Rik	chr1	+	11404185	11965982	1.08935	0.7407	0.679946	0.0944687
ENSMUSG00000057729	Prtn3	chr10	+	79337220	79345786	1.80404	1.20069	0.665555	0.25104
ENSMUSG00000057880	Abat	chr16	+	8513521	8621661	1.88125	1.16363	0.618542	4.62e-06
ENSMUSG00000057924	AC162797.6-201	chr8	-	71896043	71897282	1.06346	0.44591	0.4193	0.0942653
ENSMUSG00000057969	Sema3b	chr9	-	107500004	107507852	4.89965	2.75313	0.561904	1.03e-15
ENSMUSG00000057990	AC120381.13	chr19	-	16238801	16239295	1.08732	0.442099	0.406594	0.184036
ENSMUSG00000058070	Eml1	chr12	+	109609166	109746748	1.06827	0.744377	0.696807	0.0200996
ENSMUSG00000058246	EG328280	chr13	+	67934171	67944050	1.94489	0.621328	0.319467	0.2335
ENSMUSG00000058258	Idi1	chr13	+	8884851	8891641	5.14007	2.15523	0.4193	0.314386
ENSMUSG00000058317	Ube2e2	chr14	-	19406090	19726290	14.0079	9.02377	0.644192	1.62e-08
ENSMUSG00000058441	Panx2	chr15	+	88890155	88901337	1.00396	0.613901	0.611479	0.0378609
ENSMUSG00000058443	AC160997.5	chr9	-	50152344	50153072	Inf	Inf	0.279533	0.406855
ENSMUSG00000058454	Dhcr7	chr7	+	151009049	151010120	39.9948	10.9794	0.27452	4.72e-272
ENSMUSG00000058518	CT009550.5	chr14	-	62085804	62086203	1.79903	0.431046	0.2396	0.0210609
ENSMUSG00000058542	AC154650.2	chr17	-	6131694	6132613	1.411	0.676151	0.4792	0.456609
ENSMUSG00000058567	AC115361.5	chr8	-	24068509	24069036	1.49599	0.900694	0.602072	0.393802
ENSMUSG00000058625	AC154767.2	chr18	+	82508165	82509208	1.45321	0.361086	0.248474	0.0896686
ENSMUSG00000058656	Samd12	chr15	-	53293175	53734092	2.7053	0.756222	0.279533	3.61e-06
ENSMUSG00000058741	Prr19	chr7	+	26086377	26089152	5.99001	4.01254	0.669872	0.00104997
ENSMUSG00000058745	AC025669.19	chr14	+	70759993	70760251	9.62116	5.74728	0.597359	0.0268298
ENSMUSG00000058833	2810428I15Rik	chr8	-	73028190	73030620	132.152	90.9116	0.687934	3.11e-21
ENSMUSG00000059013	Sh2d3c	chr2	+	32576574	32610514	22.7898	12.7324	0.558691	3.26e-77
ENSMUSG00000059022	Crim2	chr6	-	29423161	29434144	1.2705	0.803201	0.632193	8e-05
ENSMUSG00000059033	AC159636.3	chr12	-	56496693	56497216	6.50453	3.76186	0.578345	0.0339082
ENSMUSG00000059078	AC148089.8	chr8	+	19784745	19785311	1.24266	0.63157	0.508242	0.314386
ENSMUSG00000059277	R74862	chr7	-	150207688	150239322	2.88279	1.94617	0.675099	0.00638739
ENSMUSG00000059334	Zfp36l3	chrX	-	51075862	51079571	6.55208	2.35696	0.359727	1.76e-31
ENSMUSG00000059447	Hadhb	chr5	+	30481787	30511133	2.11236	1.41714	0.67088	0.415012
ENSMUSG00000059674	Cdh24	chr14	-	55250828	55260201	8.9613	6.17372	0.688932	7.03e-08
ENSMUSG00000059741	Myl3	chr9	+	110666149	110672308	1.53672	1.00726	0.655457	0.307953
ENSMUSG00000059816	RP23-46M23.4	chr4	-	108040381	108055954	5.84785	3.73638	0.638933	0.0354937
ENSMUSG00000059839	9630025I21Rik	chr13	-	67572449	67585189	1.50305	0.995919	0.662597	0.133457
ENSMUSG00000059851	Suv420h2	chr7	+	4691716	4699116	50.6156	30.2575	0.59779	5.07e-135
ENSMUSG00000059970	Hspa2	chr12	+	77505162	77507921	5.28495	2.31018	0.437125	5.75e-39
ENSMUSG00000059999	AC133187.3	chr1	-	66995103	66995529	1.00786	0.676151	0.67088	0.876108
ENSMUSG00000060032	H2afj	chr6	+	136756768	136758595	98.7318	68.415	0.692939	9.95e-17
ENSMUSG00000060149	BC002059	chr17	+	17088502	17111119	2.88654	1.74117	0.603203	0.0243659
ENSMUSG00000060152	Pop5	chr5	+	115685844	115691000	65.5513	15.971	0.243642	3.05e-213
ENSMUSG00000060260	Pwwp2b	chr7	+	146434380	146453152	14.0864	8.30134	0.589316	1.69e-22
ENSMUSG00000060301	2610008E11Rik	chr10	-	78527118	78560345	1.55551	0.914005	0.58759	4.16e-05
ENSMUSG00000060402	Chst8	chr7	-	35459486	35597705	3.32657	2.23539	0.671981	0.00190497
ENSMUSG00000060427	AI449175	chr8	-	72134755	72149447	8.2526	5.63018	0.682231	8.82e-13
ENSMUSG00000060467	AC122428.4-203	chr9	-	44182823	44183278	3.53907	1.69592	0.4792	0.175403
ENSMUSG00000060572	Mfap2	chr4	+	140566332	140571729	6.77361	1.09017	0.160943	7.83e-19
ENSMUSG00000060708	Cno	chr5	-	37138612	37139918	10.6755	6.86214	0.642791	0.000467804
ENSMUSG00000060860	Ube2s	chr7	-	4759615	4763942	35.7749	11.0348	0.30845	0.00614524
ENSMUSG00000060862	Zbtb40	chr4	-	136535646	136604610	5.7727	3.84626	0.666285	1.15e-16
ENSMUSG00000061013	Mkx	chr18	-	6934963	7004777	1.48166	0.68722	0.463818	2.77e-06
ENSMUSG00000061046	Haghl	chr17	-	25916787	25922485	15.7226	10.0577	0.639701	1.72e-07
ENSMUSG00000061232	H2-K1	chr17	-	34132961	34137234	22.3396	15.5011	0.693886	5.88e-11
ENSMUSG00000061451	Tmem151a	chr19	-	5070858	5072132	9.25463	4.82436	0.521292	1.08e-23
ENSMUSG00000061702	Tmem91	chr7	-	26454157	26460185	1.25159	0.287065	0.229361	7.16e-05
ENSMUSG00000061808	Ttr	chr18	+	20823750	20832825	4.32064	1.83247	0.424119	0.00196592
ENSMUSG00000061833	AC122242.2	chr13	+	76091799	76092464	1.29582	0.289779	0.223627	0.2335
ENSMUSG00000061877	BC048679	chr7	-	88639160	88643167	1.40184	0.844007	0.602072	0.393802
ENSMUSG00000062132	Gm1082	chr7	+	31300140	31307212	1.15405	0.64519	0.559066	0.0126465
ENSMUSG00000062157	Il28ra	chr4	+	135242201	135264096	2.00712	1.04668	0.521482	4.13e-08
ENSMUSG00000062327	T	chr17	+	8627287	8635361	20.4604	5.09085	0.248815	2.11e-107
ENSMUSG00000062328	Rpl17	chr18	+	75160130	75163035	Inf	Inf	0.4792	0.0158115
ENSMUSG00000062382	CT009486.7	chr13	+	74543843	74544765	123.362	34.4837	0.279533	0.406855
ENSMUSG00000062444	Ap3b2	chr7	-	88605284	88610181	6.0979	3.3846	0.555044	2.55e-15
ENSMUSG00000062661	Freq	chr2	+	31101342	31151509	6.2338	3.89955	0.62555	7.58e-14
ENSMUSG00000062825	Actg1	chr11	-	120207003	120209856	397.071	241.386	0.607917	6.29e-07
ENSMUSG00000062896	AC127252.3	chr3	-	94408329	94408706	2.29392	1.13996	0.496948	0.37836
ENSMUSG00000062931	B230315N10Rik	chr10	-	81687594	81704018	2.27885	1.0381	0.455536	1.77e-06
ENSMUSG00000062960	Kdr	chr5	-	76328851	76374483	1.46587	0.936595	0.638933	0.000159241
ENSMUSG00000062991	Nrg1	chr8	-	32928499	33119581	7.49694	3.77649	0.503738	1.71e-23
ENSMUSG00000062995	Ica1	chr6	-	8580526	8708399	4.78463	3.33847	0.69775	0.00104523
ENSMUSG00000063021	Hist1h2ak	chr13	-	21845263	21845776	10.3417	6.81415	0.6589	0.116596
ENSMUSG00000063275	Ptpla	chr2	-	13897189	13977647	4.57573	2.14884	0.469616	1.35e-06
ENSMUSG00000063382	Bcl9l	chr9	+	44307218	44318471	21.2465	13.4837	0.634634	1.66e-56
ENSMUSG00000063393	AL929042.5-201	chr2	+	150149437	150151944	3.5046	1.56744	0.447253	0.56117
ENSMUSG00000063439	B9d2	chr7	+	26466176	26471577	9.86411	6.88774	0.698263	0.00181604
ENSMUSG00000063556	AC145303.4	chr14	-	77651607	77652135	1.81414	0.676151	0.372711	0.688441
ENSMUSG00000063605	Ccdc102a	chr8	-	97426768	97441998	7.44071	4.11203	0.55264	3.39e-12
ENSMUSG00000063628	AC102376.14	chr18	-	16433156	16433453	1.69987	1.0861	0.638933	0.695447
ENSMUSG00000063696	AC141641.4	chr8	-	105388678	105389777	22.5372	15.4333	0.684789	0.00236951
ENSMUSG00000063760	AC116557.30	chr10	-	31221699	31329531	6.89145	4.80914	0.697842	0.0258534
ENSMUSG00000063838	Cdc42ep5	chr7	-	4102861	4116462	42.9807	29.6255	0.689275	1.59e-12
ENSMUSG00000063886	AC165946.4	chr1	-	153191498	153191866	3.13042	2.07421	0.662597	0.358756
ENSMUSG00000064080	Fbln2	chr6	+	91162448	91222534	3.37115	2.11125	0.626269	8.87e-08
ENSMUSG00000064125	BC068157	chr8	-	4209544	4217312	8.44102	5.90096	0.699081	5.29e-13
ENSMUSG00000064247	Plcxd1	chr5	+	110528987	110534972	5.09074	3.3011	0.648452	2.77e-11
ENSMUSG00000064254	Ethe1	chr7	+	25372561	25393944	23.6006	11.8558	0.50235	9.62e-29
ENSMUSG00000064267	Hvcn1	chr5	+	122656812	122683549	16.2001	11.2703	0.695693	6.49e-25
ENSMUSG00000064289	Tank	chr2	+	61416641	61492228	7.15212	4.49948	0.629111	2.84e-23
ENSMUSG00000064417	SNORD113	chr12	+	110894554	110894626	2.80368	1.56744	0.559066	1
ENSMUSG00000064427	SNORA42	chr12	+	17552951	17553087	4.84635	1.9705	0.406594	0.184036
ENSMUSG00000064494	U6	chr8	+	107696395	107696502	12.3362	3.44837	0.279533	0.406855
ENSMUSG00000064514	SNORD18	chr9	+	64024929	64025000	58.7437	24.6312	0.4193	0.00705541
ENSMUSG00000064519	5S_rRNA	chr8	+	48984535	48984648	1.95812	0.54736	0.279533	0.406855
ENSMUSG00000064542	SNORD38	chr4	-	116826697	116826767	33.9245	10.3451	0.304945	0.00795699
ENSMUSG00000064600	SNORA13	chr7	+	117166723	117166856	1.48629	0.830933	0.559066	0.816357
ENSMUSG00000064615	U6	chr10	+	29069390	29069497	1.62318	0.604977	0.372711	0.688441
ENSMUSG00000064620	SNORA32	chr12	+	16946799	16946921	2.20289	1.23156	0.559066	1
ENSMUSG00000064647	SNORD58	chr18	+	75161108	75161173	16.4482	6.89674	0.4193	0.314386
ENSMUSG00000064672	SNORA2	chr13	+	51743567	51743703	1.43444	0.801947	0.559066	1
ENSMUSG00000064696	SNORD20	chr1	-	88248582	88248662	7.1961	3.44837	0.4792	0.456609
ENSMUSG00000064767	SNORD35	chr7	-	52378394	52378481	16.6705	10.2519	0.614973	0.427053
ENSMUSG00000064768	SNORD60	chr17	+	24665420	24665498	22.0289	13.5472	0.614973	0.427053
ENSMUSG00000064780	SNORD95	chr11	+	48616640	48616708	15.4202	7.66305	0.496948	0.37836
ENSMUSG00000064829	SNORD36	chr2	+	26767737	26767811	42.4056	25.8628	0.609891	0.172316
ENSMUSG00000064841	SNORA42	chr5	+	121655018	121655152	7.34296	2.46312	0.33544	0.0190811
ENSMUSG00000064844	SNORD58	chr18	+	75161533	75161598	55.5128	29.8859	0.53836	0.150608
ENSMUSG00000064853	SNORA38	chr17	-	35299507	35299641	3.42672	1.43682	0.4193	0.314386
ENSMUSG00000064858	SNORA43	chr2	-	26493366	26493505	6.93044	3.48712	0.50316	0.233195
ENSMUSG00000064865	U6	chr19	+	7321198	7321302	1.14224	0.638587	0.559066	1
ENSMUSG00000064899	U8	chr11	+	68886928	68887063	2.17186	0.971372	0.447253	0.56117
ENSMUSG00000064918	SNORD18	chr9	+	64023677	64023748	7.34296	4.92624	0.67088	0.876108
ENSMUSG00000064925	SNORA62	chr9	+	120039532	120039681	2.80368	1.7416	0.621185	0.57571
ENSMUSG00000064997	SNORA25	chr13	+	62238289	62238422	Inf	Inf	0.559066	1
ENSMUSG00000065006	U6	chr7	+	13516122	13516229	1.12147	0.626977	0.559066	1
ENSMUSG00000065100	SNORA57	chr8	+	113447015	113447163	1.85786	0.830933	0.447253	0.56117
ENSMUSG00000065124	SNORA65	chr2	+	32818810	32818940	46.9032	32.3285	0.68926	0.112433
ENSMUSG00000065139	U6	chr17	+	35186162	35186266	1.71336	0.638587	0.372711	0.688441
ENSMUSG00000065147	SNORA31	chr14	+	76247711	76247841	44.3331	22.8455	0.515313	0.000196044
ENSMUSG00000065176	U12	chr15	+	82980073	82980224	3.14698	0.703749	0.223627	0.2335
ENSMUSG00000065273	SNORD83	chr17	+	35384119	35384195	15.4202	10.6104	0.688082	0.542681
ENSMUSG00000065359	SNORD16	chr9	+	64024467	64024566	3.14698	0.703749	0.223627	0.2335
ENSMUSG00000065395	mmu-mir-193	chr11	+	79525470	79525536	3.85506	2.15523	0.559066	1
ENSMUSG00000065400	mmu-mir-200a	chr4	-	155429004	155429094	1.54202	0.862093	0.559066	1
ENSMUSG00000065426	mmu-mir-134	chr12	+	110972348	110972419	2.93718	1.64208	0.559066	1
ENSMUSG00000065429	mmu-mir-345	chr12	+	110075182	110075278	2.68178	1.49929	0.559066	0.816357
ENSMUSG00000065435	mmu-mir-135b	chr1	+	134094664	134094761	2.62472	0.733696	0.279533	0.406855
ENSMUSG00000065444	mmu-mir-27a	chr8	+	86732570	86732657	10.0023	3.72797	0.372711	0.124578
ENSMUSG00000065447	mmu-mir-302d	chr3	+	127248541	127248607	9.63764	2.15523	0.223627	0.2335
ENSMUSG00000065449	mmu-mir-365-1	chr16	+	13453932	13454019	1.66705	0.931992	0.559066	1
ENSMUSG00000065452	mmu-mir-207	chr4	+	40669949	40670028	10.6346	4.75637	0.447253	0.265725
ENSMUSG00000065468	mmu-mir-26b	chr1	+	74440883	74440968	2.64347	0.985249	0.372711	0.688441
ENSMUSG00000065493	mmu-mir-34a	chr4	+	149442562	149442664	2.37234	1.3263	0.559066	0.816357
ENSMUSG00000065501	mmu-mir-335	chr6	+	30691298	30691396	1.28502	0.718411	0.559066	1
ENSMUSG00000065513	mmu-mir-26a-1	chr9	+	118940913	118941003	2.31303	0.862093	0.372711	0.688441
ENSMUSG00000065523	mmu-mir-192	chr19	+	6264843	6264932	1.58156	0.884198	0.559066	1
ENSMUSG00000065527	mmu-mir-93	chr5	-	138606750	138606838	4.05795	0.907466	0.223627	0.2335
ENSMUSG00000065534	mmu-mir-324	chr11	+	69825544	69825633	1.58156	0.884198	0.559066	1
ENSMUSG00000065541	mmu-mir-24-2	chr8	+	86732713	86732820	27.053	6.04977	0.223627	4.12e-06
ENSMUSG00000065543	mmu-mir-330	chr7	+	19766813	19766911	4.49756	2.15523	0.4792	0.456609
ENSMUSG00000065552	mmu-mir-302a	chr3	+	127248413	127248482	3.24636	1.81493	0.559066	1
ENSMUSG00000065553	mmu-mir-103-1	chr11	+	35595897	35595983	1.71336	0.957881	0.559066	1
ENSMUSG00000065563	mmu-mir-103-2	chr2	+	131113787	131113873	1.71336	0.957881	0.559066	1
ENSMUSG00000065589	mmu-mir-301a	chr11	+	86926505	86926591	2.57004	0.957881	0.372711	0.688441
ENSMUSG00000065591	U6	chr11	-	23379560	23379667	1.08212	0.604977	0.559066	1
ENSMUSG00000065600	mmu-mir-338	chr11	-	119876078	119876176	1.28502	0.718411	0.559066	1
ENSMUSG00000065617	mmu-mir-323	chr12	+	110950717	110950803	1.71336	0.957881	0.559066	1
ENSMUSG00000065628	SNORD33	chr7	-	52382233	52382317	116.105	73.0243	0.62895	0.00546581
ENSMUSG00000065642	SNORA69	chrX	-	34622906	34623037	6.85343	4.68297	0.683303	0.639908
ENSMUSG00000065649	SNORA74	chr18	+	35716685	35716881	6.97078	2.3619	0.338828	0.00486611
ENSMUSG00000065725	SNORA70	chr2	-	144087324	144087462	3.85506	1.17558	0.304945	0.0888337
ENSMUSG00000065818	SNORD35	chr7	-	52381715	52381805	57.0548	32.7595	0.574176	0.0202122
ENSMUSG00000065870	U3	chr10	+	39978272	39978484	1.52298	0.85145	0.559066	0.523421
ENSMUSG00000065899	SNORA72	chr15	-	34370545	34370677	6.76985	4.62586	0.683303	0.639908
ENSMUSG00000065904	SNORD63	chr18	-	35102297	35102367	3.08404	1.72419	0.559066	1
ENSMUSG00000065979	C530044N13Rik	chr16	-	11803813	11909516	17.5391	11.3301	0.645994	1.69e-41
ENSMUSG00000066191	Anks6	chr4	-	47028540	47070178	1.038	0.550549	0.530396	1.89e-05
ENSMUSG00000066270	AC165257.2	chr9	-	118746730	118747069	3.53907	1.69592	0.4792	0.456609
ENSMUSG00000066362	AC117677.9	chr8	+	89571618	89572074	17.2344	11.1565	0.64734	0.524791
ENSMUSG00000066441	Rdh11	chr12	-	80275323	80293280	24.4571	16.822	0.687818	3.37e-12
ENSMUSG00000066456	Hmgn3	chr9	-	83003554	83004432	4.12613	2.87543	0.696883	0.00410369
ENSMUSG00000066487	AC153654.4	chr12	+	60182005	60182887	1.65586	0.925737	0.559066	0.523421
ENSMUSG00000066809	Rpl41	chr9	-	24905847	24905925	Inf	Inf	0.559066	1
ENSMUSG00000066894	BC023744	chr5	+	117769274	117805014	5.06479	3.35297	0.662016	1.13e-17
ENSMUSG00000066958	CT025709.6	chr17	-	76683754	76684201	1.7424	0.779293	0.447253	0.155273
ENSMUSG00000067144	Slc22a7	chr17	-	46569133	46574487	3.03247	1.66075	0.547657	9.48e-05
ENSMUSG00000067189	CR974430.11	chr17	-	37850491	37850740	12.068	6.49693	0.53836	0.150608
ENSMUSG00000067224	AC170187.2	chr12	-	82473199	82474208	1.593	0.783721	0.491978	0.12502
ENSMUSG00000067235	H2-Q10	chr17	+	35607033	35610948	1.48119	0.857657	0.579033	0.0398597
ENSMUSG00000067579	AC161207.4	chr1	+	43246000	43246483	3.03349	1.13061	0.372711	0.367839
ENSMUSG00000067653	Ankrd23	chr1	-	36587378	36592574	2.63144	1.74576	0.663425	0.00694424
ENSMUSG00000067847	2010100O12Rik	chr2	+	155969774	155971533	51.7358	34.3231	0.663431	7.84e-21
ENSMUSG00000067925	Cxx1a	chrX	-	50945664	50946940	1.74569	0.650636	0.372711	0.367839
ENSMUSG00000068114	Ccdc134	chr15	+	81958351	81972630	7.14952	4.88731	0.683586	3.3e-06
ENSMUSG00000068220	Lgals1	chr15	+	78757154	78760895	1568.88	930.281	0.592958	0
ENSMUSG00000068240	RP23-24J10.5	chr4	-	3900238	3900742	115.652	79.7436	0.689515	0.00573685
ENSMUSG00000068335	Dok1	chr6	-	82980927	82983465	5.58027	3.10864	0.557077	5.23e-08
ENSMUSG00000068551	Zfp467	chr6	-	48377695	48395566	3.97539	1.98399	0.499068	1.99e-63
ENSMUSG00000068579	AC147366.5	chr15	-	36237856	36238722	1.00294	0.280355	0.279533	0.406855
ENSMUSG00000068601	RP23-117P3.3	chr6	+	39369885	39370901	2.66888	1.84734	0.692177	0.123902
ENSMUSG00000068686	Cd59b	chr2	+	103910005	103931344	2.69001	1.77926	0.661431	0.0844768
ENSMUSG00000068747	Sort1	chr3	+	108087008	108164429	10.655	6.06719	0.569419	8.92e-14
ENSMUSG00000068749	Psma5	chr3	+	108059843	108082892	4.46963	2.33223	0.521795	0.0103879
ENSMUSG00000069011	AC100927.11	chr3	-	54614485	54615172	11.1882	7.72348	0.690325	0.0317653
ENSMUSG00000069056	4833412L08Rik	chr13	+	113523860	113525267	1.47725	0.88941	0.602072	0.0304076
ENSMUSG00000069136	CT030013.7	chr2	-	22750840	22751256	1.1461	0.232998	0.203297	0.0316899
ENSMUSG00000069188	BX682541.5	chr2	-	4880508	4880822	Inf	Inf	0.67088	0.876108
ENSMUSG00000069268	Hist1h2bf	chr13	-	23665604	23666065	2.05603	1.02174	0.496948	0.37836
ENSMUSG00000069273	Hist1h3e	chr13	-	23653402	23654238	2.31665	1.61895	0.698833	0.731796
ENSMUSG00000069304	RP23-38E20.5	chr13	-	21924925	21925444	Inf	Inf	0.279533	0.0558767
ENSMUSG00000069309	Hist1h2an	chr13	-	21878694	21879087	4.40578	2.11125	0.4792	0.456609
ENSMUSG00000069475	EG547091	chr19	+	61259792	61259858	7.71011	2.15523	0.279533	0.406855
ENSMUSG00000069601	Ank3	chr10	+	68996969	69478381	1.51983	1.04949	0.69053	4.07e-10
ENSMUSG00000069633	Pex11c	chr8	-	3457104	3467680	2.49785	1.35142	0.541032	0.000228579
ENSMUSG00000069648	AC152922.5-201	chr10	-	43176121	43176321	Inf	Inf	0.559066	1
ENSMUSG00000069682	AC158592.4	chr10	-	29418602	29419096	42.9266	29.3578	0.683906	0.0470936
ENSMUSG00000069835	Sat2	chr11	+	69435525	69437372	2.17999	1.07538	0.493294	0.0032199
ENSMUSG00000069895	Atxn1l	chr8	-	112250350	112261639	15.938	10.8779	0.682516	7.21e-47
ENSMUSG00000069920	B3gnt9	chr8	-	107776537	107779053	1.2059	0.495945	0.411267	1.94e-05
ENSMUSG00000069972	Rps13	chr7	-	95678914	95679435	3.5046	2.35116	0.67088	0.876108
ENSMUSG00000070000	Fcho1	chr8	-	74232285	74245206	15.2204	10.3712	0.6814	5.9e-12
ENSMUSG00000070044	BC035537	chr8	-	46422070	46444219	1.07261	0.687249	0.640728	0.00137622
ENSMUSG00000070056	Mfhas1	chr8	+	36650851	36742503	3.85443	2.41548	0.626678	2.58e-14
ENSMUSG00000070063	SNORA33	chr10	-	23505152	23505281	21.3827	12.8739	0.602072	0.073792
ENSMUSG00000070141	mmu-mir-494	chr12	+	110953527	110953612	1.76231	0.985249	0.559066	1
ENSMUSG00000070167	SNORA57	chr19	-	8963027	8963175	27.4963	17.8651	0.649726	0.0608957
ENSMUSG00000070191	U6	chr1	-	167739766	167739873	2.46724	1.37935	0.559066	1
ENSMUSG00000070194	U1	chr11	+	87240217	87240381	Inf	Inf	0.372711	0.688441
ENSMUSG00000070327	AL645911.14	chr11	+	119254413	119348732	3.34884	2.27877	0.680464	4.79e-18
ENSMUSG00000070331	Qrich2	chr11	-	116302642	116316551	1.08026	0.497361	0.460408	0.00811063
ENSMUSG00000070345	Hsf5	chr11	+	87430665	87473044	1.87856	1.12622	0.59951	1.1e-05
ENSMUSG00000070392	Hist2h3c1	chr3	+	96049476	96052431	1.01645	0.609841	0.599974	0.0908507
ENSMUSG00000070407	Hs3st3b1	chr11	-	63699293	63735792	1.57825	0.816405	0.517286	1.11e-09
ENSMUSG00000070436	Serpinh1	chr7	-	106493884	106501740	201.968	130.011	0.643721	2.48e-186
ENSMUSG00000070476	9030418K01Rik	chr2	+	178149228	178159133	1.67514	0.769278	0.459233	1.25e-05
ENSMUSG00000070561	Kcnj11	chr7	-	53352532	53355607	1.12596	0.583429	0.518159	0.032162
ENSMUSG00000070564	Gm484	chr7	+	52939783	52949924	1.283	0.59548	0.464131	0.00684903
ENSMUSG00000070570	Slc17a7	chr7	+	52419290	52431508	1.29503	0.731473	0.56483	0.00270998
ENSMUSG00000070572	AL606973.29	chr4	+	148831437	148831815	1.98971	0.834283	0.4193	0.314386
ENSMUSG00000070583	Fv1	chr4	+	147243087	147244467	3.22317	2.22977	0.691794	0.0170128
ENSMUSG00000070639	Lrrc8b	chr5	+	105844793	105915208	13.3391	9.20266	0.6899	1.1e-23
ENSMUSG00000070687	Htr1d	chr4	+	135979438	136000313	2.96674	1.35643	0.457212	7.78e-32
ENSMUSG00000070691	Runx3	chr4	+	134676566	134733905	1.31142	0.495863	0.378113	8.35e-13
ENSMUSG00000070692	AL844573.4	chr2	+	122045645	122046140	1.77401	0.915497	0.516061	0.262293
ENSMUSG00000070858	Gm1673	chr5	+	34326085	34327658	7.83915	5.12206	0.653394	0.000172291
ENSMUSG00000070880	Gad1	chr2	+	70391128	70405290	1.04091	0.67147	0.645077	0.0452886
ENSMUSG00000070990	Foxe1	chr4	+	46356480	46359284	3.74027	1.41491	0.37829	2.67e-20
ENSMUSG00000071076	AC162446.2	chr8	+	73221637	73224515	171.556	97.5134	0.568405	1.34e-209
ENSMUSG00000071083	AC162797.6-202	chr8	-	71897426	71897813	1.09818	0.511628	0.465889	0.227309
ENSMUSG00000071102	AC156551.5	chr8	-	47340030	47341032	1.63548	0.849031	0.519133	0.116981
ENSMUSG00000071112	AC142413.4	chr6	+	142361960	142368250	1.10671	0.494981	0.447253	0.00611793
ENSMUSG00000071176	Arhgef10	chr8	+	14911662	15001085	4.85837	2.52547	0.519818	9.19e-21
ENSMUSG00000071178	Serpina1b	chr12	-	104966365	104976368	1.84515	0.589465	0.319467	0.00219686
ENSMUSG00000071192	Wfikkn1	chr17	-	26014572	26017797	1.79363	0.89134	0.496948	0.0400933
ENSMUSG00000071230	Npw	chr17	-	24794274	24795370	4.0834	2.16274	0.529642	0.0501264
ENSMUSG00000071235	7420416P09Rik	chr12	+	85981968	85992401	11.2941	7.10859	0.629406	3.71e-19
ENSMUSG00000071285	Zfp87	chr13	-	67616721	67622261	4.57429	2.69656	0.589503	1.81e-08
ENSMUSG00000071286	Ankrd57	chr10	+	58684700	58689179	1.65726	1.01217	0.610745	2.84e-05
ENSMUSG00000071317	Bves	chr10	+	45055567	45089514	2.04411	0.942802	0.46123	0.00032477
ENSMUSG00000071343	AC107864.11	chr10	-	33528302	33529304	1.08212	0.453733	0.4193	0.314386
ENSMUSG00000071379	Hpcal1	chr12	+	17697619	17798732	23.2336	14.2935	0.615207	1.3e-18
ENSMUSG00000071414	AC154517.2	chr12	-	13461464	13462815	1.18617	0.663148	0.559066	1
ENSMUSG00000071537	Klrg2	chr6	-	38576659	38587239	4.84158	2.35888	0.487211	2.34e-12
ENSMUSG00000071632	2510002D24Rik	chr16	+	18836670	18840251	7.53016	3.4979	0.464518	7.03e-12
ENSMUSG00000071648	Rom1	chr19	-	9001871	9003846	4.40206	2.7086	0.615304	0.000554361
ENSMUSG00000071657	Bscl2	chr19	+	8911956	8923173	82.0326	53.7008	0.654627	1.53e-33
ENSMUSG00000071661	Zbtb3	chr19	+	8876985	8879344	4.08058	2.58298	0.632993	6.24e-05
ENSMUSG00000071680	AL731672.12	chrX	+	138847297	138847510	2.18985	0.816182	0.372711	0.124578
ENSMUSG00000071757	Zhx2	chr15	+	57526219	57671388	2.91854	2.03234	0.696356	4.04e-05
ENSMUSG00000071793	2610005L07Rik	chr8	-	19863336	20020413	1.13291	0.422249	0.372711	0.212622
ENSMUSG00000071952	AC167161.10	chr7	+	50355090	50355213	1.68989	0.47238	0.279533	0.406855
ENSMUSG00000072115	Ang	chr14	+	51710751	51721682	1.65564	0.943765	0.570028	0.0511679
ENSMUSG00000072214	Gp1bb	chr16	-	18621903	18630004	5.13446	3.25365	0.63369	1.79e-08
ENSMUSG00000072421	AC126673.3	chr13	-	8289091	8289361	1.51674	0.565307	0.372711	0.688441
ENSMUSG00000072432	AC118474.10	chr8	-	77929236	77930465	2.41886	0.676151	0.279533	0.406855
ENSMUSG00000072451	AC124113.9	chr5	-	106291584	106292764	Inf	Inf	0.559066	1
ENSMUSG00000072541	AC114916.5	chr15	+	64846717	64847029	2.82508	1.31617	0.465889	0.111304
ENSMUSG00000072688	AC110234.11	chr5	-	117768753	117769251	1.51449	0.538808	0.35577	0.0485816
ENSMUSG00000072736	AC195265.1-201	chr14	-	7238340	7244996	2.68178	1.49929	0.559066	1
ENSMUSG00000072772	Grcc10	chr6	-	124689200	124691392	214.08	140.8	0.657696	2.84e-33
ENSMUSG00000072875	Gpr27	chr6	+	99642672	99643812	2.8011	1.83491	0.655068	0.0329091
ENSMUSG00000072915	OTTMUSG00000005767	chr11	+	58672934	58675458	1.09699	0.404215	0.368476	2.39e-06
ENSMUSG00000072949	Acot1	chr12	+	85350447	85358621	5.54134	3.03388	0.5475	0.000111867
ENSMUSG00000073016	Uprt	chrX	+	101678156	101702829	1.44377	0.448423	0.310592	0.00145553
ENSMUSG00000073164	2410018L13Rik	chr12	+	22990655	23046941	1.97379	1.10348	0.559066	0.523421
ENSMUSG00000073212	OTTMUSG00000017911	chr5	-	13042252	13043484	1.01952	0.569979	0.559066	0.816357
ENSMUSG00000073402	EG667977	chr17	-	36301387	36305468	1.54742	0.0402377	0.0260031	8.44e-12
ENSMUSG00000073403	CT030728.6-202	chr17	-	36278702	36282689	8.3047	0.130785	0.0157483	1.77e-53
ENSMUSG00000073409	H2-Q1	chr17	+	35561794	35567000	1.05234	0.645265	0.61317	0.0441131
ENSMUSG00000073415	AC087117.9-202	chr17	-	35113843	35118733	2.09227	1.30788	0.625098	0.00518932
ENSMUSG00000073468	Sft2d1	chr17	+	8503966	8520307	7.71011	5.30519	0.688082	0.542681
ENSMUSG00000073527	AC154873.6	chr1	+	162005292	162005672	2.55155	1.24042	0.486145	0.146749
ENSMUSG00000073600	Gm1614	chr18	-	35811820	35814841	1.57783	0.940148	0.595847	0.000384504
ENSMUSG00000073787	AC102547.8	chr7	-	148647379	148651407	2.0176	0.644555	0.319467	0.0533459
ENSMUSG00000073858	AC122912.2	chr7	-	125633240	125634848	8.55476	4.62527	0.540667	5.6e-12
ENSMUSG00000074024	4632427E13Rik	chr7	-	99886167	99889978	1.40184	0.940465	0.67088	0.619735
ENSMUSG00000074064	Mlycd	chr8	+	121918777	121935002	7.73126	5.18296	0.67039	8.73e-07
ENSMUSG00000074122	Foxl2os	chr9	-	98849573	98855729	2.53483	1.41714	0.559066	0.357473
ENSMUSG00000074129	Flt3l	chr7	-	52380927	52384107	1.22894	0.850642	0.692177	0.30958
ENSMUSG00000074154	AC128663.4	chr8	+	96929007	96930286	1.49984	1.04814	0.698833	0.731796
ENSMUSG00000074203	G430095P16Rik	chr8	+	87246905	87250743	1.62034	0.845485	0.521795	0.0985344
ENSMUSG00000074210	0610010E21Rik	chr7	+	31106758	31108491	10.1243	6.4021	0.632352	2.67e-14
ENSMUSG00000074217	2210011C24Rik	chr8	-	86534128	86535341	15.5172	7.37387	0.475206	3.21e-10
ENSMUSG00000074277	AC161166.7-202	chr7	+	25396346	25414307	6.24754	3.63411	0.581688	9.81e-05
ENSMUSG00000074358	Ccdc61	chr7	-	19476231	19495764	16.409	9.18688	0.559869	1.63e-18
ENSMUSG00000074403	AC125099.3-204	chr3	+	96072576	96073064	99.8643	64.0412	0.641282	0.0743548
ENSMUSG00000074414	AC140190.3-201	chr3	-	95111593	95119039	1.10407	0.3292	0.298169	0.03402
ENSMUSG00000074445	AC129296.2-203	chr3	+	92054653	92093169	1.00966	0.20526	0.203297	0.0316899
ENSMUSG00000074461	AC136022.3	chr8	+	14090460	14092590	1.09648	0.621639	0.566941	0.0100231
ENSMUSG00000074598	AC147262.4-201	chr3	-	53657300	53658908	1.45474	0.975954	0.67088	0.876108
ENSMUSG00000074634	EG633640	chr13	+	120281510	120284277	16.5876	11.4743	0.691742	8.02e-08
ENSMUSG00000074649	BC029722	chr2	-	155643465	155645162	9.22637	5.62946	0.610149	2.02e-08
ENSMUSG00000074657	Kif5a	chr10	-	126662754	126700127	5.3597	3.40729	0.635723	1.11e-14
ENSMUSG00000074732	AC165327.4	chr19	-	61192869	61195084	1.21739	0.794033	0.652244	0.163722
ENSMUSG00000074785	Plxnc1	chr10	-	94253616	94407212	1.02031	0.559661	0.548518	0.00141214
ENSMUSG00000074788	AC123702.11	chr19	-	53515701	53539286	1.60129	0.395295	0.24686	3.44e-08
ENSMUSG00000074796	Slc4a11	chr2	-	130509848	130514301	75.293	41.8637	0.55601	6.28e-134
ENSMUSG00000074802	Gas2l3	chr10	-	88871567	88906712	6.83451	3.34503	0.489432	1.59e-51
ENSMUSG00000074813	OTTMUSG00000015351	chr2	-	128021728	128254876	3.02178	1.59723	0.528572	7.46e-06
ENSMUSG00000074824	AC187103.3-202	chr13	-	67199099	67214917	1.02033	0.625638	0.61317	0.203748
ENSMUSG00000074887	A630089N07Rik	chr7	+	50478944	50481703	3.70085	1.37935	0.372711	0.124578
ENSMUSG00000074923	Pak6	chr2	+	118489038	118523756	2.07877	1.07941	0.519257	8.29e-11
ENSMUSG00000074925	AC134830.2-202	chr19	+	23761889	23795619	9.60798	5.74728	0.598178	9.76e-06
ENSMUSG00000075003	AC156272.6	chr10	+	66558876	66559470	8.22034	4.94436	0.601478	0.00076773
ENSMUSG00000075012	Fjx1	chr2	-	102289524	102291949	5.65008	3.30972	0.585783	2.76e-13
ENSMUSG00000075033	AC165151.2	chr16	-	55840065	55895392	3.14155	0.689988	0.219633	2.46e-25
ENSMUSG00000075054	1600012F09Rik	chr13	-	18078473	18085185	7.43143	4.01617	0.540431	0.0148825
ENSMUSG00000075232	Amd1	chr10	-	40007264	40021992	5.414	2.59439	0.4792	0.00658926
ENSMUSG00000075254	Heg1	chr16	+	33684551	33722999	6.23466	3.88294	0.622798	4.22e-13
ENSMUSG00000075304	Sp5	chr2	+	70312979	70315786	20.208	10.0717	0.498403	5.89e-45
ENSMUSG00000075334	Rprm	chr2	-	53936503	53937963	2.93094	1.61413	0.550722	0.000253973
ENSMUSG00000075392	AC130279.5	chr1	-	181450387	181451039	1.30838	0.626977	0.4792	0.456609
ENSMUSG00000075585	6330403L08Rik	chr5	+	139471009	139476530	1.17815	0.50424	0.427993	9.15e-11
ENSMUSG00000075594	K230010J24Rik	chr15	+	75839498	75865669	1.52969	0.827609	0.541032	0.108887
ENSMUSG00000075602	Ly6a	chr15	-	74825307	74828064	5.52049	1.3651	0.247279	4.55e-11
ENSMUSG00000075707	Dio3	chr12	+	111517277	111519307	3.37283	2.1198	0.628493	0.00194908
ENSMUSG00000075876	SNORD14	chr9	+	40611665	40611751	36.8372	15.3261	0.416049	0.00428818
ENSMUSG00000075924	SNORD14	chr9	+	40612077	40612163	29.9838	17.2419	0.57504	0.109079
ENSMUSG00000075978	U1	chr3	+	96132347	96132513	Inf	Inf	0.559066	1
ENSMUSG00000076012	mmu-mir-705	chr6	-	85286285	85286367	40.4781	19.3971	0.4792	0.0158115
ENSMUSG00000076036	AC151602.4	chr7	-	52713458	52713567	415.729	215.868	0.519252	8.29e-22
ENSMUSG00000076037	AC123859.4	chr3	-	93237118	93237227	1.18617	0.663148	0.559066	1
ENSMUSG00000076039	AC115005.11	chr16	-	8623255	8623363	2.12693	0.594547	0.279533	0.406855
ENSMUSG00000076118	mmu-mir-669c	chr2	+	10430922	10431031	2.09088	1.16894	0.559066	0.816357
ENSMUSG00000076129	AL672269.15	chr11	-	102520885	102520994	1.04544	0.58447	0.559066	1
ENSMUSG00000076135	AC163389.2	chr1	+	8806218	8806328	1.02801	0.574728	0.559066	1
ENSMUSG00000076145	mmu-mir-679	chr12	+	110953786	110953860	6.42509	2.87364	0.447253	0.56117
ENSMUSG00000076229	AC155261.3	chr18	-	75069805	75069887	1.92753	1.07762	0.559066	1
ENSMUSG00000076238	AC122372.4	chr10	+	92049958	92050052	2.80368	1.56744	0.559066	0.816357
ENSMUSG00000076240	mmu-mir-702	chr5	+	137467302	137467411	3.65904	1.16894	0.319467	0.2335
ENSMUSG00000076255	mmu-mir-92b	chr3	-	89031037	89031120	1.86912	1.04496	0.559066	1
ENSMUSG00000076256	mmu-mir-19b-1	chr14	+	115443526	115443613	3.3341	0.931992	0.279533	0.406855
ENSMUSG00000076271	mmu-mir-697	chr4	+	124408937	124409046	1.04544	0.58447	0.559066	1
ENSMUSG00000076275	mmu-mir-675	chr7	-	149762968	149763052	66.2162	12.1707	0.183803	3.37e-10
ENSMUSG00000076284	AC134452.4	chr16	+	73974685	73974783	3.21255	1.43682	0.447253	0.56117
ENSMUSG00000076291	AC165092.3	chr14	+	20110894	20110982	3.62829	2.02845	0.559066	1
ENSMUSG00000076304	CT573086.9	chr16	-	94390908	94391018	3.08404	0.574728	0.186355	0.132619
ENSMUSG00000076361	mmu-mir-182	chr6	-	30115917	30115992	2.46724	1.37935	0.559066	1
ENSMUSG00000076372	mmu-mir-568	chr16	+	43640767	43640850	1.86912	1.04496	0.559066	1
ENSMUSG00000076392	AC116121.8	chr8	+	59040097	59040206	3.65904	2.33788	0.638933	0.695447
ENSMUSG00000076396	mmu-mir-667	chr12	+	110958215	110958307	4.40578	1.64208	0.372711	0.367839
ENSMUSG00000076444	mmu-mir-761	chr4	+	108690259	108690335	2.37234	1.3263	0.559066	1
ENSMUSG00000076445	AC119211.8	chr7	-	26613650	26613746	1.50441	0.841066	0.559066	1
ENSMUSG00000076450	mmu-mir-804	chr11	-	50171286	50171381	3.42672	1.53261	0.447253	0.56117
ENSMUSG00000076459	mmu-mir-758	chr12	+	110951019	110951100	1.98971	1.11238	0.559066	1
ENSMUSG00000077086	AL772216.15	chr2	+	10435926	10436022	1.04544	0.58447	0.559066	1
ENSMUSG00000077095	AL772216.15	chr2	+	10431210	10431314	1.14224	0.638587	0.559066	1
ENSMUSG00000077148	U6	chr3	-	88901831	88901935	8.65697	5.4448	0.62895	0.596931
ENSMUSG00000077170	SNORA17	chr4	-	56910496	56910629	1.85043	0.689674	0.372711	0.688441
ENSMUSG00000077185	SNORD102	chr5	+	147646409	147646480	19.0917	13.1367	0.688082	0.542681
ENSMUSG00000077222	SNORA66	chr5	+	108334195	108334327	1.88051	1.2616	0.67088	0.876108
ENSMUSG00000077239	SNORD66	chr16	+	20684311	20684386	6.16809	1.37935	0.223627	0.2335
ENSMUSG00000077493	SNORD91	chr11	+	74718925	74719018	3.5861	1.60389	0.447253	0.56117
ENSMUSG00000077569	SNORA58	chr3	-	89814516	89814652	1.79305	1.20292	0.67088	0.876108
ENSMUSG00000077637	SNORD91	chr11	+	74719610	74719701	3.00882	1.68213	0.559066	0.816357
ENSMUSG00000077704	SNORD89	chr1	-	39605589	39605699	4.11206	2.29891	0.559066	0.523421
ENSMUSG00000077797	SNORD19	chr14	-	31829391	31829467	15.4202	10.6104	0.688082	0.542681
ENSMUSG00000077925	mmu-mir-453	chr12	+	110973828	110973910	11.5652	7.54331	0.652244	0.510052
ENSMUSG00000078035	mmu-mir-293	chr7	+	3220343	3220423	83.2692	42.5299	0.510752	0.00256515
ENSMUSG00000078041	mmu-mir-292	chr7	+	3219189	3219271	10.6014	4.31046	0.406594	0.184036
ENSMUSG00000078060	mmu-mir-466l	chr2	+	10437723	10437844	1.30312	0.485686	0.372711	0.688441
ENSMUSG00000078143	Ap1g1	chr8	-	112383883	112392332	15.892	10.3517	0.65138	5.86e-09
ENSMUSG00000078202	Nrarp	chr2	+	25036277	25038850	4.09495	2.06383	0.503994	5.98e-12
ENSMUSG00000078240	AC145591.5	chr18	+	34897020	34897665	2.2808	1.44144	0.631988	0.382216
ENSMUSG00000078281	AC155722.9	chr6	+	112926206	112926377	3.64616	1.01922	0.279533	0.00318258
ENSMUSG00000078485	CAAA01066807.1.1.19125	chr4	-	155595564	155602651	10.9494	7.09057	0.647578	8.91e-20
ENSMUSG00000078489	AL627405.17-202	chr16	-	32985939	33108687	4.56895	2.55435	0.559066	0.816357
ENSMUSG00000078554	RP23-209C6.4	chr4	+	129168433	129169200	1.39479	0.606497	0.434829	0.0813631
ENSMUSG00000078580	AC133494.4-203	chr7	-	134533186	134537133	2.47009	1.00577	0.407181	1.13e-09
ENSMUSG00000078588	Ccdc24	chr4	-	117539128	117544834	9.77694	6.67941	0.68318	4.04e-19
ENSMUSG00000078671	Chd2	chr7	-	80571576	80686632	5.92077	4.1062	0.693525	0.0114511
ENSMUSG00000078851	Hist3h2a	chr11	+	58768186	58770176	10.4531	5.88544	0.563031	7.81e-08
ENSMUSG00000078853	Igtp	chr11	+	58013057	58021093	1.17874	0.691403	0.586561	0.0311089
ENSMUSG00000078908	Mon1b	chr8	+	116159849	116166305	6.98942	3.68873	0.527759	1.45e-34
ENSMUSG00000078937	Cpt1b	chr15	-	89246835	89256294	4.80684	2.98593	0.621185	4.04e-07
ENSMUSG00000078960	Tob2	chr15	-	81688103	81689226	6.68682	4.3048	0.643773	0.00168754
ENSMUSG00000078994	Zfp429	chr13	-	67490262	67500703	1.26951	0.88106	0.694013	0.155676
ENSMUSG00000079000	AL929021.13	chr2	-	153474425	153476022	1.74663	0.948581	0.543093	0.0776409
ENSMUSG00000079012	Serpina3m	chr12	+	105625373	105632467	2.30101	0.729611	0.317082	1.25e-05
ENSMUSG00000079021	AL928700.7	chr2	-	140476651	140497186	3.73301	2.24754	0.602072	0.0304076
ENSMUSG00000079033	Mef2b	chr8	+	72676676	72691387	50.6254	27.1631	0.536552	4.26e-102
ENSMUSG00000079137	AC084821.26	chr1	-	173235214	173235625	3.62829	2.02845	0.559066	1
ENSMUSG00000079442	St6galnac4	chr2	+	32442614	32455218	6.35733	4.03357	0.634475	0.000203881
ENSMUSG00000079560	Hoxa3	chr6	-	52118508	52163066	1.51866	0.631331	0.415716	2.27e-16
ENSMUSG00000079608	Stard6	chr18	+	70632107	70660720	1.32319	0.910461	0.688082	0.542681
ENSMUSG00000079654	AC153909.5	chr6	-	29119231	29129584	2.28736	1.02651	0.448774	2.6e-07
ENSMUSG00000079942	AL627101.25	chr4	-	125747070	125747561	1.61257	1.12692	0.698833	0.738894
ENSMUSG00000080006	AL929001.7	chr2	-	139898732	139899222	1.88339	1.05294	0.559066	0.247626
ENSMUSG00000080058	Jund	chr8	-	73223436	73223979	1.06346	0.489627	0.460408	0.115577
ENSMUSG00000080059	AL607066.23	chr4	-	147195885	147196335	2.46205	1.59378	0.64734	0.524791
ENSMUSG00000080316	4930546H06Rik	chr17	+	17967682	17969397	10.493	5.91732	0.563928	0.00110302
ENSMUSG00000080342	AC132367.3	chr17	+	24731922	24732016	5.60735	3.9186	0.698833	0.738894
ENSMUSG00000080370	SNORA42	chr4	-	56774793	56774913	1.32173	0.492624	0.372711	0.688441
ENSMUSG00000080406	mmu-mir-1188	chr12	+	110850031	110850151	2.20289	0.985249	0.447253	0.56117
ENSMUSG00000080416	AL646096.8-203	chr11	-	88812641	88812728	2.98456	1.11238	0.372711	0.688441
ENSMUSG00000080454	AC155262.2	chr13	+	54679498	54679582	1.81414	1.01423	0.559066	1
ENSMUSG00000080540	SNORA76	chr11	+	106362556	106362691	6.68829	3.32373	0.496948	0.274097
ENSMUSG00000080626	mmu-mir-1192	chr19	+	23223920	23224041	1.73749	0.971372	0.559066	0.816357
ENSMUSG00000080653	mmu-mir-669e	chr2	+	10389121	10389240	1.78785	0.499764	0.279533	0.406855
ENSMUSG00000080665	mmu-mir-1199	chr8	-	86535413	86535532	6.70444	2.49882	0.372711	0.0738967
ENSMUSG00000080716	AL928943.9	chr2	+	53410959	53411405	1.93762	1.2638	0.652244	0.400641
ENSMUSG00000080738	AL772357.9	chr11	+	54937196	54937439	7.15635	2.66725	0.372711	0.00195461
ENSMUSG00000080844	AL806514.8	chr2	-	147468583	147468913	1.68221	0.626977	0.372711	0.0738967
ENSMUSG00000080848	AC133169.3	chr9	-	115949710	115950182	5.42563	2.87364	0.529642	0.299279
ENSMUSG00000080896	AL806520.36	chrX	+	36322993	36323170	71.961	22.9891	0.319467	0.2335
ENSMUSG00000080911	AL837510.5	chr4	+	29053095	29053274	14.8225	6.14826	0.414791	0.000866976
ENSMUSG00000080966	CT010471.11	chr13	-	74156240	74157582	14.2919	9.16161	0.641035	2.64e-09
ENSMUSG00000080979	AL928626.10	chr2	+	82347372	82347901	15.5276	9.84106	0.63378	0.00017581
ENSMUSG00000081051	AC102483.8	chr1	+	97395141	97395805	121.461	79.8321	0.657268	4.09e-09
ENSMUSG00000081076	AL732390.10	chr11	-	32938750	32939781	1.76058	0.882457	0.501232	0.0887588
ENSMUSG00000081094	AC121131.14	chr8	+	19492905	19493623	10.0231	6.89674	0.688082	0.430624
ENSMUSG00000081113	AC161597.7	chr6	-	127232080	127232527	2.66396	1.71846	0.645077	0.342217
ENSMUSG00000081181	AL928904.16	chr2	+	18489752	18489825	2.68178	1.49929	0.559066	1
ENSMUSG00000081226	AC133514.4	chr5	+	7857107	7857847	6.23576	3.94563	0.632742	0.00574338
ENSMUSG00000081249	AL596384.17	chr11	-	96656752	96657139	1.97454	0.841066	0.425955	0.115197
ENSMUSG00000081275	AL928544.5	chr2	+	103679110	103679392	1.32933	0.89182	0.67088	0.619735
ENSMUSG00000081338	AC134542.3	chr6	-	148849489	148849660	1.12147	0.626977	0.559066	0.816357
ENSMUSG00000081344	AL833787.8	chr2	-	172335020	172335191	14.234	7.95778	0.559066	0.65158
ENSMUSG00000081352	AL844191.16	chr4	-	40063848	40064266	44.3823	28.7201	0.647108	1.25e-08
ENSMUSG00000081382	AL663047.15	chr1	+	60957741	60958266	1.7523	0.653101	0.372711	0.0738967
ENSMUSG00000081413	AL845164.5	chr2	+	118833881	118834387	48.5843	30.7047	0.631988	1.36e-06
ENSMUSG00000081434	AL928568.17	chr2	+	152179350	152180302	1.54755	0.679786	0.439266	0.0506451
ENSMUSG00000081487	AL928578.6	chr2	-	80389868	80390553	1.31133	0.488745	0.372711	0.0251485
ENSMUSG00000081552	AL603923.7	chr11	-	73585425	73585622	2.12693	1.48637	0.698833	0.738894
ENSMUSG00000081604	AL662838.12	chr11	-	93898531	93898942	Inf	Inf	0.559066	1
ENSMUSG00000081624	AC164112.2	chr16	+	47074310	47076148	7.84903	3.49497	0.445274	5.71e-06
ENSMUSG00000081677	AL596258.15	chr11	+	102407015	102407336	222.37	148.496	0.66779	5.64e-27
ENSMUSG00000081683	Fzd10	chr5	+	129106718	129109968	6.99693	4.53676	0.648394	5.51e-12
ENSMUSG00000081684	BX649621.5	chrX	+	50251764	50252646	6.02629	2.77455	0.460408	0.115577
ENSMUSG00000081701	AL512582.7	chr2	-	105377249	105377639	2.63051	1.82561	0.694013	0.38688
ENSMUSG00000081705	AL662823.12	chr3	+	36976576	36977273	2.62168	1.81213	0.691209	0.172731
ENSMUSG00000081710	AL627077.14	chr4	-	145593262	145593827	1.40184	0.783721	0.559066	1
ENSMUSG00000081766	AL646096.8-204	chr11	+	88833970	88834316	29.5902	19.5718	0.661431	0.000765369
ENSMUSG00000081793	AL954348.8	chrX	+	106196823	106197635	1.86176	0.588305	0.315994	0.000205101
ENSMUSG00000081883	AC111140.11	chr3	-	32778932	32779530	1.40985	0.788199	0.559066	0.523421
ENSMUSG00000081895	AC136516.3	chr7	-	79793612	79794216	1.02801	0.574728	0.559066	1
ENSMUSG00000081929	AL645861.12	chr11	+	116244063	116244519	1.12488	0.628882	0.559066	0.357473
ENSMUSG00000081979	AC091106.17	chr6	+	52068240	52068890	2.02147	0.869337	0.430051	0.00991788
ENSMUSG00000081996	AL670597.18	chrX	+	72969010	72969465	1.71933	0.841066	0.489183	0.160036
ENSMUSG00000082045	AL591145.25	chr11	+	101985385	101985954	1.54202	0.431046	0.279533	0.406855
ENSMUSG00000082062	AL627328.17	chr4	+	125181531	125182083	2.80368	1.34352	0.4792	0.456609
ENSMUSG00000082122	AL732627.14	chr4	-	8599779	8600729	1.14998	0.701364	0.609891	0.172316
ENSMUSG00000082229	Nap1l2	chrX	-	100379514	100381979	1.34089	0.856738	0.638933	0.0169804
ENSMUSG00000082243	BX005086.9	chr11	-	27407624	27408100	6.00882	3.96644	0.660103	0.0448642
ENSMUSG00000082286	BX572640.9	chr11	+	3025906	3029399	64.6563	19.0637	0.294847	1.18e-112
ENSMUSG00000082296	AL590418.16	chr2	+	162631325	162631658	1.18617	0.663148	0.559066	0.42877
ENSMUSG00000082423	AL662922.10	chrX	-	147927656	147927812	2.63272	1.2616	0.4792	0.456609
ENSMUSG00000082431	AC158402.6	chr1	-	101687005	101687602	116.713	78.8538	0.675623	6.79e-22
ENSMUSG00000082487	AL596258.15	chr11	-	102353752	102353923	1.01952	0.569979	0.559066	0.816357
ENSMUSG00000082509	AC107638.18	chr7	+	108386854	108387792	1.04544	0.626217	0.599	0.225611
ENSMUSG00000082527	AL714024.31	chr5	+	104418388	104418610	2.33096	1.60389	0.688082	0.542681
ENSMUSG00000082624	AL683824.8	chr3	+	109710301	109710785	1.6344	0.953467	0.583374	0.291281
ENSMUSG00000082662	AC107711.13	chr14	-	46332806	46332999	1.20943	0.676151	0.559066	1
ENSMUSG00000082674	AL671872.10	chr4	-	27794295	27794802	12.3362	4.1087	0.333061	1.21e-07
ENSMUSG00000082687	AL589870.30	chr2	-	167360665	167360942	13.0427	8.35508	0.640597	0.0289915
ENSMUSG00000082740	AL844568.13	chr2	-	150295146	150295901	7.1754	4.39725	0.612823	0.00974287
ENSMUSG00000082820	AL592405.7	chr2	-	97789347	97789836	1.68835	0.880971	0.521795	0.222274
ENSMUSG00000082895	AL772249.6	chr2	+	28332685	28333570	2.31303	0.862093	0.372711	0.00543867
ENSMUSG00000082974	AL808140.5	chrX	+	146866045	146866324	9.56188	6.02336	0.629934	0.0529735
ENSMUSG00000083171	AL596136.5	chr11	-	70870667	70871471	1.43053	0.893848	0.624839	0.183581
ENSMUSG00000083281	AL844855.15	chr2	-	19023327	19024725	2.42913	1.51782	0.624839	0.014611
ENSMUSG00000083287	AL844209.6	chr2	-	53553405	53555881	3.89563	2.5409	0.652244	0.510052
ENSMUSG00000083453	AL928693.9	chr2	+	22569030	22569391	1.58665	1.1088	0.698833	0.731796
ENSMUSG00000083483	BX890605.4	chr2	-	130210580	130211086	1.44283	0.403318	0.279533	0.146064
ENSMUSG00000083496	BX842611.2	chr4	+	78973611	78974360	1.21207	0.301168	0.248474	0.0896686
ENSMUSG00000083536	AC119853.9	chr16	+	14067495	14068099	1.53611	0.990911	0.645077	0.342217
ENSMUSG00000083554	BX119970.7	chrX	-	151405749	151409264	4.57763	3.00466	0.656378	4.24e-05
ENSMUSG00000083563	AL928693.9	chr2	-	22443622	22445167	2.04241	1.33759	0.654906	0.0812736
ENSMUSG00000083700	AC134827.4	chr5	+	93624823	93625205	1.34089	0.749646	0.559066	0.297046
ENSMUSG00000083716	AL732452.5	chr2	-	36663308	36663924	6.40085	1.95191	0.304945	0.00244292
ENSMUSG00000083757	BX537301.12	chr4	-	131775960	131776352	1.23982	0.69314	0.559066	0.523421
ENSMUSG00000083768	AL669976.11	chrX	+	71749353	71749741	4.47095	2.44855	0.547657	0.0436053
ENSMUSG00000083815	AL845356.8	chr2	+	37062570	37063593	1.4789	0.8873	0.599974	0.0908507
ENSMUSG00000083841	AL663072.12	chrX	+	153867348	153868258	3.42151	1.72943	0.505457	0.00259839
ENSMUSG00000083856	BX908741.7	chr2	+	104660335	104661518	4.87871	3.11717	0.638933	0.00145457
ENSMUSG00000083900	AL928715.11	chr2	-	11021414	11021891	13.8708	9.07466	0.654227	0.0416221
ENSMUSG00000083944	AL807388.8	chrX	-	78178154	78178287	1.11471	0.415466	0.372711	0.688441
ENSMUSG00000083948	BX890566.8	chrX	-	148978795	148979698	1.12081	0.727675	0.649238	0.262772
ENSMUSG00000083992	AL592222.11	chr11	-	86443929	86444528	242.411	156.769	0.646708	9.83e-47
ENSMUSG00000083998	AL626773.18	chr4	+	144381739	144382563	4.20837	2.38787	0.567411	0.013851
ENSMUSG00000084086	AL672275.14	chrX	-	133638427	133639261	2.19129	1.31583	0.600479	0.0628214
ENSMUSG00000084128	Rbm35b	chr8	-	108654218	108660874	18.8595	12.6098	0.668618	4.99e-22
ENSMUSG00000084238	AL670285.10	chr4	-	140912802	140913006	2.80368	1.56744	0.559066	0.297046
ENSMUSG00000084324	BX119960.5	chrX	-	115000049	115000500	1.56154	1.04761	0.67088	0.545531
ENSMUSG00000084392	AC084109.2	chr5	+	135482446	135482618	1.26395	0.282653	0.223627	0.2335
ENSMUSG00000084403	AL844585.11	chr4	-	53803941	53804328	1.30171	0.671761	0.516061	0.262293
ENSMUSG00000084411	AL732539.6	chr11	-	88246487	88247016	1.21899	0.272598	0.223627	0.0537559
ENSMUSG00000084487	SNORD113	chr12	+	110923171	110923244	2.68178	1.49929	0.559066	1
ENSMUSG00000084516	mmu-mir-1902	chr2	-	104269017	104269097	8.22412	5.74728	0.698833	0.738894
ENSMUSG00000084523	mmu-mir-1903	chr8	+	130883140	130883220	2.05603	1.14946	0.559066	1
ENSMUSG00000084592	mmu-mir-1898	chr15	+	12101246	12101329	1.86912	1.04496	0.559066	1
ENSMUSG00000084601	U6	chr17	+	34096607	34096712	2.12693	1.18909	0.559066	0.816357
ENSMUSG00000084691	SNORD113	chr12	+	110884338	110884412	14.1352	7.18411	0.508242	0.314386
ENSMUSG00000084737	U6	chr16	-	8766261	8766369	3.72212	1.78364	0.4792	0.456609
ENSMUSG00000084751	mmu-mir-1894	chr17	+	36054833	36054914	5.96912	2.22476	0.372711	0.367839

## Sheet: downregulated and bound
List of genes down-regulated in Prep1 KO ES cells (KO/WT ratio <0.7) and bound by Prep1.
Ensembl_Gene_Id	Gene_Name	Chromosome	Strand	start	end	Wt EScells RPKM	Prep1_KO ES cells RPKM	ratio Prep1_KO/Wt	padj
ENSMUSG00000000094	Tbx4	chr11	+	85699923	85729597	1.14149	0.429211	0.376009	1.94e-07
ENSMUSG00000000125	Wnt3	chr11	+	103635463	103679271	6.42326	1.77092	0.275704	3.29e-52
ENSMUSG00000000126	Wnt9a	chr11	+	59120429	59147054	5.15461	3.42371	0.664204	1.36e-14
ENSMUSG00000000317	Bcl6b	chr11	-	70037629	70043241	8.02524	4.45141	0.554676	8.54e-21
ENSMUSG00000000538	Tom1l2	chr11	-	60040215	60166407	4.86659	3.13235	0.643643	3.98e-13
ENSMUSG00000000544	Gpa33	chr1	+	168060368	168096641	36.0542	20.7277	0.574905	2.89e-56
ENSMUSG00000000605	Clcn4-2	chr7	-	7235026	7252222	3.9334	2.56151	0.65122	6.06e-09
ENSMUSG00000000711	Rab5b	chr10	-	128114248	128133324	5.49119	3.78433	0.689164	0.00971943
ENSMUSG00000000738	Spg7	chr8	+	125586841	125603887	30.4251	20.4116	0.67088	4.28e-23
ENSMUSG00000000792	Slc5a5	chr8	-	73406787	73416656	33.1659	13.8886	0.418762	9.79e-117
ENSMUSG00000001134	Uxt	chrX	-	20518847	20539117	3.30433	2.15523	0.652244	0.510052
ENSMUSG00000001504	Irx2	chr13	+	72766244	72771644	3.03293	0.711266	0.234515	8.45e-28
ENSMUSG00000001510	Dlx3	chr11	+	94981402	94986610	5.20633	2.3945	0.459922	1.15e-17
ENSMUSG00000001555	Fkbp10	chr11	+	100277010	100286138	45.0256	31.4075	0.697547	3.87e-34
ENSMUSG00000001672	Marveld3	chr8	-	112471813	112486068	3.50105	2.36723	0.676148	1.2e-05
ENSMUSG00000001700	Gramd3	chr18	+	56559990	56662493	4.0432	1.60044	0.395835	1.82e-15
ENSMUSG00000002147	Stat6	chr10	+	127080041	127098013	10.6569	5.25203	0.492831	1.28e-43
ENSMUSG00000002346	Slc25a42	chr8	-	72708238	72718138	7.33934	2.73545	0.372711	3.46e-70
ENSMUSG00000002393	Nr2f6	chr8	-	73898021	73905805	28.1988	15.9922	0.567124	8.82e-45
ENSMUSG00000002603	Tgfb1	chr7	+	26472020	26490096	29.8941	17.2826	0.578125	2.93e-29
ENSMUSG00000002617	Zfp40	chr17	-	23310835	23330219	1.11835	0.392483	0.350947	1.38e-09
ENSMUSG00000002625	Akap8l	chr17	-	32458369	32487526	26.33	15.0018	0.569762	1.52e-28
ENSMUSG00000002661	Alkbh7	chr17	+	57136761	57138734	29.2804	19.1874	0.655299	6.92e-08
ENSMUSG00000002771	Grin2d	chr7	-	53087252	53122499	1.65479	1.15017	0.695056	0.000886004
ENSMUSG00000002799	Jag2	chr12	-	114146800	114167706	15.4258	7.95396	0.515628	4.83e-45
ENSMUSG00000002910	Arrdc2	chr8	-	73359053	73363433	6.92062	4.62037	0.667623	2.27e-06
ENSMUSG00000003037	Rab8a	chr8	+	74685098	74707803	109.18	75.1278	0.688107	4.89e-40
ENSMUSG00000003070	Efna2	chr10	+	79642226	79652755	11.5799	6.91436	0.597098	4.96e-13
ENSMUSG00000003198	BC011426	chr17	+	56031606	56038007	1.96808	1.0882	0.552923	0.00318541
ENSMUSG00000003282	Plag1	chr4	-	3828142	3865529	1.66006	1.0004	0.60263	0.000720705
ENSMUSG00000003309	Ap1m2	chr9	-	21099900	21116777	75.7618	43.5786	0.575206	4.44e-73
ENSMUSG00000003348	Mobkl2a	chr10	-	80148000	80164565	29.8399	19.8742	0.666028	1.16e-07
ENSMUSG00000003545	Fosb	chr7	-	19888069	19895394	1.13774	0.78659	0.691365	0.0235705
ENSMUSG00000004035	Gstm7	chr3	-	107729251	107734735	1.35622	0.818874	0.603792	0.0857828
ENSMUSG00000004187	Kifc2	chr15	+	76490995	76498625	5.8161	3.56675	0.613255	6.94e-09
ENSMUSG00000004328	Hif3a	chr7	-	17616855	17647776	4.73527	2.55941	0.5405	1.71e-08
ENSMUSG00000004565	Pnpla6	chr8	+	3515383	3544266	28.9211	20.1074	0.695249	2.4e-30
ENSMUSG00000004567	Mcoln1	chr8	+	3500456	3515232	59.3506	41.0995	0.692486	4.7e-34
ENSMUSG00000004933	Matk	chr10	+	80715679	80725730	2.00801	0.719936	0.358532	2.17e-12
ENSMUSG00000005131	4930550C14Rik	chr9	+	53213390	53240908	1.54783	0.951872	0.614973	0.114705
ENSMUSG00000005320	Fgfr4	chr13	+	55254000	55270094	2.16466	1.22349	0.56521	2.18e-05
ENSMUSG00000005373	Mlxipl	chr5	+	135582760	135598912	4.03649	2.34551	0.581077	1.66e-09
ENSMUSG00000005481	Ddx39	chr8	+	86239075	86247247	174.929	118.185	0.675621	7.37e-154
ENSMUSG00000005483	Dnajb1	chr8	+	86132073	86135801	46.0524	31.5166	0.684365	9.43e-37
ENSMUSG00000005699	Pard6a	chr8	+	108225053	108227393	16.4093	11.2726	0.686962	5.6e-18
ENSMUSG00000005958	Ephb3	chr16	+	21204827	21223377	16.6235	11.0435	0.664329	2.59e-49
ENSMUSG00000006235	Epor	chr9	-	21763342	21768020	5.24439	1.78572	0.340501	1.75e-17
ENSMUSG00000006356	Crip2	chr12	+	114378446	114383715	244.893	168.761	0.689121	3.53e-74
ENSMUSG00000006360	Crip1	chr12	+	114390222	114392088	122.581	79.4435	0.64809	2.3e-10
ENSMUSG00000006403	Adamts4	chr1	+	173180551	173190768	1.29209	0.679512	0.525901	7.02e-08
ENSMUSG00000006469	Slc34a3	chr2	-	25084417	25089884	2.82575	1.77726	0.62895	0.00546581
ENSMUSG00000006517	Mvd	chr8	-	124957495	124967322	62.767	32.6762	0.520595	6.58e-78
ENSMUSG00000006519	Cyba	chr8	-	124948671	124956840	160.606	84.1929	0.524221	2.11e-67
ENSMUSG00000006567	Atp7b	chr8	-	23103256	23170777	1.2928	0.780734	0.603911	0.000171742
ENSMUSG00000006587	Snai3	chr8	-	124978105	124984592	37.5177	21.6048	0.575857	9.15e-43
ENSMUSG00000006589	Aprt	chr8	-	125098536	125100807	724.484	439.132	0.606131	9.74e-271
ENSMUSG00000006724	Cyp27b1	chr10	+	126485305	126490061	1.95075	1.0906	0.559066	0.000383477
ENSMUSG00000006731	B4galnt1	chr10	+	126602246	126609385	22.0574	14.0241	0.635801	1.43e-22
ENSMUSG00000007041	Clic1	chr17	+	35186910	35195694	93.6244	59.6656	0.637286	3.33e-34
ENSMUSG00000007207	Stx1a	chr5	+	135499351	135526970	17.2745	11.602	0.671626	1.53e-12
ENSMUSG00000007659	Bcl2l1	chr2	-	152593051	152657418	94.4251	65.3379	0.691955	2.96e-168
ENSMUSG00000007837	Prrg2	chr7	-	52308982	52317022	15.0521	8.57977	0.570005	5.93e-23
ENSMUSG00000007946	Phox2a	chr7	+	108966826	108971680	15.9753	9.60579	0.601292	3.52e-14
ENSMUSG00000007950	Abhd8	chr8	-	73980598	73987556	16.9859	9.05859	0.5333	5.35e-28
ENSMUSG00000008384	Sertad1	chr7	+	28271928	28275335	25.7525	16.1136	0.62571	1.41e-16
ENSMUSG00000008999	Bmp7	chr2	-	172693512	172765822	8.19737	3.90986	0.476966	2.6e-17
ENSMUSG00000009563	Tor2a	chr2	+	32612753	32617764	75.1436	47.108	0.626906	8.52e-53
ENSMUSG00000009647	Ccdc109a	chr10	-	58909731	59079440	6.40448	3.50369	0.547069	4.31e-07
ENSMUSG00000009687	Fxyd5	chr7	-	31817740	31826858	7.57348	5.06343	0.668574	0.046785
ENSMUSG00000010047	Hyal2	chr9	+	107471447	107475107	72.1692	49.6409	0.687841	6.16e-47
ENSMUSG00000010051	Hyal1	chr9	+	107479257	107484041	15.0555	9.73598	0.646671	1.15e-26
ENSMUSG00000010054	Tusc2	chr9	+	107465585	107468439	21.2589	13.0569	0.614186	3.04e-06
ENSMUSG00000010067	Rassf1	chr9	+	107453885	107464594	18.4484	9.54549	0.517416	8.52e-53
ENSMUSG00000010080	Epn3	chr11	-	94350912	94361288	1.55792	1.03096	0.661752	0.0393722
ENSMUSG00000011486	Slc25a41	chr17	-	57172195	57181077	1.33936	0.31528	0.235396	0.000115022
ENSMUSG00000011832	Evi5l	chr8	+	4166566	4208046	2.67632	1.13387	0.423668	2.59e-13
ENSMUSG00000014776	Nol3	chr8	+	107800346	107805839	1.29956	0.591995	0.455536	1.75e-05
ENSMUSG00000014778	Fhod1	chr8	-	107853062	107871853	22.8298	14.3825	0.629987	1.69e-36
ENSMUSG00000014786	Slc9a5	chr8	+	107872157	107893781	10.4754	5.48215	0.523334	1.21e-46
ENSMUSG00000015053	Gata2	chr6	+	88143884	88157024	7.25259	3.89047	0.536425	2.67e-19
ENSMUSG00000015312	Gadd45b	chr10	+	80392835	80394949	39.2282	26.4775	0.674962	1.27e-10
ENSMUSG00000015709	Arnt2	chr7	-	91394790	91558469	2.43912	1.64045	0.672561	4.19e-06
ENSMUSG00000016382	Pls3	chrX	-	73030992	73120521	12.2902	7.90223	0.642969	5.49e-32
ENSMUSG00000016933	Plcg1	chr2	+	160557035	160588238	17.4231	12.1748	0.698777	7.12e-28
ENSMUSG00000017307	Acot8	chr2	-	164618267	164630382	23.3867	15.0185	0.642179	1.19e-15
ENSMUSG00000017485	Top2b	chr14	+	17197692	17263301	6.45144	4.49282	0.696405	1.02e-09
ENSMUSG00000017493	Igfbp4	chr11	+	98902557	98913969	13.6612	7.41789	0.542989	4.29e-43
ENSMUSG00000017667	Zfp334	chr2	-	165199763	165213759	5.0648	3.2103	0.633846	5.59e-14
ENSMUSG00000017670	Elmo2	chr2	-	165114654	165151979	15.6448	9.05495	0.578782	4.03e-92
ENSMUSG00000017679	Ttpal	chr2	+	163428049	163444748	7.27711	4.74395	0.6519	8.08e-09
ENSMUSG00000018126	Baiap2l2	chr15	-	79088624	79115939	2.84233	1.17615	0.413797	4.9e-07
ENSMUSG00000018427	Ypel2	chr11	-	86749926	86807209	1.90076	1.30212	0.685053	0.000320364
ENSMUSG00000018451	6330403K07Rik	chr11	-	70845450	70847015	3.10024	2.09541	0.675886	0.0141565
ENSMUSG00000018648	Dusp14	chr11	-	83861542	83881859	43.0461	28.9647	0.672877	1.44e-63
ENSMUSG00000019158	Tmem160	chr7	+	17038127	17040838	79.1952	35.9737	0.454241	1.42e-53
ENSMUSG00000019301	Hsd17b1	chr11	+	100939724	100941841	1.98271	1.14311	0.576537	0.000619377
ENSMUSG00000019362	D8Ertd738e	chr8	-	86770135	86773660	279.347	188.368	0.674316	2.79e-55
ENSMUSG00000020076	Ddx50	chr10	-	62078539	62109950	6.36692	4.25725	0.668651	8.78e-05
ENSMUSG00000020098	Pcbd1	chr10	+	60552090	60557076	8.66067	4.7238	0.545431	3.56e-05
ENSMUSG00000020099	Unc5b	chr10	-	60225357	60294329	31.6795	21.7567	0.686775	1.13e-61
ENSMUSG00000020160	Meis1	chr11	-	18780432	18918961	2.411	1.08829	0.451383	3.94e-17
ENSMUSG00000020224	1190005P17Rik	chr10	+	119664125	119669127	9.04653	5.97718	0.660715	0.46606
ENSMUSG00000020277	Pfkl	chr10	-	77449691	77472552	95.2886	59.2795	0.622106	1.31e-90
ENSMUSG00000020423	Btg2	chr1	-	135971746	135975697	30.644	18.6811	0.609616	4.05e-58
ENSMUSG00000020601	Trib2	chr12	-	15798532	15823591	2.33367	1.14107	0.488958	5.15e-12
ENSMUSG00000020607	Fam84a	chr12	-	14154404	14158844	1.62714	0.999071	0.614004	0.000407873
ENSMUSG00000020644	Id2	chr12	-	25778665	25780957	26.1685	16.791	0.641649	7.71e-16
ENSMUSG00000020669	Sh3yl1	chr12	+	31596532	31644883	6.98651	4.35231	0.62296	6.99e-06
ENSMUSG00000020818	Mfsd11	chr11	+	116713753	116720814	10.0173	6.92637	0.69144	5.72e-19
ENSMUSG00000020847	Rph3al	chr11	-	75644500	75751240	1.19676	0.732792	0.612311	0.00379896
ENSMUSG00000020900	Myh10	chr11	+	68505416	68630134	36.2499	17.8348	0.491996	1.3e-280
ENSMUSG00000020950	Foxg1	chr12	+	50483679	50485351	1.31208	0.52343	0.398932	3.71e-22
ENSMUSG00000021057	AC120002.24	chr12	+	77425877	77435138	1.08724	0.47441	0.436345	0.00845655
ENSMUSG00000021087	Rtn1	chr12	-	73312738	73510041	3.41024	2.20045	0.645247	0.000122254
ENSMUSG00000021222	Wdr21	chr12	+	84861415	84882938	49.8753	30.6461	0.614455	2.68e-39
ENSMUSG00000021224	Numb	chr12	-	85134983	85262884	13.825	9.09116	0.657587	2.53e-21
ENSMUSG00000021286	Zfyve21	chr12	+	113052380	113066596	20.1736	7.49489	0.37152	2.06e-38
ENSMUSG00000021508	Cxcl14	chr13	-	56390007	56397666	3.73121	2.45134	0.656982	0.00262545
ENSMUSG00000021591	Glrx	chr13	+	75977315	75987599	1.33056	0.690737	0.519133	0.116981
ENSMUSG00000021876	Rnase4	chr14	+	51710751	51725826	4.84368	2.74718	0.567169	5.89e-06
ENSMUSG00000021900	Btd	chr14	+	32454213	32480357	5.40933	3.34892	0.6191	2.85e-06
ENSMUSG00000021909	Tnnc1	chr14	+	32021497	32024915	4.96709	2.81838	0.567411	0.013851
ENSMUSG00000022066	Entpd4	chr14	+	69955207	69984799	7.93518	5.47885	0.690452	5.4e-08
ENSMUSG00000022139	Mbnl2	chr14	+	120674890	120830919	25.7313	16.3244	0.634416	1.86e-28
ENSMUSG00000022176	Rem2	chr14	+	55094936	55099271	2.97666	1.81161	0.608604	0.000857518
ENSMUSG00000022197	Pdzd2	chr15	-	12337035	12669679	1.56007	0.894737	0.573525	2.62e-17
ENSMUSG00000022199	Slc22a17	chr14	-	55525563	55531969	26.7067	14.3798	0.538434	4.3e-80
ENSMUSG00000022453	Naga	chr15	-	82159961	82169256	16.1472	10.6407	0.658981	2.87e-11
ENSMUSG00000022483	Col2a1	chr15	-	97806032	97835088	7.1722	4.09786	0.571354	1.81e-22
ENSMUSG00000022515	Anks3	chr16	-	4941419	4964330	14.1426	8.63754	0.610745	1.88e-14
ENSMUSG00000022558	D330001F17Rik	chr15	+	76210690	76270174	22.8448	15.5615	0.681186	7.25e-45
ENSMUSG00000022562	Oplah	chr15	-	76136916	76158445	3.97716	2.54857	0.640801	3.11e-06
ENSMUSG00000022564	Grina	chr15	+	76077236	76080334	72.5428	49.2221	0.678525	1.83e-40
ENSMUSG00000022580	Rhpn1	chr15	+	75534709	75544838	2.52849	1.59278	0.629934	0.00248695
ENSMUSG00000022610	Mapk12	chr15	-	88961014	88971133	26.3857	14.7514	0.559066	3.05e-24
ENSMUSG00000022641	Bbx	chr16	-	50191956	50432502	8.4618	4.83252	0.571098	6.8e-51
ENSMUSG00000022754	Tmem45a	chr16	-	56805273	56886279	5.36667	2.56028	0.47707	2.13e-09
ENSMUSG00000023008	Fmnl3	chr15	-	99147655	99200880	11.2117	4.74517	0.423234	4.31e-132
ENSMUSG00000023046	Igfbp6	chr15	+	101974792	101979942	5.07244	2.57115	0.506887	1.02e-05
ENSMUSG00000023047	Amhr2	chr15	+	102275797	102285061	4.41238	2.78969	0.632243	0.000470171
ENSMUSG00000023048	Prr13	chr15	+	102289458	102291019	101.824	53.7871	0.528237	4.21e-37
ENSMUSG00000023153	Tmem52	chr4	+	154843222	154844524	1.15707	0.44784	0.387046	0.0358342
ENSMUSG00000023795	D030013I16Rik	chr17	-	3076577	3082496	2.07406	0.604977	0.291687	9.54e-05
ENSMUSG00000023911	Flywch2	chr17	-	23913882	23923048	48.2694	27.5473	0.570699	1.83e-20
ENSMUSG00000023960	Enpp5	chr17	+	44215761	44223516	3.95871	1.1811	0.298355	2.95e-33
ENSMUSG00000023972	Ptk7	chr17	-	46701399	46766453	68.3127	45.2812	0.662852	1.47e-100
ENSMUSG00000024136	Dnase1l2	chr17	-	24577025	24579145	1.30933	0.604698	0.461837	0.000163503
ENSMUSG00000024164	C3	chr17	-	57343396	57367559	1.70372	0.775684	0.455288	6.91e-08
ENSMUSG00000024197	M6prbp1	chr17	-	56418384	56429934	44.8721	31.2355	0.696101	6.03e-28
ENSMUSG00000024212	Mllt1	chr17	-	57032034	57074836	29.0706	18.9023	0.650223	7.05e-44
ENSMUSG00000024247	AW548124	chr17	+	83614622	83624409	13.2828	7.49009	0.563892	6.08e-21
ENSMUSG00000024266	Adad2	chr8	+	122136646	122140826	8.98433	5.43336	0.604759	4.57e-09
ENSMUSG00000024558	Mapk4	chr18	-	74088139	74224046	12.8853	8.85119	0.686919	1.65e-23
ENSMUSG00000024646	Cyb5	chr18	+	85020729	85049793	94.0807	55.2127	0.586865	1.47e-36
ENSMUSG00000024687	Osbp	chr19	+	12040333	12068595	9.95721	6.319	0.634616	5.24e-10
ENSMUSG00000024793	Tnfrsf25	chr4	+	151490042	151494228	1.13051	0.657314	0.581429	0.0646827
ENSMUSG00000024892	Pcx	chr19	+	4510471	4621752	6.30365	4.32941	0.68681	1.27e-09
ENSMUSG00000024906	Mus81	chr19	-	5482344	5488016	12.7063	8.72438	0.68662	9.84e-06
ENSMUSG00000024921	Smarca2	chr19	+	26679649	26852810	1.00985	0.546193	0.540864	7.46e-07
ENSMUSG00000024959	Bad	chr19	+	7016350	7026388	19.0956	8.15744	0.427188	1.15e-33
ENSMUSG00000025219	Fgf8	chr19	-	45811287	45817364	6.5615	1.64574	0.250818	5.32e-47
ENSMUSG00000025224	Gbf1	chr19	+	46227047	46360999	22.1906	15.0247	0.677073	3.29e-44
ENSMUSG00000025232	Hexa	chr9	+	59387473	59412912	62.6818	40.4427	0.645207	8.21e-37
ENSMUSG00000025408	Ddit3	chr10	+	126727829	126733344	73.5069	31.2687	0.425384	4.66e-77
ENSMUSG00000025473	Adam8	chr7	-	147164830	147178461	5.42338	3.05143	0.562643	1.38e-12
ENSMUSG00000025504	Eps8l2	chr7	+	148524778	148548919	26.3384	17.1905	0.652678	2.14e-26
ENSMUSG00000025607	Copg2	chr6	-	30697553	30846739	10.4048	7.00621	0.673367	5.4e-16
ENSMUSG00000025730	Rab40c	chr17	-	26019058	26056659	21.6162	14.774	0.683472	1.43e-18
ENSMUSG00000025735	Rhbdl1	chr17	-	25971413	25974102	4.98618	2.53687	0.50878	4.26e-07
ENSMUSG00000025738	Fbxl16	chr17	+	25946029	25958189	14.359	9.46937	0.659475	5.21e-20
ENSMUSG00000025809	Itgb1	chr8	+	131209553	131257100	72.3186	43.8493	0.606335	1.69e-160
ENSMUSG00000025856	Pdgfa	chr5	-	139451967	139470991	60.3617	37.6469	0.623689	3.8e-74
ENSMUSG00000026207	Speg	chr1	+	75371871	75428895	4.38587	2.99002	0.681739	2.91e-21
ENSMUSG00000026807	1190002A17Rik	chr2	+	28555683	28668685	1.25533	0.796653	0.634616	0.165186
ENSMUSG00000026825	Dnm1	chr2	-	32163990	32208849	6.07886	3.3829	0.556502	1.44e-34
ENSMUSG00000026853	Crat	chr2	-	30255990	30271291	5.44468	3.79892	0.697731	2.6e-13
ENSMUSG00000026942	Traf2	chr2	-	25373501	25402460	9.75192	4.6147	0.47321	1.44e-22
ENSMUSG00000027199	Gatm	chr2	-	122420202	122437039	3.23989	2.06352	0.636911	0.00195122
ENSMUSG00000027210	Meis2	chr2	-	115688799	115891575	2.00062	1.28152	0.640563	9.7e-12
ENSMUSG00000027239	Mdk	chr2	-	91769961	91771845	449.214	298.181	0.663784	7.12e-255
ENSMUSG00000027669	Gnb4	chr3	-	32479253	32515507	2.29334	1.44731	0.631093	0.00118936
ENSMUSG00000027746	Ufm1	chr3	-	53659133	53667752	2.48379	1.62004	0.652244	0.205485
ENSMUSG00000028023	Pitx2	chr3	+	128902795	128921985	10.8122	6.69717	0.61941	2.37e-12
ENSMUSG00000028035	Dnajb4	chr3	-	151841474	151873243	1.61986	1.0585	0.653454	0.00418972
ENSMUSG00000028042	Zbtb7b	chr3	-	89181565	89197284	15.3678	10.5677	0.687647	1.94e-47
ENSMUSG00000028246	6230409E13Rik	chr4	+	21858475	21921293	2.40171	1.42274	0.592388	0.000358738
ENSMUSG00000028266	Lmo4	chr3	-	143851493	143865281	52.7531	30.0951	0.570489	9.24e-126
ENSMUSG00000028289	Epha7	chr4	+	28740280	28894649	2.21074	1.21941	0.551584	1.31e-14
ENSMUSG00000028456	Unc13b	chr4	+	43071824	43178994	2.91988	1.51611	0.519236	3.14e-37
ENSMUSG00000028466	Creb3	chr4	+	43575203	43579932	27.2442	17.1809	0.630627	7.49e-18
ENSMUSG00000028483	Snapc3	chr4	+	83063627	83107750	20.4002	11.773	0.577101	2e-27
ENSMUSG00000028680	Plk3	chr4	-	116801259	116806549	70.8912	48.7953	0.688312	1.59e-44
ENSMUSG00000028755	Cda	chr4	-	137894338	137899564	2.51027	1.37477	0.547657	0.0436053
ENSMUSG00000028776	Tinagl	chr4	-	129841697	129852046	26.0521	17.8347	0.68458	6.35e-30
ENSMUSG00000028792	Ak2	chr4	+	128669201	128679501	88.9835	52.9295	0.594823	2.04e-49
ENSMUSG00000028803	Npal3	chr4	-	135001334	135050421	4.28482	2.95493	0.689627	1.36e-08
ENSMUSG00000028860	Sytl1	chr4	-	132809004	132819028	11.142	6.91462	0.62059	1.97e-08
ENSMUSG00000028865	Cd164l2	chr4	+	132768045	132777685	5.19806	2.60859	0.501839	1.59e-09
ENSMUSG00000028906	Epb4.1	chr4	-	131479327	131631207	11.8608	7.89306	0.665475	2.07e-82
ENSMUSG00000028923	Necap2	chr4	-	140622426	140634272	36.044	24.4082	0.677179	1.98e-22
ENSMUSG00000028957	Per3	chr4	-	150377760	150418774	2.2156	1.50991	0.68149	0.000351507
ENSMUSG00000028995	Drctnnb1a	chr5	-	23421094	23536130	1.71487	1.0422	0.607745	3.45e-08
ENSMUSG00000029029	Wdr8	chr4	+	153516480	153530925	19.3881	13.2258	0.682159	1.93e-13
ENSMUSG00000029074	Ttll10	chr4	-	155408948	155424926	1.14515	0.720245	0.62895	0.00131269
ENSMUSG00000029151	Slc30a3	chr5	-	31388478	31395988	15.777	9.15281	0.580137	5.88e-19
ENSMUSG00000029401	Rilpl2	chr5	-	124913273	124928375	6.91392	4.1697	0.603087	6.31e-06
ENSMUSG00000029552	Tes	chr6	+	17015148	17055823	16.951	11.7828	0.695113	2.4e-18
ENSMUSG00000029646	Cdx2	chr5	-	148112380	148118846	2.89081	0.639547	0.221235	9e-21
ENSMUSG00000029650	Slc46a3	chr5	-	148690012	148706391	1.3838	0.839603	0.606739	0.00265482
ENSMUSG00000029816	Gpnmb	chr6	+	48986516	49008181	6.99637	3.27103	0.467532	1.17e-16
ENSMUSG00000030035	Wbp1	chr6	-	83069037	83071553	26.7532	14.0566	0.525419	7.35e-27
ENSMUSG00000030055	Rab43	chr6	-	87738846	87761772	3.62336	2.35967	0.651239	1.75e-10
ENSMUSG00000030123	Plxnd1	chr6	-	115904828	115945023	1.75662	1.04281	0.593648	6.04e-09
ENSMUSG00000030337	Vamp1	chr6	+	125165598	125191267	2.29605	1.31053	0.570775	5.23e-10
ENSMUSG00000030406	Gipr	chr7	-	19742473	19751476	1.28969	0.846418	0.656295	0.190502
ENSMUSG00000030409	Dmpk	chr7	+	19669197	19679170	12.922	8.61129	0.666407	2.46e-31
ENSMUSG00000030533	Unc45a	chr7	-	87470177	87485891	28.0553	18.2944	0.652083	5.74e-44
ENSMUSG00000030555	Ttc23	chr7	+	74792295	74871460	6.03334	2.70968	0.449117	1.11e-26
ENSMUSG00000030672	Mylpf	chr7	+	134355121	134357812	288.882	199.003	0.688873	3.41e-45
ENSMUSG00000030680	2900092E17Rik	chr7	-	134144995	134159998	40.8599	28.4723	0.696827	3.91e-19
ENSMUSG00000030827	Fgf21	chr7	-	52869276	52870860	2.77217	1.63593	0.590126	0.0251884
ENSMUSG00000031144	Syp	chrX	+	7215596	7230382	7.05955	3.54344	0.501936	5.43e-38
ENSMUSG00000031245	Nsbp1	chrX	-	106199872	106208743	4.87818	2.25521	0.462305	2.17e-09
ENSMUSG00000031504	Rab20	chr8	-	11453391	11478638	1.23728	0.486769	0.393417	0.000461896
ENSMUSG00000031539	Ap3m2	chr8	-	23897825	23916126	2.76057	1.84966	0.670026	0.000233129
ENSMUSG00000031568	Rwdd4a	chr8	+	48619017	48638179	42.8695	23.5376	0.549053	9.77e-19
ENSMUSG00000031570	Ppapdc1b	chr8	+	26830532	26835359	29.0361	15.8296	0.54517	1.66e-29
ENSMUSG00000031627	Irf2	chr8	+	47825098	47932812	3.24797	2.10705	0.648728	0.000464142
ENSMUSG00000031667	Aktip	chr8	-	93635939	93655050	16.6119	9.93325	0.597958	3.95e-29
ENSMUSG00000031668	Eif2ak3	chr6	+	70794508	70855239	4.85178	2.73605	0.563928	5.28e-15
ENSMUSG00000031681	Smad1	chr8	-	81862293	81923417	10.7923	7.01609	0.650103	4.95e-31
ENSMUSG00000031706	Rfx1	chr8	+	86590734	86620891	26.3027	17.9968	0.684218	1.01e-32
ENSMUSG00000031708	1600014K23Rik	chr8	-	86095598	86118328	421.937	250.247	0.593092	5.38e-147
ENSMUSG00000031709	Tbc1d9	chr8	+	85689250	85796838	8.88726	6.14511	0.691452	2.64e-14
ENSMUSG00000031714	Gab1	chr8	-	83288332	83404378	135.839	12.0101	0.0884143	0
ENSMUSG00000031734	Irx3	chr8	-	94322427	94325553	1.26497	0.577717	0.456702	7.89e-07
ENSMUSG00000031762	Mt2	chr8	+	96696517	96697467	8790.05	5599.71	0.637051	0
ENSMUSG00000031765	Mt1	chr8	+	96702988	96704225	6122.63	3795	0.619831	0
ENSMUSG00000031770	Herpud1	chr8	+	96910337	96919277	30.3582	20.6996	0.681845	1.7e-18
ENSMUSG00000031812	Map1lc3b	chr8	+	124114367	124121947	54.8728	33.6418	0.613087	7.71e-34
ENSMUSG00000031823	Zdhhc7	chr8	-	122604994	122625382	11.3259	7.38724	0.652244	1.33e-13
ENSMUSG00000031838	Ifi30	chr8	-	73286672	73290562	179.639	112.97	0.62887	1.42e-61
ENSMUSG00000031840	Rab3a	chr8	+	73278577	73282576	4.98978	2.95767	0.592745	4.2e-13
ENSMUSG00000031887	Tradd	chr8	-	107782185	107788509	7.36744	4.66967	0.633825	1.65e-06
ENSMUSG00000032101	Ddx25	chr9	-	35349432	35366055	7.33019	4.96432	0.677243	0.00069779
ENSMUSG00000032121	1810021J13Rik	chr9	+	37015917	37030795	3.48767	2.23465	0.640728	0.0278446
ENSMUSG00000032306	Mpi	chr9	-	57392062	57400570	26.1394	12.8489	0.491551	6.08e-42
ENSMUSG00000032316	Clk3	chr9	-	57598517	57613667	47.2817	30.9654	0.654913	6.09e-34
ENSMUSG00000032323	Cyp11a1	chr9	+	57862819	57874827	1.46638	0.91089	0.621185	0.0469241
ENSMUSG00000032446	Eomes	chr9	+	118387329	118394484	4.42022	2.22941	0.504367	3.09e-27
ENSMUSG00000032577	Mapkapk3	chr9	-	107157257	107192208	44.2739	27.866	0.629401	2.87e-110
ENSMUSG00000032741	Tpcn1	chr5	-	120984168	121038622	12.3176	3.1207	0.253353	1.92e-127
ENSMUSG00000033124	Atg9a	chr1	-	75177439	75188497	16.5173	10.3653	0.627543	4.39e-31
ENSMUSG00000033213	AA467197	chr2	+	122462721	122466465	4.17323	2.18419	0.523381	5.5e-05
ENSMUSG00000033249	Hsf4	chr8	+	107793700	107799745	4.04762	1.3172	0.325427	1.1e-10
ENSMUSG00000033313	Fbxl8	chr8	+	107788547	107793226	2.84152	1.25469	0.441556	9.86e-08
ENSMUSG00000033350	Chst2	chr9	-	95301347	95307689	2.054	0.459329	0.223627	5.6e-15
ENSMUSG00000033597	Caskin1	chr17	+	24625727	24645850	1.35907	0.733834	0.539953	2.38e-07
ENSMUSG00000033882	AC158935.4	chr3	-	82641154	82680405	1.23172	0.397278	0.322538	0.000110485
ENSMUSG00000034105	4632415K11Rik	chr8	-	122284486	122302316	6.38664	3.29903	0.516552	1.58e-17
ENSMUSG00000034109	Golim4	chr3	-	75680104	75760871	2.60244	1.42707	0.548356	8.59e-15
ENSMUSG00000034189	Hsdl1	chr8	-	122085878	122099100	13.4094	8.01558	0.597761	8.75e-27
ENSMUSG00000034435	Tmem30b	chr12	-	74644100	74647382	11.2757	6.98534	0.619506	1.74e-07
ENSMUSG00000034471	Caskin2	chr11	-	115660496	115674944	13.8603	7.77222	0.560754	2.68e-76
ENSMUSG00000034573	Ptpn13	chr5	+	103854210	104027378	4.23035	2.86709	0.677743	1.4e-10
ENSMUSG00000034664	Itga2b	chr11	-	102314610	102331197	1.12812	0.515213	0.456702	0.000856179
ENSMUSG00000034685	BC025575	chr11	-	102298294	102308996	3.40513	2.35087	0.690391	0.000332211
ENSMUSG00000034686	Prr7	chr13	+	55565627	55574516	11.585	5.47126	0.472271	1.17e-17
ENSMUSG00000034765	Dusp5	chr19	+	53603598	53616921	50.0849	30.5909	0.610781	9.98e-36
ENSMUSG00000034771	Tle2	chr10	+	81037305	81053211	1.48955	1.00309	0.673421	0.0441653
ENSMUSG00000034796	Cpne7	chr8	+	125641273	125659080	2.12821	1.08544	0.510025	0.000176599
ENSMUSG00000034818	Brunol5	chr10	-	80921971	80945454	15.4344	10.1784	0.659464	2.16e-78
ENSMUSG00000034881	Tbxa2r	chr10	+	80791476	80797916	1.56783	0.855145	0.545431	0.005643
ENSMUSG00000034891	Sncb	chr13	-	54860220	54867956	2.58706	1.44634	0.559066	0.0126465
ENSMUSG00000034892	Rps29	chr12	-	70258708	70260173	Inf	Inf	0.609544	3.27e-12
ENSMUSG00000034936	Arl4d	chr11	+	101526854	101529146	5.95252	3.45111	0.579773	3.07e-06
ENSMUSG00000034949	9130206N08Rik	chr10	+	80695899	80700298	1.28807	0.503136	0.390614	1.33e-13
ENSMUSG00000034958	Atcay	chr10	-	80667252	80693530	1.37158	0.935954	0.68239	0.0152694
ENSMUSG00000035172	Plekhh3	chr11	-	101023992	101032665	4.4849	1.95256	0.435362	1.47e-27
ENSMUSG00000035242	Oaz1	chr10	+	80289400	80292035	13.9655	9.1089	0.652244	0.163722
ENSMUSG00000035354	Uvrag	chr7	-	106035252	106289654	7.30914	3.09995	0.424119	1.07e-31
ENSMUSG00000035506	Slc12a8	chr16	+	33517413	33663494	5.27411	3.00975	0.570665	8.72e-24
ENSMUSG00000035671	Zswim4	chr8	-	86734576	86760954	30.5967	16.4307	0.537009	2.22e-76
ENSMUSG00000035711	Dok3	chr13	-	55624595	55629899	1.28502	0.824842	0.641891	0.106528
ENSMUSG00000036030	Prtg	chr9	+	72655080	72765098	18.6506	11.6911	0.62685	3.47e-50
ENSMUSG00000036052	Dnajb5	chr4	+	42962685	42972297	14.6899	9.93946	0.676618	1.93e-36
ENSMUSG00000036091	Hyal3	chr9	+	107483148	107489163	1.41749	0.883037	0.62296	0.0502749
ENSMUSG00000036181	Hist1h1c	chr13	+	23830675	23832235	9.94565	6.58257	0.661854	4.73e-07
ENSMUSG00000036278	Macrod1	chr19	+	7131257	7272551	3.74973	2.49677	0.665854	0.0441653
ENSMUSG00000036826	Tmem149	chr7	+	31350445	31352981	10.2077	7.09851	0.69541	2.51e-11
ENSMUSG00000036845	Lin37	chr7	-	31340459	31344665	15.9725	10.9246	0.683964	1.29e-07
ENSMUSG00000036882	Snx26	chr7	-	31307244	31319199	4.78361	3.07471	0.642759	9.46e-09
ENSMUSG00000036894	Rap2b	chr3	+	61168428	61172625	24.6456	15.8158	0.641729	1.38e-53
ENSMUSG00000036898	Zfp157	chr5	+	138882695	138901922	3.75607	2.23678	0.59551	7.72e-16
ENSMUSG00000036964	Trim17	chr11	+	58768186	58786600	1.91447	1.04307	0.544836	1.74e-08
ENSMUSG00000037003	Tenc1	chr15	+	101930908	101946822	8.294	5.43884	0.655756	5.19e-14
ENSMUSG00000037032	Apbb1	chr7	-	112706999	112722916	8.55047	5.78378	0.676428	1.45e-07
ENSMUSG00000037049	Smpd1	chr7	+	112702873	112706902	13.6935	6.39087	0.46671	4.13e-37
ENSMUSG00000037104	Socs5	chr17	+	87507018	87536923	7.54653	4.72302	0.625853	4.12e-19
ENSMUSG00000037235	Mxd4	chr5	-	34516535	34530359	4.30578	2.51394	0.583853	2.05e-05
ENSMUSG00000037266	D4Wsu53e	chr4	+	134479506	134483586	55.0649	38.3759	0.696921	1.98e-60
ENSMUSG00000037306	Man1c1	chr4	-	134117604	134260205	5.16613	3.46865	0.671421	1.2e-11
ENSMUSG00000037353	Letmd1	chr15	+	100299464	100309683	10.2433	6.30025	0.615059	7.42e-13
ENSMUSG00000037363	Letm2	chr8	-	26688963	26707959	2.93433	1.00438	0.342286	1.06e-10
ENSMUSG00000037570	Mcrs1	chr15	-	99073248	99082392	11.3675	7.73673	0.680603	0.0257518
ENSMUSG00000037656	Slc20a2	chr8	+	23587171	23680079	76.676	52.3268	0.68244	3.11e-92
ENSMUSG00000037664	Cdkn1c	chr7	-	150644254	150646955	35.8268	17.5259	0.489183	1.4e-69
ENSMUSG00000037887	Dusp8	chr7	-	149265394	149281177	4.3157	2.83578	0.657085	3.09e-05
ENSMUSG00000037949	Ano10	chr9	-	122084996	122203492	9.14948	3.19386	0.349076	3.52e-41
ENSMUSG00000037990	Sh3rf3	chr10	+	58276106	58601661	1.33803	0.539574	0.403261	1.38e-13
ENSMUSG00000038000	Acd	chr8	-	108222057	108224984	56.7872	38.844	0.684028	1.5e-27
ENSMUSG00000038009	Dnajc22	chr15	+	98923600	98931348	3.20665	2.1091	0.657725	0.00795031
ENSMUSG00000038102	D030016E14Rik	chr8	-	48575468	48618821	18.1361	9.94677	0.548453	2.22e-70
ENSMUSG00000038194	Lhb	chr7	+	52673722	52677215	1.19537	0.623736	0.521795	0.222274
ENSMUSG00000038213	Tapbpl	chr6	-	125173950	125181878	2.42346	1.2019	0.495946	3.48e-05
ENSMUSG00000038217	2010305C02Rik	chr11	+	75275216	75283165	3.18972	1.72856	0.541917	1.8e-05
ENSMUSG00000038295	Atg9b	chr5	-	23889998	23897961	25.8894	13.2431	0.511526	4.23e-88
ENSMUSG00000038296	Galntl4	chr7	-	118615174	118923491	1.22319	0.168159	0.137475	9.65e-19
ENSMUSG00000038352	Arl5c	chr11	-	97850891	97857495	3.29866	1.6442	0.498445	1.23e-06
ENSMUSG00000038370	Pcp4l1	chr1	-	173103392	173126399	1.89266	0.574932	0.30377	1.71e-14
ENSMUSG00000038871	Bpgm	chr6	+	34426206	34455613	12.0484	6.98799	0.579994	1.54e-13
ENSMUSG00000038894	Irs2	chr8	-	10986979	11008458	46.4695	24.314	0.523224	6.2e-182
ENSMUSG00000038910	Plcl2	chr17	+	50648871	50827818	2.4997	1.58807	0.635303	4.85e-06
ENSMUSG00000039154	Shd	chr17	+	56109889	56116040	3.06089	1.55306	0.507388	9.58e-05
ENSMUSG00000039457	Ppl	chr16	-	5086383	5132574	6.25731	3.17237	0.506986	1.33e-35
ENSMUSG00000039474	Wfs1	chr5	-	37357342	37380221	10.6733	6.00522	0.56264	4.02e-28
ENSMUSG00000039478	2900075B16Rik	chr8	+	41392811	41470016	1.49612	0.912469	0.609891	0.135256
ENSMUSG00000039741	Bahcc1	chr11	+	120094260	120153610	8.03476	5.24111	0.652304	4.09e-47
ENSMUSG00000039873	Neurl2	chr2	-	164656231	164658956	5.97892	4.00359	0.669616	0.00338504
ENSMUSG00000040212	Emp3	chr7	-	53173392	53176219	45.5064	23.5201	0.516853	7.9e-18
ENSMUSG00000040276	Pacsin1	chr17	+	27792453	27845604	4.46248	2.64874	0.593557	1.72e-15
ENSMUSG00000040495	Chrm4	chr2	+	91762345	91769986	3.71719	1.66709	0.448482	8.59e-09
ENSMUSG00000040591	1110051M20Rik	chr2	-	91115224	91284779	12.9143	8.7062	0.67415	3.14e-12
ENSMUSG00000040734	Ppp1r13l	chr7	+	19945097	19946665	29.1243	18.1596	0.623519	2.39e-42
ENSMUSG00000040841	Six5	chr7	+	19679892	19683694	2.82961	1.78606	0.631204	4.88e-05
ENSMUSG00000040852	Plekhh2	chr17	+	84911234	85021482	3.15708	1.43387	0.454178	8.12e-24
ENSMUSG00000041117	AC148976.3	chr7	+	17578056	17582864	2.55972	0.877096	0.342654	3e-09
ENSMUSG00000041120	Nbl1	chr4	-	138638198	138648908	9.95044	6.72421	0.67577	3.58e-07
ENSMUSG00000041124	8430410K20Rik	chr9	+	4376611	4386861	11.4563	7.52749	0.657059	5.38e-15
ENSMUSG00000041189	Chrnb1	chr11	-	69597537	69609445	15.8844	10.7197	0.674858	7.26e-11
ENSMUSG00000041594	Tmtc4	chr14	-	123318192	123382505	3.59186	2.10503	0.586056	2.61e-07
ENSMUSG00000041688	Amot	chrX	-	141880967	141922182	13.3917	8.93594	0.667273	2.38e-39
ENSMUSG00000042198	Chchd7	chr4	+	3866034	3870675	16.8298	8.88625	0.528007	1.97e-36
ENSMUSG00000042331	Specc1	chr11	+	61770280	61955228	12.8567	8.35685	0.649998	2.33e-40
ENSMUSG00000042510	AA986860	chr1	+	132628552	132641198	7.31244	3.1192	0.42656	3.4e-30
ENSMUSG00000042524	Unc84b	chr15	-	79554499	79572964	7.59583	4.11064	0.541171	1.08e-22
ENSMUSG00000042724	Map3k9	chr12	-	82815936	82882157	19.2561	12.7003	0.659546	5.01e-31
ENSMUSG00000042766	Trim46	chr3	-	89038098	89049819	11.5714	6.15503	0.531918	5.3e-69
ENSMUSG00000042821	Snai1	chr2	+	167363694	167368314	11.5089	6.87757	0.597587	6.36e-12
ENSMUSG00000042851	Zc3h6	chr2	+	128793137	128844299	1.12411	0.729814	0.649238	0.0117929
ENSMUSG00000042870	AL603864.8	chr8	+	77557584	77594020	16.7052	5.74728	0.344041	0.0821239
ENSMUSG00000043251	Exoc3l	chr8	-	107813823	107819998	16.3556	8.34748	0.510375	7.9e-32
ENSMUSG00000043614	Vps37d	chr5	-	135548769	135554136	4.94766	2.74302	0.554408	4.01e-07
ENSMUSG00000043664	BC033932	chr8	-	74078201	74082770	1.16694	0.621328	0.532444	0.0357605
ENSMUSG00000043670	Diras1	chr10	-	80482333	80488154	2.14609	1.36424	0.63569	0.000386825
ENSMUSG00000043671	Dpy19l3	chr7	-	36470183	36539473	5.11532	3.15564	0.616901	4.45e-11
ENSMUSG00000043687	1190005I06Rik	chr8	-	123132501	123158392	22.8001	11.9441	0.523861	5.57e-13
ENSMUSG00000043822	Adamtsl5	chr10	-	79801854	79802830	9.30938	5.75262	0.617938	1.2e-24
ENSMUSG00000043831	Lysmd4	chr7	+	74367493	74373342	3.02183	2.08691	0.690611	0.00059979
ENSMUSG00000043993	2900052L18Rik	chr11	-	120091115	120092899	7.86857	4.05691	0.515583	3.7e-12
ENSMUSG00000044287	Nrn1l	chr8	+	108417466	108418923	5.76362	1.4698	0.255013	6.54e-17
ENSMUSG00000044317	Gpr4	chr7	+	19797886	19809525	8.29323	5.57267	0.671955	3.06e-17
ENSMUSG00000044362	Ccdc89	chr7	+	97574821	97577170	1.09533	0.459272	0.4193	0.0223095
ENSMUSG00000044551	9930012K11Rik	chr14	-	70554211	70559309	4.80528	3.23698	0.673629	0.000439731
ENSMUSG00000044786	Zfp36	chr7	-	29161802	29164274	52.1046	31.0664	0.596232	1.56e-59
ENSMUSG00000044854	1700056E22Rik	chr1	-	185856910	185857453	1.59176	0.333713	0.20965	0.00753338
ENSMUSG00000045007	Tubg2	chr11	+	101017220	101023101	2.51906	1.36808	0.543093	0.00841899
ENSMUSG00000045038	Prkce	chr17	+	86567124	87057259	2.68583	1.60967	0.599319	1.24e-08
ENSMUSG00000045114	AC122863.4	chr7	-	134160284	134164603	5.71253	3.75965	0.658141	0.00395583
ENSMUSG00000045410	Akr1e1	chr13	-	4590002	4608420	7.67268	3.22239	0.419982	7.61e-11
ENSMUSG00000045545	Krt14	chr11	-	100064475	100068862	1.14002	0.234811	0.205972	4.31e-05
ENSMUSG00000045730	Adrb2	chr18	-	62337470	62339613	2.8362	1.8856	0.664836	0.0220482
ENSMUSG00000045795	Whdc1	chr7	+	88716177	88741722	9.11343	6.19156	0.679389	3.11e-11
ENSMUSG00000045822	Zswim3	chr2	+	164630597	164647630	12.2035	7.48494	0.613345	3.95e-20
ENSMUSG00000045996	Polr2k	chr15	+	36103771	36106767	14.9383	9.69854	0.649238	0.262772
ENSMUSG00000046317	BC107364	chr3	-	96237710	96256229	2.34147	1.15943	0.495173	8.11e-06
ENSMUSG00000046337	BC050210	chr1	-	36619538	36740028	21.1434	14.7175	0.69608	6.61e-15
ENSMUSG00000046556	Zfp319	chr8	-	97850036	97855850	8.16928	4.58057	0.560706	1.07e-26
ENSMUSG00000046694	4732473B16Rik	chr4	+	133036046	133043853	13.6959	5.73675	0.418867	1.51e-48
ENSMUSG00000047040	Atad4	chr11	+	96789417	96790806	2.57971	1.53962	0.596817	2.89e-07
ENSMUSG00000047182	Irs3	chr5	-	138084259	138086942	1.90254	1.10989	0.583374	0.000645737
ENSMUSG00000047501	Cldn4	chr5	-	135420995	135422804	451.498	303.196	0.671535	2.88e-113
ENSMUSG00000047591	Mafa	chr15	-	75577272	75578352	4.70092	1.64049	0.348971	4.31e-11
ENSMUSG00000047777	Phf13	chr4	-	151363741	151370367	35.0687	23.2491	0.662958	4.03e-23
ENSMUSG00000048200	Efcab4a	chr7	+	148646992	148652512	6.64042	3.13771	0.472516	2.81e-10
ENSMUSG00000048310	Pskh1	chr8	+	108424340	108455678	35.5206	24.7682	0.697292	1.23e-21
ENSMUSG00000048458	6530418L21Rik	chr3	+	105507516	105523760	3.41796	2.22935	0.652244	2.65e-09
ENSMUSG00000048756	Foxo3	chr10	-	41901646	41996558	20.4555	13.639	0.666764	7.9e-77
ENSMUSG00000049091	Sephs2	chr7	-	134416074	134417433	46.673	25.5269	0.546931	1e-54
ENSMUSG00000049281	Scn3b	chr9	+	40076800	40099202	3.35335	2.26463	0.675332	1.68e-06
ENSMUSG00000049288	Lix1l	chr3	+	96405055	96429275	2.67854	0.457564	0.170826	1.73e-10
ENSMUSG00000049624	Slc17a5	chr9	-	78384294	78435848	2.3814	1.45572	0.611287	7.74e-08
ENSMUSG00000049686	Tmem142a	chr5	+	123465082	123480165	49.4716	32.5667	0.658292	1.6e-72
ENSMUSG00000049687	C920005C14Rik	chr15	+	82169371	82173689	1.77435	0.999114	0.563088	1.08e-07
ENSMUSG00000050022	Amz1	chr5	+	141200080	141204298	2.86715	1.7109	0.596724	9.41e-09
ENSMUSG00000050043	Txndc14	chr2	-	84511472	84518275	6.42088	4.49419	0.699934	0.00135403
ENSMUSG00000050335	Lgals3	chr14	+	47987425	48000093	70.1925	48.1833	0.686445	1.1e-22
ENSMUSG00000050357	Rltpr	chr8	+	108210173	108222078	10.4544	6.00593	0.574489	1.56e-14
ENSMUSG00000050373	Snx21	chr2	+	164611322	164617987	7.49625	4.80758	0.641331	2.83e-06
ENSMUSG00000050397	Foxl2	chr9	+	98856025	98858545	1.6021	0.44784	0.279533	9.3e-06
ENSMUSG00000050623	1700019N12Rik	chr19	-	6996915	6999870	8.47805	4.05287	0.478042	4.16e-06
ENSMUSG00000050708	Ftl1	chr7	-	52713313	52715254	295.479	179.265	0.606692	1.89e-26
ENSMUSG00000050821	2900046G09Rik	chr16	+	20693354	20699356	2.02033	1.37899	0.682555	0.000774532
ENSMUSG00000051067	Lingo3	chr10	-	80295551	80306784	4.01742	2.69728	0.671396	1.68e-06
ENSMUSG00000051351	Zfp46	chr4	+	135840597	135846242	3.53228	2.04832	0.579887	2.99e-17
ENSMUSG00000051439	Cd14	chr18	-	36884727	36886390	1.29899	0.843352	0.649238	0.0748539
ENSMUSG00000051578	Cmtm4	chr8	-	106878415	106919596	25.588	16.3311	0.638232	1.09e-15
ENSMUSG00000051978	Erich1	chr8	-	14027564	14090301	10.1214	6.60494	0.652569	2.48e-09
ENSMUSG00000052087	Rgs14	chr13	+	55471092	55486048	2.10495	1.16601	0.553937	0.00130225
ENSMUSG00000052310	Slc39a1	chr3	+	90052093	90057534	11.3785	6.99461	0.61472	3.9e-09
ENSMUSG00000052368	AL772258.9	chr2	+	168845769	168846866	5.65555	3.19477	0.56489	1.69e-05
ENSMUSG00000052446	BC049349	chr8	+	74474936	74494232	17.34	11.7715	0.678866	0.0116154
ENSMUSG00000052605	Isoc2b	chr7	-	4796560	4817795	1.59149	0.577133	0.362638	0.00373466
ENSMUSG00000053137	Mapk11	chr15	-	88972915	88980036	9.18581	6.13662	0.668054	2.61e-08
ENSMUSG00000053706	B430305J03Rik	chr3	-	61166171	61169873	1.34646	0.501842	0.372711	0.0698903
ENSMUSG00000054206	Gzmm	chr10	+	79151764	79158006	1.01214	0.532567	0.52618	0.070568
ENSMUSG00000054589	EG225609	chr18	+	62339779	62344059	1.18067	0.480052	0.406594	0.0159335
ENSMUSG00000054871	Tmem158	chr9	-	123168175	123169907	3.38446	2.29608	0.678418	0.0460546
ENSMUSG00000055116	Arntl	chr7	+	120350978	120457636	14.2415	8.67921	0.609433	5.32e-18
ENSMUSG00000055128	Cgrrf1	chr14	+	47451808	47473868	6.83824	3.97595	0.581429	2.24e-05
ENSMUSG00000055202	Zfp811	chr17	-	32934350	32937883	1.05841	0.655445	0.619274	0.0402866
ENSMUSG00000055652	Klhl25	chr7	+	82993223	83012373	6.8065	4.39283	0.645387	1.35e-11
ENSMUSG00000056185	Snx32	chr19	-	5495277	5510489	3.481	1.98025	0.568875	0.00140024
ENSMUSG00000056204	Pgpep1	chr8	-	73173009	73183580	25.6311	16.2039	0.632198	1.76e-16
ENSMUSG00000056216	Cebpg	chr7	-	35831440	35841522	16.8706	10.2854	0.609661	2.28e-09
ENSMUSG00000056234	AC154532.3-202	chr14	+	32973050	32993041	2.90948	1.62659	0.559066	0.42877
ENSMUSG00000056596	2300002D11Rik	chr4	-	133047014	133054465	7.3205	4.81488	0.657725	7.29e-06
ENSMUSG00000056612	Ppp1r14b	chr19	+	7049537	7051814	19.6811	13.7254	0.697392	0.0069359
ENSMUSG00000057411	Fam173a	chr17	-	25927452	25929332	39.8457	26.147	0.656207	7.81e-13
ENSMUSG00000057440	Mpp7	chr18	-	7347959	7626861	1.38278	0.79841	0.577396	0.00100144
ENSMUSG00000057672	Pkn1	chr8	-	86193660	86223078	17.6326	10.3984	0.589729	1.17e-29
ENSMUSG00000057969	Sema3b	chr9	-	107500004	107507852	4.89965	2.75313	0.561904	1.03e-15
ENSMUSG00000058246	EG328280	chr13	+	67934171	67944050	1.94489	0.621328	0.319467	0.2335
ENSMUSG00000058454	Dhcr7	chr7	+	151009049	151010120	39.9948	10.9794	0.27452	4.72e-272
ENSMUSG00000058741	Prr19	chr7	+	26086377	26089152	5.99001	4.01254	0.669872	0.00104997
ENSMUSG00000059013	Sh2d3c	chr2	+	32576574	32610514	22.7898	12.7324	0.558691	3.26e-77
ENSMUSG00000059839	9630025I21Rik	chr13	-	67572449	67585189	1.50305	0.995919	0.662597	0.133457
ENSMUSG00000059851	Suv420h2	chr7	+	4691716	4699116	50.6156	30.2575	0.59779	5.07e-135
ENSMUSG00000059970	Hspa2	chr12	+	77505162	77507921	5.28495	2.31018	0.437125	5.75e-39
ENSMUSG00000060032	H2afj	chr6	+	136756768	136758595	98.7318	68.415	0.692939	9.95e-17
ENSMUSG00000060149	BC002059	chr17	+	17088502	17111119	2.88654	1.74117	0.603203	0.0243659
ENSMUSG00000060152	Pop5	chr5	+	115685844	115691000	65.5513	15.971	0.243642	3.05e-213
ENSMUSG00000060301	2610008E11Rik	chr10	-	78527118	78560345	1.55551	0.914005	0.58759	4.16e-05
ENSMUSG00000060402	Chst8	chr7	-	35459486	35597705	3.32657	2.23539	0.671981	0.00190497
ENSMUSG00000060427	AI449175	chr8	-	72134755	72149447	8.2526	5.63018	0.682231	8.82e-13
ENSMUSG00000060860	Ube2s	chr7	-	4759615	4763942	35.7749	11.0348	0.30845	0.00614524
ENSMUSG00000061046	Haghl	chr17	-	25916787	25922485	15.7226	10.0577	0.639701	1.72e-07
ENSMUSG00000061232	H2-K1	chr17	-	34132961	34137234	22.3396	15.5011	0.693886	5.88e-11
ENSMUSG00000061451	Tmem151a	chr19	-	5070858	5072132	9.25463	4.82436	0.521292	1.08e-23
ENSMUSG00000061702	Tmem91	chr7	-	26454157	26460185	1.25159	0.287065	0.229361	7.16e-05
ENSMUSG00000061877	BC048679	chr7	-	88639160	88643167	1.40184	0.844007	0.602072	0.393802
ENSMUSG00000062157	Il28ra	chr4	+	135242201	135264096	2.00712	1.04668	0.521482	4.13e-08
ENSMUSG00000062382	CT009486.7	chr13	+	74543843	74544765	123.362	34.4837	0.279533	0.406855
ENSMUSG00000062444	Ap3b2	chr7	-	88605284	88610181	6.0979	3.3846	0.555044	2.55e-15
ENSMUSG00000062661	Freq	chr2	+	31101342	31151509	6.2338	3.89955	0.62555	7.58e-14
ENSMUSG00000062931	B230315N10Rik	chr10	-	81687594	81704018	2.27885	1.0381	0.455536	1.77e-06
ENSMUSG00000063382	Bcl9l	chr9	+	44307218	44318471	21.2465	13.4837	0.634634	1.66e-56
ENSMUSG00000063393	AL929042.5-201	chr2	+	150149437	150151944	3.5046	1.56744	0.447253	0.56117
ENSMUSG00000063439	B9d2	chr7	+	26466176	26471577	9.86411	6.88774	0.698263	0.00181604
ENSMUSG00000063605	Ccdc102a	chr8	-	97426768	97441998	7.44071	4.11203	0.55264	3.39e-12
ENSMUSG00000063886	AC165946.4	chr1	-	153191498	153191866	3.13042	2.07421	0.662597	0.358756
ENSMUSG00000064247	Plcxd1	chr5	+	110528987	110534972	5.09074	3.3011	0.648452	2.77e-11
ENSMUSG00000064267	Hvcn1	chr5	+	122656812	122683549	16.2001	11.2703	0.695693	6.49e-25
ENSMUSG00000064542	SNORD38	chr4	-	116826697	116826767	33.9245	10.3451	0.304945	0.00795699
ENSMUSG00000064767	SNORD35	chr7	-	52378394	52378481	16.6705	10.2519	0.614973	0.427053
ENSMUSG00000064768	SNORD60	chr17	+	24665420	24665498	22.0289	13.5472	0.614973	0.427053
ENSMUSG00000064841	SNORA42	chr5	+	121655018	121655152	7.34296	2.46312	0.33544	0.0190811
ENSMUSG00000064899	U8	chr11	+	68886928	68887063	2.17186	0.971372	0.447253	0.56117
ENSMUSG00000064997	SNORA25	chr13	+	62238289	62238422	Inf	Inf	0.559066	1
ENSMUSG00000065139	U6	chr17	+	35186162	35186266	1.71336	0.638587	0.372711	0.688441
ENSMUSG00000065395	mmu-mir-193	chr11	+	79525470	79525536	3.85506	2.15523	0.559066	1
ENSMUSG00000065400	mmu-mir-200a	chr4	-	155429004	155429094	1.54202	0.862093	0.559066	1
ENSMUSG00000065444	mmu-mir-27a	chr8	+	86732570	86732657	10.0023	3.72797	0.372711	0.124578
ENSMUSG00000065493	mmu-mir-34a	chr4	+	149442562	149442664	2.37234	1.3263	0.559066	0.816357
ENSMUSG00000065527	mmu-mir-93	chr5	-	138606750	138606838	4.05795	0.907466	0.223627	0.2335
ENSMUSG00000065541	mmu-mir-24-2	chr8	+	86732713	86732820	27.053	6.04977	0.223627	4.12e-06
ENSMUSG00000065589	mmu-mir-301a	chr11	+	86926505	86926591	2.57004	0.957881	0.372711	0.688441
ENSMUSG00000065628	SNORD33	chr7	-	52382233	52382317	116.105	73.0243	0.62895	0.00546581
ENSMUSG00000065818	SNORD35	chr7	-	52381715	52381805	57.0548	32.7595	0.574176	0.0202122
ENSMUSG00000066270	AC165257.2	chr9	-	118746730	118747069	3.53907	1.69592	0.4792	0.456609
ENSMUSG00000066487	AC153654.4	chr12	+	60182005	60182887	1.65586	0.925737	0.559066	0.523421
ENSMUSG00000068114	Ccdc134	chr15	+	81958351	81972630	7.14952	4.88731	0.683586	3.3e-06
ENSMUSG00000068601	RP23-117P3.3	chr6	+	39369885	39370901	2.66888	1.84734	0.692177	0.123902
ENSMUSG00000068747	Sort1	chr3	+	108087008	108164429	10.655	6.06719	0.569419	8.92e-14
ENSMUSG00000069601	Ank3	chr10	+	68996969	69478381	1.51983	1.04949	0.69053	4.07e-10
ENSMUSG00000069835	Sat2	chr11	+	69435525	69437372	2.17999	1.07538	0.493294	0.0032199
ENSMUSG00000070167	SNORA57	chr19	-	8963027	8963175	27.4963	17.8651	0.649726	0.0608957
ENSMUSG00000070407	Hs3st3b1	chr11	-	63699293	63735792	1.57825	0.816405	0.517286	1.11e-09
ENSMUSG00000070561	Kcnj11	chr7	-	53352532	53355607	1.12596	0.583429	0.518159	0.032162
ENSMUSG00000070570	Slc17a7	chr7	+	52419290	52431508	1.29503	0.731473	0.56483	0.00270998
ENSMUSG00000070691	Runx3	chr4	+	134676566	134733905	1.31142	0.495863	0.378113	8.35e-13
ENSMUSG00000071176	Arhgef10	chr8	+	14911662	15001085	4.85837	2.52547	0.519818	9.19e-21
ENSMUSG00000071230	Npw	chr17	-	24794274	24795370	4.0834	2.16274	0.529642	0.0501264
ENSMUSG00000071632	2510002D24Rik	chr16	+	18836670	18840251	7.53016	3.4979	0.464518	7.03e-12
ENSMUSG00000071648	Rom1	chr19	-	9001871	9003846	4.40206	2.7086	0.615304	0.000554361
ENSMUSG00000071661	Zbtb3	chr19	+	8876985	8879344	4.08058	2.58298	0.632993	6.24e-05
ENSMUSG00000071793	2610005L07Rik	chr8	-	19863336	20020413	1.13291	0.422249	0.372711	0.212622
ENSMUSG00000072115	Ang	chr14	+	51710751	51721682	1.65564	0.943765	0.570028	0.0511679
ENSMUSG00000072451	AC124113.9	chr5	-	106291584	106292764	Inf	Inf	0.559066	1
ENSMUSG00000072915	OTTMUSG00000005767	chr11	+	58672934	58675458	1.09699	0.404215	0.368476	2.39e-06
ENSMUSG00000073016	Uprt	chrX	+	101678156	101702829	1.44377	0.448423	0.310592	0.00145553
ENSMUSG00000073403	CT030728.6-202	chr17	-	36278702	36282689	8.3047	0.130785	0.0157483	1.77e-53
ENSMUSG00000073468	Sft2d1	chr17	+	8503966	8520307	7.71011	5.30519	0.688082	0.542681
ENSMUSG00000073787	AC102547.8	chr7	-	148647379	148651407	2.0176	0.644555	0.319467	0.0533459
ENSMUSG00000074064	Mlycd	chr8	+	121918777	121935002	7.73126	5.18296	0.67039	8.73e-07
ENSMUSG00000074122	Foxl2os	chr9	-	98849573	98855729	2.53483	1.41714	0.559066	0.357473
ENSMUSG00000074129	Flt3l	chr7	-	52380927	52384107	1.22894	0.850642	0.692177	0.30958
ENSMUSG00000074154	AC128663.4	chr8	+	96929007	96930286	1.49984	1.04814	0.698833	0.731796
ENSMUSG00000074210	0610010E21Rik	chr7	+	31106758	31108491	10.1243	6.4021	0.632352	2.67e-14
ENSMUSG00000074358	Ccdc61	chr7	-	19476231	19495764	16.409	9.18688	0.559869	1.63e-18
ENSMUSG00000074461	AC136022.3	chr8	+	14090460	14092590	1.09648	0.621639	0.566941	0.0100231
ENSMUSG00000074598	AC147262.4-201	chr3	-	53657300	53658908	1.45474	0.975954	0.67088	0.876108
ENSMUSG00000074649	BC029722	chr2	-	155643465	155645162	9.22637	5.62946	0.610149	2.02e-08
ENSMUSG00000074657	Kif5a	chr10	-	126662754	126700127	5.3597	3.40729	0.635723	1.11e-14
ENSMUSG00000074802	Gas2l3	chr10	-	88871567	88906712	6.83451	3.34503	0.489432	1.59e-51
ENSMUSG00000074887	A630089N07Rik	chr7	+	50478944	50481703	3.70085	1.37935	0.372711	0.124578
ENSMUSG00000075033	AC165151.2	chr16	-	55840065	55895392	3.14155	0.689988	0.219633	2.46e-25
ENSMUSG00000075232	Amd1	chr10	-	40007264	40021992	5.414	2.59439	0.4792	0.00658926
ENSMUSG00000075585	6330403L08Rik	chr5	+	139471009	139476530	1.17815	0.50424	0.427993	9.15e-11
ENSMUSG00000075876	SNORD14	chr9	+	40611665	40611751	36.8372	15.3261	0.416049	0.00428818
ENSMUSG00000075924	SNORD14	chr9	+	40612077	40612163	29.9838	17.2419	0.57504	0.109079
ENSMUSG00000076012	mmu-mir-705	chr6	-	85286285	85286367	40.4781	19.3971	0.4792	0.0158115
ENSMUSG00000076036	AC151602.4	chr7	-	52713458	52713567	415.729	215.868	0.519252	8.29e-22
ENSMUSG00000076255	mmu-mir-92b	chr3	-	89031037	89031120	1.86912	1.04496	0.559066	1
ENSMUSG00000076256	mmu-mir-19b-1	chr14	+	115443526	115443613	3.3341	0.931992	0.279533	0.406855
ENSMUSG00000076271	mmu-mir-697	chr4	+	124408937	124409046	1.04544	0.58447	0.559066	1
ENSMUSG00000076392	AC116121.8	chr8	+	59040097	59040206	3.65904	2.33788	0.638933	0.695447
ENSMUSG00000077239	SNORD66	chr16	+	20684311	20684386	6.16809	1.37935	0.223627	0.2335
ENSMUSG00000077704	SNORD89	chr1	-	39605589	39605699	4.11206	2.29891	0.559066	0.523421
ENSMUSG00000078240	AC145591.5	chr18	+	34897020	34897665	2.2808	1.44144	0.631988	0.382216
ENSMUSG00000078671	Chd2	chr7	-	80571576	80686632	5.92077	4.1062	0.693525	0.0114511
ENSMUSG00000078851	Hist3h2a	chr11	+	58768186	58770176	10.4531	5.88544	0.563031	7.81e-08
ENSMUSG00000078908	Mon1b	chr8	+	116159849	116166305	6.98942	3.68873	0.527759	1.45e-34
ENSMUSG00000078960	Tob2	chr15	-	81688103	81689226	6.68682	4.3048	0.643773	0.00168754
ENSMUSG00000079000	AL929021.13	chr2	-	153474425	153476022	1.74663	0.948581	0.543093	0.0776409
ENSMUSG00000079021	AL928700.7	chr2	-	140476651	140497186	3.73301	2.24754	0.602072	0.0304076
ENSMUSG00000079033	Mef2b	chr8	+	72676676	72691387	50.6254	27.1631	0.536552	4.26e-102
ENSMUSG00000079442	St6galnac4	chr2	+	32442614	32455218	6.35733	4.03357	0.634475	0.000203881
ENSMUSG00000080370	SNORA42	chr4	-	56774793	56774913	1.32173	0.492624	0.372711	0.688441
ENSMUSG00000080626	mmu-mir-1192	chr19	+	23223920	23224041	1.73749	0.971372	0.559066	0.816357
ENSMUSG00000080966	CT010471.11	chr13	-	74156240	74157582	14.2919	9.16161	0.641035	2.64e-09
ENSMUSG00000081275	AL928544.5	chr2	+	103679110	103679392	1.32933	0.89182	0.67088	0.619735
ENSMUSG00000081793	AL954348.8	chrX	+	106196823	106197635	1.86176	0.588305	0.315994	0.000205101
ENSMUSG00000081929	AL645861.12	chr11	+	116244063	116244519	1.12488	0.628882	0.559066	0.357473
ENSMUSG00000082286	BX572640.9	chr11	+	3025906	3029399	64.6563	19.0637	0.294847	1.18e-112
ENSMUSG00000082527	AL714024.31	chr5	+	104418388	104418610	2.33096	1.60389	0.688082	0.542681
ENSMUSG00000082687	AL589870.30	chr2	-	167360665	167360942	13.0427	8.35508	0.640597	0.0289915
ENSMUSG00000082740	AL844568.13	chr2	-	150295146	150295901	7.1754	4.39725	0.612823	0.00974287
ENSMUSG00000083757	BX537301.12	chr4	-	131775960	131776352	1.23982	0.69314	0.559066	0.523421
ENSMUSG00000084392	AC084109.2	chr5	+	135482446	135482618	1.26395	0.282653	0.223627	0.2335
ENSMUSG00000084737	U6	chr16	-	8766261	8766369	3.72212	1.78364	0.4792	0.456609
