# Supplementary material for: ChIP-Seq and RNA-Seq Analyses Identify Components of the Wnt and Fgf Signaling Pathways as Prep1 Target Genes in Mouse Embryonic Stem Cells
Source: PLoS One. 2015 Apr 13;10(4):e0122518. doi: 10.1371/journal.pone.0122518 (PMC4395233; doi:10.1371/journal.pone.0122518)
Supplement: S5 Table — (XLS) [file pone.0122518.s008.xls]

## Sheet: Sheet1
Table S5: Gene Ontology Analysis of the Genes Down-Regulated in Prep1 KO ES Cells
GO term	Description	P-value	FDR q-value	Enrichment (N, B, n, b)	Genes
GO:0032502	developmental process	1.96e-08	0.000221	2.16 (20921,3474,142,51)
					Shisa3 - shisa homolog 3 (xenopus laevis)
					Ptpla - protein tyrosine phosphatase-like (proline instead of catalytic arginine), member a
					Mfap2 - microfibrillar-associated protein 2
					Ramp2 - receptor (calcitonin) activity modifying protein 2
					Myh10 - myosin, heavy polypeptide 10, non-muscle
					Foxe1 - forkhead box e1
					Mirlet7e - microrna let7e
					Hspa2 - heat shock protein 2
					Gpr56 - g protein-coupled receptor 56
					Pcsk9 - proprotein convertase subtilisin/kexin type 9
					Pgf - placental growth factor
					Car2 - carbonic anhydrase 2
					Wnt8a - wingless-related mmtv integration site 8a
					Mir330 - microrna 330
					Wnt3 - wingless-related mmtv integration site 3
					Sct - secretin
					1700019N12Rik - riken cdna 1700019n12 gene
					Gata4 - gata binding protein 4
					Hand1 - heart and neural crest derivatives expressed transcript 1
					Sp5 - trans-acting transcription factor 5
					Amd1 - s-adenosylmethionine decarboxylase 1
					Stat6 - signal transducer and activator of transcription 6
					Hsf4 - heat shock transcription factor 4
					Ddit3 - dna-damage inducible transcript 3
					Foxa3 - forkhead box a3
					Psmb8 - proteasome (prosome, macropain) subunit, beta type 8 (large multifunctional peptidase 7)
					Mir27a - microrna 27a
					Dhcr7 - 7-dehydrocholesterol reductase
					Hoxa1 - homeobox a1
					Fgf8 - fibroblast growth factor 8
					Col4a2 - collagen, type iv, alpha 2
					Cdkn1c - cyclin-dependent kinase inhibitor 1c (p57)
					Col4a1 - collagen, type iv, alpha 1
					Dlx3 - distal-less homeobox 3
					Bmp7 - bone morphogenetic protein 7
					Rfx3 - regulatory factor x, 3 (influences hla class ii expression)
					Mir93 - microrna 93
					Gab1 - growth factor receptor bound protein 2-associated protein 1
					Id1 - inhibitor of dna binding 1
					Krt19 - keratin 19
					Wnt6 - wingless-related mmtv integration site 6
					Cdh13 - cadherin 13
					Axin2 - axin2
					Epor - erythropoietin receptor
					Nrn1l - neuritin 1-like
					Ubd - ubiquitin d
					Hp - haptoglobin
					Pdlim3 - pdz and lim domain 3
					Igf2 - insulin-like growth factor 2
					Msx2 - homeobox, msh-like 2
					Cyp26a1 - cytochrome p450, family 26, subfamily a, polypeptide 1
GO:0009952	anterior/posterior pattern specification	2.6e-06	0.00586	7.75 (20921,171,142,9)	[-] Hide genes
					Hoxa1 - homeobox a1
					Wnt6 - wingless-related mmtv integration site 6
					Msx2 - homeobox, msh-like 2
					Cyp26a1 - cytochrome p450, family 26, subfamily a, polypeptide 1
					Axin2 - axin2
					Gata4 - gata binding protein 4
					Foxa3 - forkhead box a3
					Wnt8a - wingless-related mmtv integration site 8a
					Wnt3 - wingless-related mmtv integration site 3
GO:0007507	heart development	3.14e-06	0.00591	7.58 (20921,175,142,9)
					Pdlim3 - pdz and lim domain 3
					Hand1 - heart and neural crest derivatives expressed transcript 1
					Fgf8 - fibroblast growth factor 8
					Gata4 - gata binding protein 4
					Epor - erythropoietin receptor
					Ramp2 - receptor (calcitonin) activity modifying protein 2
					Myh10 - myosin, heavy polypeptide 10, non-muscle
					Gab1 - growth factor receptor bound protein 2-associated protein 1
					Id1 - inhibitor of dna binding 1
GO:0003002	regionalization	8.58e-06	0.0138	5.87 (20921,251,142,10)
					Hoxa1 - homeobox a1
					Wnt6 - wingless-related mmtv integration site 6
					Fgf8 - fibroblast growth factor 8
					Msx2 - homeobox, msh-like 2
					Axin2 - axin2
					Gata4 - gata binding protein 4
					Cyp26a1 - cytochrome p450, family 26, subfamily a, polypeptide 1
					Foxa3 - forkhead box a3
					Wnt8a - wingless-related mmtv integration site 8a
					Wnt3 - wingless-related mmtv integration site 3
GO:0048513	organ development	8.69e-06	0.0123	3.17 (20921,884,142,19)
					Fgf8 - fibroblast growth factor 8
					Gata4 - gata binding protein 4
					Cdkn1c - cyclin-dependent kinase inhibitor 1c (p57)
					Epor - erythropoietin receptor
					Ramp2 - receptor (calcitonin) activity modifying protein 2
					Myh10 - myosin, heavy polypeptide 10, non-muscle
					Hp - haptoglobin
					Foxe1 - forkhead box e1
					Pdlim3 - pdz and lim domain 3
					Hand1 - heart and neural crest derivatives expressed transcript 1
					Dlx3 - distal-less homeobox 3
					Bmp7 - bone morphogenetic protein 7
					Hsf4 - heat shock transcription factor 4
					Gpr56 - g protein-coupled receptor 56
					Foxa3 - forkhead box a3
					Dhcr7 - 7-dehydrocholesterol reductase
					Gab1 - growth factor receptor bound protein 2-associated protein 1
					Id1 - inhibitor of dna binding 1
					Wnt8a - wingless-related mmtv integration site 8a
GO:0009887	organ morphogenesis	1.54e-05	0.0194	4.51 (20921,392,142,12)
					Hand1 - heart and neural crest derivatives expressed transcript 1
					Wnt6 - wingless-related mmtv integration site 6
					Bmp7 - bone morphogenetic protein 7
					Fgf8 - fibroblast growth factor 8
					Igf2 - insulin-like growth factor 2
					Msx2 - homeobox, msh-like 2
					Gata4 - gata binding protein 4
					Axin2 - axin2
					Epor - erythropoietin receptor
					Foxe1 - forkhead box e1
					Id1 - inhibitor of dna binding 1
					Wnt3 - wingless-related mmtv integration site 3
GO:0071310	cellular response to organic substance	1.62e-05	0.0182	3.03 (20921,924,142,19)
					Fgf8 - fibroblast growth factor 8
					Gata4 - gata binding protein 4
					Axin2 - axin2
					Mir207 - microrna 207
					Traf2 - tnf receptor-associated factor 2
					Col4a1 - collagen, type iv, alpha 1
					Epor - erythropoietin receptor
					Mir1894 - microrna 1894
					Ramp2 - receptor (calcitonin) activity modifying protein 2
					Mirlet7e - microrna let7e
					Bmp7 - bone morphogenetic protein 7
					Stat6 - signal transducer and activator of transcription 6
					Igf2 - insulin-like growth factor 2
					Ddit3 - dna-damage inducible transcript 3
					Pcsk9 - proprotein convertase subtilisin/kexin type 9
					Msx2 - homeobox, msh-like 2
					Mir27a - microrna 27a
					Gab1 - growth factor receptor bound protein 2-associated protein 1
					Bad - bcl2-associated agonist of cell death
GO:0048869	cellular developmental process	2.31e-05	0.0217	2.22 (20921,1989,142,30)
					Hoxa1 - homeobox a1
					Fgf8 - fibroblast growth factor 8
					Mfap2 - microfibrillar-associated protein 2
					Cdkn1c - cyclin-dependent kinase inhibitor 1c (p57)
					Ramp2 - receptor (calcitonin) activity modifying protein 2
					Myh10 - myosin, heavy polypeptide 10, non-muscle
					Bmp7 - bone morphogenetic protein 7
					Mirlet7e - microrna let7e
					Hspa2 - heat shock protein 2
					Pcsk9 - proprotein convertase subtilisin/kexin type 9
					Pgf - placental growth factor
					Rfx3 - regulatory factor x, 3 (influences hla class ii expression)
					Wnt8a - wingless-related mmtv integration site 8a
					Id1 - inhibitor of dna binding 1
					Wnt3 - wingless-related mmtv integration site 3
					Krt19 - keratin 19
					1700019N12Rik - riken cdna 1700019n12 gene
					Gata4 - gata binding protein 4
					Axin2 - axin2
					Epor - erythropoietin receptor
					Ubd - ubiquitin d
					Hand1 - heart and neural crest derivatives expressed transcript 1
					Stat6 - signal transducer and activator of transcription 6
					Igf2 - insulin-like growth factor 2
					Hsf4 - heat shock transcription factor 4
					Msx2 - homeobox, msh-like 2
					Cyp26a1 - cytochrome p450, family 26, subfamily a, polypeptide 1
					Psmb8 - proteasome (prosome, macropain) subunit, beta type 8 (large multifunctional peptidase 7)
					Foxa3 - forkhead box a3
					Dhcr7 - 7-dehydrocholesterol reductase
GO:0031325	positive regulation of cellular metabolic process	4.8e-05	0.0339	2.26 (20921,1760,142,27)
					Mafa - v-maf musculoaponeurotic fibrosarcoma oncogene family, protein a (avian)
					Hoxa1 - homeobox a1
					Traf2 - tnf receptor-associated factor 2
					Cdkn1c - cyclin-dependent kinase inhibitor 1c (p57)
					Ramp2 - receptor (calcitonin) activity modifying protein 2
					Foxe1 - forkhead box e1
					Bmp7 - bone morphogenetic protein 7
					Hspa2 - heat shock protein 2
					Pcsk9 - proprotein convertase subtilisin/kexin type 9
					Rfx3 - regulatory factor x, 3 (influences hla class ii expression)
					Rln3 - relaxin 3
					Gab1 - growth factor receptor bound protein 2-associated protein 1
					Wnt3 - wingless-related mmtv integration site 3
					Wnt6 - wingless-related mmtv integration site 6
					Cdh13 - cadherin 13
					Axin2 - axin2
					Gata4 - gata binding protein 4
					Hand1 - heart and neural crest derivatives expressed transcript 1
					Ube2s - ubiquitin-conjugating enzyme e2s
					Stat6 - signal transducer and activator of transcription 6
					Igf2 - insulin-like growth factor 2
					Hsf4 - heat shock transcription factor 4
					Ddit3 - dna-damage inducible transcript 3
					Smpd1 - sphingomyelin phosphodiesterase 1, acid lysosomal
					Crlf1 - cytokine receptor-like factor 1
					Foxa3 - forkhead box a3
					Hpx - hemopexin
GO:0048523	negative regulation of cellular process	5.62e-05	0.0353	1.94 (20921,2735,142,36)
					Fgf8 - fibroblast growth factor 8
					Traf2 - tnf receptor-associated factor 2
					Cdkn1c - cyclin-dependent kinase inhibitor 1c (p57)
					Ramp2 - receptor (calcitonin) activity modifying protein 2
					Foxe1 - forkhead box e1
					Bmp7 - bone morphogenetic protein 7
					Alb - albumin
					Rrad - ras-related associated with diabetes
					Pcsk9 - proprotein convertase subtilisin/kexin type 9
					Gas2l3 - growth arrest-specific 2 like 3
					Rfx3 - regulatory factor x, 3 (influences hla class ii expression)
					Mir93 - microrna 93
					Id1 - inhibitor of dna binding 1
					Wnt8a - wingless-related mmtv integration site 8a
					Wnt3 - wingless-related mmtv integration site 3
					Wnt6 - wingless-related mmtv integration site 6
					Sct - secretin
					Npff - neuropeptide ff-amide peptide precursor
					Cdh13 - cadherin 13
					H19 - h19 fetal liver mrna
					Axin2 - axin2
					Gata4 - gata binding protein 4
					Epor - erythropoietin receptor
					Ubd - ubiquitin d
					Hp - haptoglobin
					Slpi - secretory leukocyte peptidase inhibitor
					Hand1 - heart and neural crest derivatives expressed transcript 1
					Stat6 - signal transducer and activator of transcription 6
					Hsf4 - heat shock transcription factor 4
					Ddit3 - dna-damage inducible transcript 3
					Msx2 - homeobox, msh-like 2
					Smpd1 - sphingomyelin phosphodiesterase 1, acid lysosomal
					Arhgap10 - rho gtpase activating protein 10
					Foxa3 - forkhead box a3
					Crlf1 - cytokine receptor-like factor 1
					Hr - hairless
GO:0030509	BMP signaling pathway	6.88e-05	0.0408	11.69 (20921,63,142,5)
					Bmp7 - bone morphogenetic protein 7
					Fgf8 - fibroblast growth factor 8
					Msx2 - homeobox, msh-like 2
					Gata4 - gata binding protein 4
					Id1 - inhibitor of dna binding 1
GO:0006357	regulation of transcription from RNA polymerase II promoter	0.000101	0.0494	2.49 (20921,1244,142,21)
					Hmgn5 - high-mobility group nucleosome binding domain 5
					Hoxa1 - homeobox a1
					Mafa - v-maf musculoaponeurotic fibrosarcoma oncogene family, protein a (avian)
					Wnt6 - wingless-related mmtv integration site 6
					Fgf8 - fibroblast growth factor 8
					Cdh13 - cadherin 13
					Gata4 - gata binding protein 4
					Cdkn1c - cyclin-dependent kinase inhibitor 1c (p57)
					Foxe1 - forkhead box e1
					Hand1 - heart and neural crest derivatives expressed transcript 1
					Stat6 - signal transducer and activator of transcription 6
					Bmp7 - bone morphogenetic protein 7
					Igf2 - insulin-like growth factor 2
					Hsf4 - heat shock transcription factor 4
					Ddit3 - dna-damage inducible transcript 3
					Msx2 - homeobox, msh-like 2
					Rfx3 - regulatory factor x, 3 (influences hla class ii expression)
					Foxa3 - forkhead box a3
					Wnt8a - wingless-related mmtv integration site 8a
					Id1 - inhibitor of dna binding 1
					Wnt3 - wingless-related mmtv integration site 3
GO:0016055	Wnt receptor signaling pathway	0.000164	0.0711	5.19 (20921,227,142,8)
					Wnt6 - wingless-related mmtv integration site 6
					Fgf8 - fibroblast growth factor 8
					Ddit3 - dna-damage inducible transcript 3
					Axin2 - axin2
					Gata4 - gata binding protein 4
					Mir93 - microrna 93
					Wnt8a - wingless-related mmtv integration site 8a
					Wnt3 - wingless-related mmtv integration site 3
GO:1901342	regulation of vasculature development	0.00021	0.0877	5.83 (20921,177,142,7)
					Bmp7 - bone morphogenetic protein 7
					Gata4 - gata binding protein 4
					Pgf - placental growth factor
					Col4a2 - collagen, type iv, alpha 2
					Mir27a - microrna 27a
					Ramp2 - receptor (calcitonin) activity modifying protein 2
					Id1 - inhibitor of dna binding 1
GO:0060070	canonical Wnt receptor signaling pathway	0.000269	0.101	8.77 (20921,84,142,5)
					Wnt6 - wingless-related mmtv integration site 6
					Fgf8 - fibroblast growth factor 8
					Gata4 - gata binding protein 4
					Wnt8a - wingless-related mmtv integration site 8a
					Wnt3 - wingless-related mmtv integration site 3
GO:0010629	negative regulation of gene expression	0.000295	0.098	2.60 (20921,964,142,17)
					Wnt6 - wingless-related mmtv integration site 6
					Cdkn1c - cyclin-dependent kinase inhibitor 1c (p57)
					Foxe1 - forkhead box e1
					Hand1 - heart and neural crest derivatives expressed transcript 1
					Mirlet7e - microrna let7e
					Bmp7 - bone morphogenetic protein 7
					Stat6 - signal transducer and activator of transcription 6
					Hsf4 - heat shock transcription factor 4
					Ddit3 - dna-damage inducible transcript 3
					Msx2 - homeobox, msh-like 2
					Rfx3 - regulatory factor x, 3 (influences hla class ii expression)
					Foxa3 - forkhead box a3
					Hr - hairless
					Id1 - inhibitor of dna binding 1
					Wnt8a - wingless-related mmtv integration site 8a
					Mir330 - microrna 330
					Wnt3 - wingless-related mmtv integration site 3
GO:0009892	negative regulation of metabolic process	0.000316	0.099	2.23 (20921,1452,142,22)	[-] Hide genes
					Wnt6 - wingless-related mmtv integration site 6
					Gata4 - gata binding protein 4
					Cdkn1c - cyclin-dependent kinase inhibitor 1c (p57)
					Hp - haptoglobin
					Foxe1 - forkhead box e1
					Hand1 - heart and neural crest derivatives expressed transcript 1
					Gchfr - gtp cyclohydrolase i feedback regulator
					Mirlet7e - microrna let7e
					Stat6 - signal transducer and activator of transcription 6
					Bmp7 - bone morphogenetic protein 7
					Hsf4 - heat shock transcription factor 4
					Ddit3 - dna-damage inducible transcript 3
					Smpd1 - sphingomyelin phosphodiesterase 1, acid lysosomal
					Msx2 - homeobox, msh-like 2
					Pcsk9 - proprotein convertase subtilisin/kexin type 9
					Rfx3 - regulatory factor x, 3 (influences hla class ii expression)
					Foxa3 - forkhead box a3
					Hr - hairless
					Wnt8a - wingless-related mmtv integration site 8a
					Id1 - inhibitor of dna binding 1
					Mir330 - microrna 330
					Wnt3 - wingless-related mmtv integration site 3
GO:0019222	regulation of metabolic process	0.000367	0.106	1.58 (20921,4580,142,49)	[-] Hide genes
					Mafa - v-maf musculoaponeurotic fibrosarcoma oncogene family, protein a (avian)
					Zfp467 - zinc finger protein 467
					Traf2 - tnf receptor-associated factor 2
					Ramp2 - receptor (calcitonin) activity modifying protein 2
					Foxe1 - forkhead box e1
					Gnmt - glycine n-methyltransferase
					Gchfr - gtp cyclohydrolase i feedback regulator
					Mirlet7e - microrna let7e
					Hspa2 - heat shock protein 2
					Pcsk9 - proprotein convertase subtilisin/kexin type 9
					Rln3 - relaxin 3
					Wnt8a - wingless-related mmtv integration site 8a
					Mir330 - microrna 330
					Bad - bcl2-associated agonist of cell death
					Wnt3 - wingless-related mmtv integration site 3
					Gata4 - gata binding protein 4
					Hand1 - heart and neural crest derivatives expressed transcript 1
					Sp5 - trans-acting transcription factor 5
					Stat6 - signal transducer and activator of transcription 6
					Hsf4 - heat shock transcription factor 4
					Ddit3 - dna-damage inducible transcript 3
					Foxa3 - forkhead box a3
					Mir27a - microrna 27a
					Dhcr7 - 7-dehydrocholesterol reductase
					Hoxa1 - homeobox a1
					Fgf8 - fibroblast growth factor 8
					Cdkn1c - cyclin-dependent kinase inhibitor 1c (p57)
					Irx2 - iroquois related homeobox 2 (drosophila)
					Bmp7 - bone morphogenetic protein 7
					Dlx3 - distal-less homeobox 3
					Rfx3 - regulatory factor x, 3 (influences hla class ii expression)
					Id1 - inhibitor of dna binding 1
					Gab1 - growth factor receptor bound protein 2-associated protein 1
					Hmgn5 - high-mobility group nucleosome binding domain 5
					Mir292 - microrna 292
					Wnt6 - wingless-related mmtv integration site 6
					Cdh13 - cadherin 13
					H19 - h19 fetal liver mrna
					Axin2 - axin2
					Hp - haptoglobin
					Slpi - secretory leukocyte peptidase inhibitor
					Ube2s - ubiquitin-conjugating enzyme e2s
					Igf2 - insulin-like growth factor 2
					Msx2 - homeobox, msh-like 2
					Smpd1 - sphingomyelin phosphodiesterase 1, acid lysosomal
					Crlf1 - cytokine receptor-like factor 1
					Hr - hairless
					Krt7 - keratin 7
					Hpx - hemopexin
GO:0048583	regulation of response to stimulus	0.000438	0.115	1.98 (20921,2013,142,27)
					Hoxa1 - homeobox a1
					Traf2 - tnf receptor-associated factor 2
					Cdkn1c - cyclin-dependent kinase inhibitor 1c (p57)
					Ramp2 - receptor (calcitonin) activity modifying protein 2
					Bmp7 - bone morphogenetic protein 7
					Alb - albumin
					Pcsk9 - proprotein convertase subtilisin/kexin type 9
					Wnt8a - wingless-related mmtv integration site 8a
					Gab1 - growth factor receptor bound protein 2-associated protein 1
					Id1 - inhibitor of dna binding 1
					Bad - bcl2-associated agonist of cell death
					Wnt3 - wingless-related mmtv integration site 3
					Npff - neuropeptide ff-amide peptide precursor
					Cdh13 - cadherin 13
					C2 - complement component 2 (within h-2s)
					Axin2 - axin2
					Gata4 - gata binding protein 4
					Ubd - ubiquitin d
					Hp - haptoglobin
					Stat6 - signal transducer and activator of transcription 6
					Igf2 - insulin-like growth factor 2
					Ddit3 - dna-damage inducible transcript 3
					Msx2 - homeobox, msh-like 2
					Smpd1 - sphingomyelin phosphodiesterase 1, acid lysosomal
					Crlf1 - cytokine receptor-like factor 1
					Mir27a - microrna 27a
					Hpx - hemopexin
GO:0042127	regulation of cell proliferation	0.000482	0.121	2.41 (20921,1101,142,18)
					Fgf8 - fibroblast growth factor 8
					Cdh13 - cadherin 13
					H19 - h19 fetal liver mrna
					Gata4 - gata binding protein 4
					Axin2 - axin2
					Cdkn1c - cyclin-dependent kinase inhibitor 1c (p57)
					Bmp7 - bone morphogenetic protein 7
					Stat6 - signal transducer and activator of transcription 6
					Igf2 - insulin-like growth factor 2
					Hsf4 - heat shock transcription factor 4
					Msx2 - homeobox, msh-like 2
					Pgf - placental growth factor
					Foxa3 - forkhead box a3
					Crlf1 - cytokine receptor-like factor 1
					Dhcr7 - 7-dehydrocholesterol reductase
					Tnfsf9 - tumor necrosis factor (ligand) superfamily, member 9
					Wnt3 - wingless-related mmtv integration site 3
					Bad - bcl2-associated agonist of cell death
GO:0045892	negative regulation of transcription, DNA-dependent	0.000485	0.119	2.69 (20921,823,142,15)	[-] Hide genes
					Wnt6 - wingless-related mmtv integration site 6
					Cdkn1c - cyclin-dependent kinase inhibitor 1c (p57)
					Foxe1 - forkhead box e1
					Hand1 - heart and neural crest derivatives expressed transcript 1
					Bmp7 - bone morphogenetic protein 7
					Stat6 - signal transducer and activator of transcription 6
					Hsf4 - heat shock transcription factor 4
					Ddit3 - dna-damage inducible transcript 3
					Msx2 - homeobox, msh-like 2
					Rfx3 - regulatory factor x, 3 (influences hla class ii expression)
					Foxa3 - forkhead box a3
					Hr - hairless
					Id1 - inhibitor of dna binding 1
					Wnt8a - wingless-related mmtv integration site 8a
					Wnt3 - wingless-related mmtv integration site 3
GO:0045944	positive regulation of transcription from RNA polymerase II promoter	0.000565	0.133	2.76 (20921,746,142,14)	[-] Hide genes
					Hoxa1 - homeobox a1
					Mafa - v-maf musculoaponeurotic fibrosarcoma oncogene family, protein a (avian)
					Cdh13 - cadherin 13
					Gata4 - gata binding protein 4
					Foxe1 - forkhead box e1
					Hand1 - heart and neural crest derivatives expressed transcript 1
					Stat6 - signal transducer and activator of transcription 6
					Bmp7 - bone morphogenetic protein 7
					Igf2 - insulin-like growth factor 2
					Hsf4 - heat shock transcription factor 4
					Ddit3 - dna-damage inducible transcript 3
					Rfx3 - regulatory factor x, 3 (influences hla class ii expression)
					Foxa3 - forkhead box a3
					Wnt3 - wingless-related mmtv integration site 3
GO:0010941	regulation of cell death	0.00058	0.134	2.30 (20921,1216,142,19)	[-] Hide genes
					Mir292 - microrna 292
					Sct - secretin
					Fgf8 - fibroblast growth factor 8
					Axin2 - axin2
					Traf2 - tnf receptor-associated factor 2
					Epor - erythropoietin receptor
					Ramp2 - receptor (calcitonin) activity modifying protein 2
					Hp - haptoglobin
					Ubd - ubiquitin d
					Bmp7 - bone morphogenetic protein 7
					Alb - albumin
					Ddit3 - dna-damage inducible transcript 3
					Smpd1 - sphingomyelin phosphodiesterase 1, acid lysosomal
					Msx2 - homeobox, msh-like 2
					Pcsk9 - proprotein convertase subtilisin/kexin type 9
					Arhgap10 - rho gtpase activating protein 10
					Crlf1 - cytokine receptor-like factor 1
					Mir93 - microrna 93
					Bad - bcl2-associated agonist of cell death
GO:0010628	positive regulation of gene expression	0.000601	0.133	2.36 (20921,1122,142,18)	[-] Hide genes
					Hoxa1 - homeobox a1
					Mafa - v-maf musculoaponeurotic fibrosarcoma oncogene family, protein a (avian)
					Wnt6 - wingless-related mmtv integration site 6
					Fgf8 - fibroblast growth factor 8
					Cdh13 - cadherin 13
					Gata4 - gata binding protein 4
					Cdkn1c - cyclin-dependent kinase inhibitor 1c (p57)
					Ramp2 - receptor (calcitonin) activity modifying protein 2
					Foxe1 - forkhead box e1
					Hand1 - heart and neural crest derivatives expressed transcript 1
					Stat6 - signal transducer and activator of transcription 6
					Bmp7 - bone morphogenetic protein 7
					Igf2 - insulin-like growth factor 2
					Hsf4 - heat shock transcription factor 4
					Ddit3 - dna-damage inducible transcript 3
					Rfx3 - regulatory factor x, 3 (influences hla class ii expression)
					Foxa3 - forkhead box a3
					Wnt3 - wingless-related mmtv integration site 3
GO:0071495	cellular response to endogenous stimulus	0.000665	0.144	3.22 (20921,504,142,11)	[-] Hide genes
					Mirlet7e - microrna let7e
					Bmp7 - bone morphogenetic protein 7
					Fgf8 - fibroblast growth factor 8
					Igf2 - insulin-like growth factor 2
					Pcsk9 - proprotein convertase subtilisin/kexin type 9
					Msx2 - homeobox, msh-like 2
					Gata4 - gata binding protein 4
					Mir207 - microrna 207
					Col4a1 - collagen, type iv, alpha 1
					Mir1894 - microrna 1894
					Bad - bcl2-associated agonist of cell death
GO:0051253	negative regulation of RNA metabolic process	0.000709	0.151	2.59 (20921,854,142,15)	[-] Hide genes
					Wnt6 - wingless-related mmtv integration site 6
					Cdkn1c - cyclin-dependent kinase inhibitor 1c (p57)
					Foxe1 - forkhead box e1
					Hand1 - heart and neural crest derivatives expressed transcript 1
					Bmp7 - bone morphogenetic protein 7
					Stat6 - signal transducer and activator of transcription 6
					Hsf4 - heat shock transcription factor 4
					Ddit3 - dna-damage inducible transcript 3
					Msx2 - homeobox, msh-like 2
					Rfx3 - regulatory factor x, 3 (influences hla class ii expression)
					Foxa3 - forkhead box a3
					Hr - hairless
					Id1 - inhibitor of dna binding 1
					Wnt8a - wingless-related mmtv integration site 8a
					Wnt3 - wingless-related mmtv integration site 3
GO:0048518	positive regulation of biological process	0.000748	0.154	1.67 (20921,3354,142,38)	[-] Hide genes
					Mafa - v-maf musculoaponeurotic fibrosarcoma oncogene family, protein a (avian)
					Hoxa1 - homeobox a1
					Fgf8 - fibroblast growth factor 8
					Traf2 - tnf receptor-associated factor 2
					Cdkn1c - cyclin-dependent kinase inhibitor 1c (p57)
					Ramp2 - receptor (calcitonin) activity modifying protein 2
					Foxe1 - forkhead box e1
					Bmp7 - bone morphogenetic protein 7
					Hspa2 - heat shock protein 2
					Alb - albumin
					Pcsk9 - proprotein convertase subtilisin/kexin type 9
					Rfx3 - regulatory factor x, 3 (influences hla class ii expression)
					Pgf - placental growth factor
					Car2 - carbonic anhydrase 2
					Rln3 - relaxin 3
					Wnt8a - wingless-related mmtv integration site 8a
					Gab1 - growth factor receptor bound protein 2-associated protein 1
					Wnt3 - wingless-related mmtv integration site 3
					Bad - bcl2-associated agonist of cell death
					Wnt6 - wingless-related mmtv integration site 6
					Cdh13 - cadherin 13
					C2 - complement component 2 (within h-2s)
					Axin2 - axin2
					Gata4 - gata binding protein 4
					Ubd - ubiquitin d
					Hp - haptoglobin
					Hand1 - heart and neural crest derivatives expressed transcript 1
					Stat6 - signal transducer and activator of transcription 6
					Ube2s - ubiquitin-conjugating enzyme e2s
					Igf2 - insulin-like growth factor 2
					Hsf4 - heat shock transcription factor 4
					Ddit3 - dna-damage inducible transcript 3
					Smpd1 - sphingomyelin phosphodiesterase 1, acid lysosomal
					Msx2 - homeobox, msh-like 2
					Crlf1 - cytokine receptor-like factor 1
					Foxa3 - forkhead box a3
					Mir27a - microrna 27a
					Hpx - hemopexin
GO:0048522	positive regulation of cellular process	0.000896	0.177	1.70 (20921,3027,142,35)	[-] Hide genes
					Hoxa1 - homeobox a1
					Mafa - v-maf musculoaponeurotic fibrosarcoma oncogene family, protein a (avian)
					Fgf8 - fibroblast growth factor 8
					Traf2 - tnf receptor-associated factor 2
					Cdkn1c - cyclin-dependent kinase inhibitor 1c (p57)
					Ramp2 - receptor (calcitonin) activity modifying protein 2
					Foxe1 - forkhead box e1
					Bmp7 - bone morphogenetic protein 7
					Hspa2 - heat shock protein 2
					Pcsk9 - proprotein convertase subtilisin/kexin type 9
					Pgf - placental growth factor
					Rfx3 - regulatory factor x, 3 (influences hla class ii expression)
					Rln3 - relaxin 3
					Car2 - carbonic anhydrase 2
					Wnt8a - wingless-related mmtv integration site 8a
					Gab1 - growth factor receptor bound protein 2-associated protein 1
					Bad - bcl2-associated agonist of cell death
					Wnt3 - wingless-related mmtv integration site 3
					Wnt6 - wingless-related mmtv integration site 6
					Cdh13 - cadherin 13
					Axin2 - axin2
					Gata4 - gata binding protein 4
					Ubd - ubiquitin d
					Hp - haptoglobin
					Hand1 - heart and neural crest derivatives expressed transcript 1
					Ube2s - ubiquitin-conjugating enzyme e2s
					Stat6 - signal transducer and activator of transcription 6
					Igf2 - insulin-like growth factor 2
					Hsf4 - heat shock transcription factor 4
					Ddit3 - dna-damage inducible transcript 3
					Msx2 - homeobox, msh-like 2
					Smpd1 - sphingomyelin phosphodiesterase 1, acid lysosomal
					Foxa3 - forkhead box a3
					Crlf1 - cytokine receptor-like factor 1
					Hpx - hemopexin
GO:0030154	cell differentiation	0.000913	0.178	2.11 (20921,1467,142,21)	[-] Hide genes
					Hoxa1 - homeobox a1
					Krt19 - keratin 19
					Fgf8 - fibroblast growth factor 8
					Mfap2 - microfibrillar-associated protein 2
					1700019N12Rik - riken cdna 1700019n12 gene
					Gata4 - gata binding protein 4
					Axin2 - axin2
					Epor - erythropoietin receptor
					Ramp2 - receptor (calcitonin) activity modifying protein 2
					Ubd - ubiquitin d
					Hand1 - heart and neural crest derivatives expressed transcript 1
					Mirlet7e - microrna let7e
					Bmp7 - bone morphogenetic protein 7
					Igf2 - insulin-like growth factor 2
					Msx2 - homeobox, msh-like 2
					Pcsk9 - proprotein convertase subtilisin/kexin type 9
					Pgf - placental growth factor
					Rfx3 - regulatory factor x, 3 (influences hla class ii expression)
					Foxa3 - forkhead box a3
					Psmb8 - proteasome (prosome, macropain) subunit, beta type 8 (large multifunctional peptidase 7)
					Dhcr7 - 7-dehydrocholesterol reductase
GO:0045765	regulation of angiogenesis	0.00093	0.178	5.36 (20921,165,142,6)	[-] Hide genes
					Gata4 - gata binding protein 4
					Pgf - placental growth factor
					Col4a2 - collagen, type iv, alpha 2
					Mir27a - microrna 27a
					Ramp2 - receptor (calcitonin) activity modifying protein 2
					Id1 - inhibitor of dna binding 1
Species used: Mus musculus
The system has recognized 30401 genes out of 31134 gene terms entered by the user.
30397 genes were recognized by gene symbol and 4 genes by other gene IDs .
7536 duplicate genes were removed (keeping the highest ranking instance of each gene) leaving a total of 22865 genes.
Only 20921 of these genes are associated with a GO term.
The GOrilla database is periodically updated using the GO database and other sources.
The GOrilla database was last updated on Feb 9, 2013
This results page will be available on this site for one month from now (until Mar 17, 2013 ). You can bookmark this page and come back to it later.
'P-value' is the enrichment p-value computed according to the mHG or HG model. This p-value is not corrected for multiple testing of 11285 GO terms.
'FDR q-value' is the correction of the above p-value for multiple testing using the Benjamini and Hochberg (1995) method.
Namely, for the ith term (ranked according to p-value) the FDR q-value is (p-value * number of GO terms) / i.
Enrichment (N, B, n, b) is defined as follows:
N - is the total number of genes
B - is the total number of genes associated with a specific GO term
n - is the number of genes in the top of the user's input list or in the target set when appropriate
b - is the number of genes in the intersection
Enrichment = (b/n) / (B/N)
Genes: For each GO term you can see the list of associated genes that appear in the optimal top of the list.
Each gene name is specified by gene symbol followed by a short description of the gene
